# Supplementary material for: Non-cancer-related pathogenic germline variants and expression consequences in ten-thousand cancer genomes
Source: Genome Med. 2021 Sep 9;13:147. doi: 10.1186/s13073-021-00964-1 (PMC8431938; doi:10.1186/s13073-021-00964-1)
Supplement: Supplementary file 1 — Additional file 1: Table S1. The list of 152 cancer predisposition genes used to filter for non-cancer related variants. [file 13073_2021_964_MOESM1_ESM.xlsx]

## Sheet: 152 genes
Table S1. The list of 152 cancer predisposition genes used to filter for non-cancer related variants.
SDHA
DOCK8
HRAS
ELANE
STK11
TERT
TSC2
SRY
PMS2
TP53
VHL
SMARCA4
CDKN1B
ERCC4
XPC
FLCN
SDHB
GJB2
MTAP
CDKN2A
PALB2
SMARCB1
HFE
CHEK2
NF1
NF2
ALK
WRN
WT1
BRCA2
RAD51D
CEBPA
FANCG
RMRP
MLH1
RUNX1
SMARCE1
SOS1
BUB1B
STAT3
BRCA1
PHOX2B
POLH
RET
EXT2
UROD
MUTYH
ERCC2
DDB2
MSH2
MSH6
WAS
SMAD4
COL7A1
RB1
CYLD
POLD1
BAP1
PDGFRA
EGFR
KIT
RAD51C
TRIM37
CDK4
BRIP1
SDHAF2
JMJD1C
AXIN2
MEN1
MAX
SBDS
PRKAR1A
CDH1
RHBDF2
FAH
BMPR1A
PTEN
FANCA
TNFRSF6
NBN
BLM
SERPINA1
DICER1
SLC25A13
TMEM127
FANCC
PTCH1
XPA
TGFBR1
ERCC5
SUFU
ATM
SDHD
APC
PTPN11
MET
HMBS
EXT1
CBL
SH2D1A
ERCC3
GATA2
GPC3
POLE
TSC1
PRSS1
RECQL4
DKC1
GBA
ITK
SDHC
ABCB11
CDC73
DIS3L2
FH
NTHL1
PRDM9
POT1
NRAS
SPRTN
MPL
SHOC2
PRF1
CTR9
CDKN1C
FANCF
LMO1
ETV6
SH2B3
HNF1A
RECQL
KRAS
FANCM
TSHR
NOP10
MAP2K1
FANCI
SETBP1
MAP2K2
ERCC1
PMS1
EPCAM
FANCL
FANCD2
RAF1
ATR
MITF
NHP2
FANCE
BRAF
PAX5
DROSHA
