# Supplementary material for: Non-cancer-related pathogenic germline variants and expression consequences in ten-thousand cancer genomes
Source: Genome Med. 2021 Sep 9;13:147. doi: 10.1186/s13073-021-00964-1 (PMC8431938; doi:10.1186/s13073-021-00964-1)
Supplement: Supplementary file 2 — Additional file 2: Table S2. Detailed information used in this research for the 2,271 unique variants. [file 13073_2021_964_MOESM2_ESM.xlsx]

## Sheet: Sheet1
Table S2. The list of the 2,271 unique NC P/LP variants identified in this study.
HGVSg	Symbol	Function	ACMG	Autosomal.Recessive	Splice.Score
1:g.156105827G>A	LMNA	missense	likely pathogenic	Yes	0.0085
1:g.156106995G>A	LMNA	missense	likely pathogenic	Yes	0.0005
1:g.156107458G>A	LMNA	missense	likely pathogenic	Yes	0.0162
1:g.201058554_201058554delG	CACNA1S	frameshift	pathogenic	Yes	.
11:g.2593283G>A	KCNQ1	missense	pathogenic	Yes	0.0002
11:g.2606494A>G	KCNQ1	missense	pathogenic	Yes	0.0774
11:g.2606506G>A	KCNQ1	missense	likely pathogenic	Yes	0.0213
11:g.2797236C>T	KCNQ1	missense	likely pathogenic	Yes	0.0051
11:g.2799241G>A	KCNQ1	missense	likely pathogenic	Yes	0.0015
11:g.2799254G>A	KCNQ1	missense	pathogenic	Yes	0.0005
11:g.2799256_2799256delG	KCNQ1	frameshift	pathogenic	Yes	.
11:g.47353740G>A	MYBPC3	stop-gain	pathogenic	No	0.0794
11:g.47354447G>T	MYBPC3	stop-gain	pathogenic	No	0.0513
11:g.47354842C>T	MYBPC3	stop-gain	pathogenic	No	0.0034
11:g.47359085C>T	MYBPC3	missense	likely pathogenic	No	0.0967
11:g.47360071C>T	MYBPC3	missense	pathogenic	No	0.8565
11:g.47360120_47360121insA	MYBPC3	frameshift	pathogenic	No	.
11:g.47360927_47360927delG	MYBPC3	frameshift	pathogenic	No	.
11:g.47363542C>T	MYBPC3	missense	likely pathogenic	No	0.4908
11:g.47364129C>G	MYBPC3	missense	pathogenic	No	0.022
11:g.47364249G>A	MYBPC3	missense	likely pathogenic	No	0.0034
11:g.47365041A>C	MYBPC3	splice-donor	pathogenic	No	0.9234
11:g.47369975C>T	MYBPC3	missense	pathogenic	No	0.1685
15:g.48784719_48784719delC	FBN1	frameshift	pathogenic	Yes	.
18:g.29101176_29101177insT	DSG2	frameshift	pathogenic	Yes	.
18:g.29110951_29110951delA	DSG2	frameshift	pathogenic	Yes	.
18:g.29126404_29126407delAGAG	DSG2	frameshift	pathogenic	Yes	.
19:g.11221336G>A	LDLR	missense	likely pathogenic	No	0.0003
19:g.11224296G>A	LDLR	missense	likely pathogenic	No	0.0005
19:g.11231112C>T	LDLR	missense	likely pathogenic	No	.
19:g.38934252C>T	RYR1	missense	likely pathogenic	No	0.001
19:g.38951155_38951155delG	RYR1	frameshift	pathogenic	No	.
19:g.38954410_38954410delG	RYR1	frameshift	pathogenic	No	.
19:g.38956906C>T	RYR1	stop-gain	pathogenic	No	0.0005
19:g.38986923C>T	RYR1	missense	pathogenic	No	.
19:g.38995450_38995451insC	RYR1	frameshift	pathogenic	No	.
19:g.38995979_38995980delAT	RYR1	frameshift	pathogenic	No	.
19:g.38996975_38996976insC	RYR1	frameshift	pathogenic	No	.
19:g.39025414_39025415insG	RYR1	frameshift	pathogenic	No	.
19:g.39025414C>T	RYR1	missense	likely pathogenic	No	0.0004
19:g.39051787_39051787delA	RYR1	frameshift	pathogenic	No	.
19:g.39063944C>T	RYR1	missense	pathogenic	No	.
19:g.39068556A>G	RYR1	splice-acceptor	pathogenic	No	0.9982
19:g.39076592G>A	RYR1	missense	likely pathogenic	No	0.0006
19:g.55665463G>A	TNNI3	missense	likely pathogenic	No	.
2:g.21232176G>A	APOB	stop-gain	pathogenic	No	0.0064
2:g.21233487G>A	APOB	stop-gain	pathogenic	No	.
3:g.38592951G>A	SCN5A	stop-gain	pathogenic	No	.
3:g.38593011_38593013delAGA	SCN5A	inframe	likely pathogenic	No	.
3:g.38663981G>A	SCN5A	splice-acceptor	pathogenic	No	0.0733
6:g.7575030T>C	DSP	splice-donor	pathogenic	Yes	0.8395
6:g.7579947_7579947delG	DSP	frameshift	pathogenic	Yes	.
7:g.150643964C>T	KCNH2	splice-donor	pathogenic	Yes	0.9805
7:g.150646069G>A	KCNH2	missense	likely pathogenic	Yes	0.0019
7:g.150649718G>A	KCNH2	missense	likely pathogenic	Yes	0.0004
7:g.150654379C>T	KCNH2	synonymous	likely pathogenic	Yes	0.2374
7:g.150656678_150656679insG	KCNH2	frameshift	likely pathogenic	Yes	.
1:g.957605G>A	AGRN	missense	VUS	Yes	0.0017
1:g.3319550C>T	PRDM16	missense	VUS	No	0
1:g.3638592C>T	TP73	missense	VUS	No	0.0019
1:g.6324709C>T	ACOT7	missense	VUS	No	0.0002
1:g.6512061G>A	ESPN	missense	VUS	Yes	0.0015
1:g.8044990A>C	PARK7	missense	VUS	Yes	0.001
1:g.9107756C>T	SLC2A5	missense	VUS	No	0.1114
1:g.9322320C>G	H6PD	stop-gain	pathogenic	Yes	0.0044
1:g.9776098C>T	PIK3CD	missense	VUS	No	0.0199
1:g.10042426G>A	NMNAT1	stop-gain	pathogenic	Yes	0.0157
1:g.10042538C>T	NMNAT1	missense	VUS	Yes	0
1:g.10042553G>A	NMNAT1	missense	VUS	Yes	0.0026
1:g.10042688G>A	NMNAT1	missense	VUS	Yes	0
1:g.11090928C>T	MASP2	missense	VUS	Yes	0.0289
1:g.11105525C>T	MASP2	missense	VUS	Yes	0.0036
1:g.11333893A>G	UBIAD1	missense	VUS	No	0.0007
1:g.11907243C>T	NPPA	missense	VUS	Yes	0.0024
1:g.12062085C>T	MFN2	missense	VUS	Yes	0.0015
1:g.12069698C>T	MFN2	missense	likely pathogenic	Yes	0.0006
1:g.15767073G>A	CTRC	missense	VUS	No	0.0004
1:g.16274831C>T	ZBTB17	missense	VUS	No	0.0058
1:g.16353927C>T	CLCNKA	stop-gain	pathogenic	Yes	0.2766
1:g.16375032G>A	CLCNKB	missense	VUS	Yes	0.0114
1:g.16382003G>A	CLCNKB	stop-gain	pathogenic	Yes	0.0002
1:g.17405892C>T	PADI2	missense	VUS	No	0.0023
1:g.17431554G>A	PADI2	missense	VUS	No	0.0012
1:g.17548858C>T	PADI1	missense	likely benign	No	0
1:g.17588689T>A	PADI3	missense	VUS	Yes	0
1:g.17597423C>T	PADI3	missense	VUS	Yes	0.0132
1:g.17609392C>A	PADI3	missense	VUS	Yes	0.0026
1:g.20971042G>A	PINK1	missense	likely pathogenic	Yes	0.0004
1:g.20972133T>C	PINK1	missense	VUS	Yes	0.0048
1:g.21887620G>C	ALPL	missense	likely pathogenic	Yes	0.144
1:g.21889712G>A	ALPL	missense	likely pathogenic	Yes	0.0079
1:g.21890587G>A	ALPL	missense	VUS	Yes	0.044
1:g.21890632G>A	ALPL	missense	pathogenic	Yes	0.0005
1:g.21900176A>C	ALPL	missense	pathogenic	Yes	0.0027
1:g.21900187G>A	ALPL	missense	likely pathogenic	Yes	0.0005
1:g.21900274T>C	ALPL	missense	likely pathogenic	Yes	0
1:g.23208887C>T	EPHB2	missense	VUS	No	0.0144
1:g.24123628C>T	GALE	missense	VUS	Yes	0.0554
1:g.25611244T>C	RHD	missense	VUS	No	0
1:g.25629820T>G	RHD	missense	VUS	No	0
1:g.25889633C>A	LDLRAP1	missense	VUS	Yes	0
1:g.25889633C>G	LDLRAP1	missense	VUS	Yes	0.0034
1:g.26136244G>A	SEPN1	missense	pathogenic	No	0.0209
1:g.26139211C>T	SEPN1	stop-gain	pathogenic	No	0.1022
1:g.26140381G>A	SEPN1	missense	likely pathogenic	No	0.0039
1:g.26764719A>G	DHDDS	missense	likely pathogenic	Yes	0.0001
1:g.27120992G>A	PIGV	missense	VUS	Yes	0.0002
1:g.27121547C>A	PIGV	missense	likely pathogenic	Yes	0.0001
1:g.40542587T>A	PPT1	splice-acceptor	pathogenic	Yes	0.9967
1:g.41284190C>G	KCNQ4	missense	likely benign	No	0.003
1:g.41285554T>C	KCNQ4	missense	VUS	No	0.0025
1:g.41475832G>C	CTPS1	splice-acceptor	pathogenic	Yes	0.7997
1:g.42621220G>A	GUCA2B	missense	VUS	No	0.0182
1:g.43223453C>A	LEPRE1	splice-donor	pathogenic	No	0.9973
1:g.43296522G>A	ERMAP	missense	VUS	No	0.0224
1:g.44079328C>T	PTPRF	missense	VUS	Yes	0
1:g.44085815G>A	PTPRF	missense	VUS	Yes	0.0002
1:g.45973938C>T	MMACHC	stop-gain	pathogenic	Yes	0
1:g.45974478G>C	MMACHC	missense	likely pathogenic	Yes	0.0001
1:g.45974519C>T	MMACHC	stop-gain	pathogenic	Yes	0.0008
1:g.45974520G>A	MMACHC	missense	VUS	Yes	0.0037
1:g.45974618G>A	MMACHC	missense	VUS	Yes	0.0552
1:g.45974654C>T	MMACHC	missense	VUS	Yes	0
1:g.46657769C>T	POMGNT1	splice-donor	VUS	Yes	0.9857
1:g.46715769C>A	RAD54L	missense	likely benign	No	0.0009
1:g.47046281G>A	MKNK1	missense	VUS	No	0
1:g.53668099C>T	CPT2	missense	pathogenic	Yes	0.0215
1:g.53675866G>A	CPT2	missense	VUS	Yes	0
1:g.53676037C>T	CPT2	missense	VUS	Yes	0.0001
1:g.53676232C>T	CPT2	stop-gain	pathogenic	Yes	0
1:g.53679053C>G	CPT2	missense	benign	Yes	0
1:g.55464862G>A	BSND	start-lost	pathogenic	Yes	0
1:g.55464998G>A	BSND	missense	VUS	Yes	0.0004
1:g.57140174G>A	PRKAA2	missense	VUS	No	0.0005
1:g.57349161C>T	C8A	missense	VUS	Yes	0.0008
1:g.57415368G>A	C8B	missense	VUS	Yes	0.0002
1:g.62240965G>A	INADL	missense	VUS	No	0.0009
1:g.63063622G>T	ANGPTL3	stop-gain	pathogenic	Yes	0.1024
1:g.63068003T>C	ANGPTL3	missense	likely pathogenic	Yes	0
1:g.65867559A>T	DNAJC6	synonymous	likely benign	Yes	0
1:g.70881670C>T	CTH	missense	VUS	Yes	0
1:g.76198409T>C	ACADM	missense	VUS	Yes	0
1:g.76198571C>T	ACADM	missense	likely pathogenic	Yes	0
1:g.76200535G>T	ACADM	missense	VUS	Yes	0.0286
1:g.76215129C>T	ACADM	missense	likely pathogenic	Yes	0.0001
1:g.76215192A>G	ACADM	missense	likely pathogenic	Yes	0
1:g.76215194G>A	ACADM	missense	likely pathogenic	Yes	0.0033
1:g.76226846A>G	ACADM	missense	likely pathogenic	Yes	0.0002
1:g.91404897T>C	ZNF644	missense	VUS	No	0.0074
1:g.93301840G>A	RPL5	missense	VUS	No	0.0069
1:g.100340950C>T	AGL	stop-gain	pathogenic	Yes	0.4599
1:g.100346885G>A	AGL	stop-gain	pathogenic	Yes	0.0543
1:g.100350168C>T	AGL	stop-gain	pathogenic	Yes	0.0373
1:g.100376404G>A	AGL	splice-donor	pathogenic	Yes	0.9958
1:g.100684201C>T	DBT	missense	VUS	Yes	0
1:g.104162263C>T	AMY2A	missense	VUS	No	0.0477
1:g.104203096G>C	AMY1A	missense	VUS	No	0.0006
1:g.104203096G>T	AMY1A	missense	VUS	No	0
1:g.104297380G>A	AMY1C	missense	VUS	No	0.5998
1:g.109446746G>T	GPSM2	splice-acceptor	pathogenic	Yes	0.9968
1:g.110172109G>A	AMPD2	missense	likely pathogenic	Yes	0
1:g.111857959C>A	CHIA	missense	VUS	No	0.0093
1:g.111857959C>T	CHIA	missense	VUS	No	0.0003
1:g.111858014G>A	CHIA	missense	VUS	No	0.0251
1:g.111858014G>T	CHIA	missense	VUS	No	0.2662
1:g.116206792G>A	VANGL1	missense	VUS	No	0
1:g.117699283C>G	VTCN1	missense	VUS	No	0
1:g.117699283C>T	VTCN1	missense	VUS	No	0
1:g.120269520C>A	PHGDH	synonymous	likely benign	Yes	0.0002
1:g.120269520C>T	PHGDH	missense	VUS	Yes	0.0001
1:g.120286529G>A	PHGDH	missense	VUS	Yes	0.0072
1:g.120301801G>A	HMGCS2	missense	VUS	Yes	0.0001
1:g.145415483T>C	HFE2	missense	VUS	No	0
1:g.145416614G>T	HFE2	missense	likely pathogenic	No	0.0004
1:g.145594075C>T	POLR3C	missense	VUS	No	0.0003
1:g.145608467C>T	POLR3C	missense	VUS	No	0.0159
1:g.149755780C>T	FCGR1A	stop-gain	VUS	No	0.1667
1:g.150235516A>G	CA14	missense	VUS	No	0.0066
1:g.150483465T>A	ECM1	missense	VUS	Yes	0.0002
1:g.150529772C>T	ADAMTSL4	stop-gain	VUS	Yes	0.014
1:g.151262329C>G	ZNF687	missense	VUS	No	0.0416
1:g.151262329C>T	ZNF687	missense	VUS	No	0.01
1:g.154960616C>A	FLAD1	stop-gain	pathogenic	Yes	0.0102
1:g.156843527A>G	NTRK1	missense	VUS	Yes	0.0015
1:g.156911758G>A	ARHGEF11	missense	VUS	No	0.0117
1:g.158226759G>A	CD1A	missense	VUS	No	0.0017
1:g.158299328G>A	CD1B	missense	VUS	No	0.0235
1:g.158655079C>A	SPTA1	missense	VUS	Yes	0
1:g.159175494C>A	DARC	missense	VUS	No	0.0032
1:g.159175494C>T	DARC	missense	VUS	No	0
1:g.160093018C>T	ATP1A2	missense	VUS	No	0.0043
1:g.160322740G>A	NCSTN	missense	VUS	No	0.0041
1:g.160850479C>A	ITLN1	missense	VUS	No	0.0008
1:g.160851860C>T	ITLN1	missense	VUS	No	0.0033
1:g.160851925C>A	ITLN1	missense	VUS	No	0.0277
1:g.160851925C>T	ITLN1	missense	VUS	No	0.0595
1:g.161138933C>G	PPOX	missense	benign	No	0.104
1:g.161476325C>T	FCGR2A	missense	VUS	Yes	0.0003
1:g.161495385C>T	HSPA6	missense	VUS	No	0.0002
1:g.161641296A>C	FCGR2B	missense	VUS	No	0.004
1:g.161789483C>A	ATF6	missense	VUS	Yes	0.0005
1:g.161789483C>T	ATF6	missense	VUS	Yes	0
1:g.168274374C>T	TBX19	stop-gain	VUS	Yes	0.0007
1:g.169500055C>T	F5	missense	likely benign	Yes	0
1:g.169541492G>A	F5	missense	VUS	Yes	0
1:g.169541492G>T	F5	missense	VUS	Yes	0
1:g.169586281C>T	SELP	missense	likely benign	No	0.0013
1:g.171072975A>G	FMO3	missense	VUS	Yes	0.3891
1:g.171076952C>T	FMO3	missense	VUS	Yes	0.0001
1:g.171083232G>T	FMO3	stop-gain	VUS	Yes	0.0036
1:g.171086285G>A	FMO3	missense	VUS	Yes	0.2927
1:g.171086457C>T	FMO3	missense	VUS	Yes	0.0002
1:g.172634776A>G	FASLG	missense	likely benign	No	0.0259
1:g.173800731G>T	DARS2	missense	VUS	Yes	0.0001
1:g.173800770T>C	DARS2	splice-donor	pathogenic	Yes	0.9911
1:g.173802557G>A	DARS2	missense	VUS	Yes	0.0022
1:g.173807345G>A	DARS2	missense	VUS	Yes	0
1:g.173878966G>A	SERPINC1	missense	VUS	Yes	0.0025
1:g.180235528C>T	LHX4	missense	VUS	No	0
1:g.182353766C>T	GLUL	missense	VUS	Yes	0
1:g.183536457C>A	NCF2	missense	VUS	Yes	0.1885
1:g.183536457C>T	NCF2	missense	VUS	Yes	0.1783
1:g.196645165G>A	CFH	missense	VUS	Yes	0.3382
1:g.196648902C>T	CFH	missense	VUS	Yes	0.0084
1:g.196712682G>T	CFH	missense	VUS	Yes	0.004
1:g.197390534C>T	CRB1	stop-gain	VUS	Yes	0.0001
1:g.197396856A>T	CRB1	stop-gain	pathogenic	Yes	0.043
1:g.203194885C>T	CHIT1	missense	VUS	Yes	0.0004
1:g.204237401G>A	PLEKHA6	missense	VUS	No	0.0003
1:g.204942529G>A	NFASC	missense	VUS	No	0
1:g.205027169G>A	CNTN2	missense	VUS	Yes	0.0064
1:g.208211813C>A	PLXNA2	missense	VUS	No	0.0068
1:g.208211813C>T	PLXNA2	missense	VUS	No	0.0015
1:g.209806480T>C	LAMB3	splice-acceptor	pathogenic	Yes	0.9925
1:g.212957773G>A	NSL1	missense	VUS	No	0.0001
1:g.213032368T>C	FLVCR1	missense	likely pathogenic	Yes	0
1:g.214813425G>A	CENPF	missense	likely benign	Yes	0
1:g.214813425G>T	CENPF	stop-gain	VUS	Yes	0
1:g.214820132C>T	CENPF	stop-gain	VUS	Yes	0
1:g.215853720T>C	USH2A	splice-acceptor	pathogenic	Yes	0.9724
1:g.227170697C>T	ADCK3	stop-gain	pathogenic	No	0.0009
1:g.227171308T>A	ADCK3	stop-gain	pathogenic	No	0.0009
1:g.227171528G>A	ADCK3	missense	VUS	No	0.0001
1:g.227173027G>A	ADCK3	missense	VUS	No	0.0006
1:g.227173033G>A	ADCK3	missense	VUS	No	0.0564
1:g.227174299C>A	ADCK3	missense	VUS	No	0.0001
1:g.227174299C>T	ADCK3	missense	VUS	No	0.0001
1:g.228612801C>T	HIST3H3	missense	VUS	No	0.0025
1:g.230845971A>G	AGT	missense	VUS	Yes	0
1:g.230898463G>A	CAPN9	missense	VUS	No	0
1:g.231131622G>A	ARV1	missense	VUS	Yes	0.002
1:g.233802661A>G	KCNK1	missense	VUS	No	0.0001
1:g.235590458T>A	TBCE	missense	VUS	Yes	0.0067
1:g.236144926G>A	NID1	missense	VUS	No	0.1089
1:g.236590727C>T	EDARADD	stop-gain	pathogenic	Yes	0.0028
1:g.236898982G>A	ACTN2	missense	VUS	No	0.0289
1:g.236917271G>A	ACTN2	missense	VUS	No	0.0846
1:g.237058770C>T	MTR	missense	pathogenic	Yes	0.0001
2:g.1488386T>G	TPO	missense	VUS	Yes	0.0006
2:g.1497783C>G	TPO	missense	likely benign	Yes	0.0019
2:g.3502816G>A	ADI1	missense	VUS	No	0.0005
2:g.3691583G>A	COLEC11	missense	VUS	Yes	0
2:g.7160625G>A	RNF144A	missense	VUS	No	0.0746
2:g.10188503G>T	KLF11	missense	VUS	No	0.0001
2:g.11376037T>G	ROCK2	missense	VUS	No	0.0003
2:g.11923960C>T	LPIN1	stop-gain	pathogenic	Yes	0.0553
2:g.20189045T>C	WDR35	splice-acceptor	pathogenic	Yes	0.8064
2:g.25457242C>T	DNMT3A	missense	VUS	No	0.0069
2:g.26435497T>C	HADHA	splice-acceptor	pathogenic	Yes	0.996
2:g.26502112G>A	HADHB	missense	likely pathogenic	Yes	0.0018
2:g.26644264C>T	DRC1	stop-gain	pathogenic	Yes	0
2:g.26690232C>A	OTOF	splice-donor	likely pathogenic	Yes	0.9971
2:g.27121531G>A	DPYSL5	missense	VUS	No	0.0002
2:g.27462310C>T	CAD	stop-gain	pathogenic	Yes	0.0041
2:g.28081337C>T	RBKS	missense	VUS	No	0.0014
2:g.31572693C>T	XDH	missense	VUS	Yes	0.6058
2:g.31588938C>T	XDH	missense	VUS	Yes	0.0268
2:g.31589846C>T	XDH	missense	VUS	Yes	0.0365
2:g.31598325C>T	XDH	missense	VUS	Yes	0.0021
2:g.44021624C>G	DYNC2LI1	missense	VUS	Yes	0.0019
2:g.44023899C>T	DYNC2LI1	stop-gain	pathogenic	Yes	0.4528
2:g.44032386G>A	DYNC2LI1	splice-donor	pathogenic	Yes	0.9206
2:g.44073448C>G	ABCG8	stop-gain	pathogenic	Yes	0.1779
2:g.44078951G>A	ABCG8	missense	VUS	Yes	0.004
2:g.44099233G>A	ABCG8	stop-gain	pathogenic	Yes	0.106
2:g.44100948C>T	ABCG8	stop-gain	pathogenic	Yes	0.0146
2:g.44513213C>T	SLC3A1	stop-gain	pathogenic	Yes	0.0047
2:g.44539792T>A	SLC3A1	missense	VUS	Yes	0
2:g.44539792T>C	SLC3A1	missense	likely pathogenic	Yes	0
2:g.44547563C>A	SLC3A1	missense	likely pathogenic	Yes	0.0062
2:g.47177528G>A	TTC7A	missense	VUS	Yes	0.0005
2:g.48936112G>A	LHCGR	missense	VUS	Yes	0.0122
2:g.58358966G>A	VRK2	missense	VUS	No	0.0526
2:g.61238932C>A	PUS10	missense	VUS	No	0.2997
2:g.65237863G>A	SLC1A4	missense	likely pathogenic	Yes	0.0168
2:g.65248050C>T	SLC1A4	missense	likely pathogenic	Yes	0.0013
2:g.68622935G>A	PLEK	missense	VUS	No	0
2:g.68622935G>T	PLEK	missense	VUS	No	0
2:g.69646738T>A	NFU1	splice-acceptor	VUS	Yes	0.9974
2:g.71185233G>A	ATP6V1B1	missense	VUS	Yes	0.0039
2:g.71188824G>A	ATP6V1B1	splice-donor	pathogenic	Yes	0.9012
2:g.71762412C>A	DYSF	stop-gain	likely pathogenic	Yes	0.2005
2:g.71762412C>T	DYSF	synonymous	likely benign	Yes	0.1229
2:g.71795213G>A	DYSF	splice-donor	VUS	Yes	0.9918
2:g.71797014C>T	DYSF	missense	likely pathogenic	Yes	0.001
2:g.71886125C>T	DYSF	stop-gain	pathogenic	Yes	0.0271
2:g.71901372C>T	DYSF	stop-gain	pathogenic	Yes	0.2345
2:g.71909727C>T	DYSF	missense	pathogenic	Yes	0
2:g.73115586A>G	SPR	missense	VUS	Yes	0.0676
2:g.73118535C>T	SPR	stop-gain	pathogenic	Yes	0.0001
2:g.73118631A>T	SPR	stop-gain	pathogenic	Yes	0
2:g.73676473T>A	ALMS1	stop-gain	pathogenic	Yes	0
2:g.73680087C>T	ALMS1	stop-gain	VUS	Yes	0.0002
2:g.74058095C>A	STAMBP	missense	VUS	Yes	0.0007
2:g.74058095C>T	STAMBP	missense	likely pathogenic	Yes	0.0006
2:g.74072020G>T	STAMBP	splice-variant	VUS	Yes	0.8595
2:g.74129825C>A	ACTG2	missense	likely benign	No	0
2:g.74154166C>G	DGUOK	missense	VUS	Yes	0.0023
2:g.74154167G>A	DGUOK	missense	VUS	Yes	0.003
2:g.74166105C>G	DGUOK	missense	VUS	Yes	0.0001
2:g.74177730T>A	DGUOK	missense	VUS	Yes	0
2:g.74177859G>A	DGUOK	synonymous	likely pathogenic	Yes	0.751
2:g.75113463G>A	HK2	missense	VUS	No	0.0054
2:g.75276845C>T	TACR1	missense	VUS	No	0.0008
2:g.75879778G>C	MRPL19	missense	VUS	No	0.0001
2:g.79385460G>A	REG3A	missense	VUS	No	0.0002
2:g.97464802C>T	CNNM4	stop-gain	pathogenic	Yes	0.0699
2:g.98353964G>A	ZAP70	missense	VUS	Yes	0.0006
2:g.98986540G>A	CNGA3	splice-donor	pathogenic	Yes	0.9891
2:g.99012462C>T	CNGA3	missense	likely pathogenic	Yes	0.0002
2:g.99012480C>T	CNGA3	missense	VUS	Yes	0
2:g.99012861C>T	CNGA3	missense	likely pathogenic	Yes	0.0001
2:g.99012939C>T	CNGA3	missense	likely pathogenic	Yes	0
2:g.99013218G>A	CNGA3	missense	VUS	Yes	0
2:g.99013274C>A	CNGA3	missense	VUS	Yes	0
2:g.99013274C>T	CNGA3	synonymous	likely benign	Yes	0
2:g.99013321G>A	CNGA3	missense	VUS	Yes	0
2:g.99778712C>G	LIPT1	missense	VUS	Yes	0.0004
2:g.99779295C>G	LIPT1	stop-gain	VUS	Yes	0.0012
2:g.102626047C>T	IL1R2	missense	VUS	No	0.0787
2:g.102636202C>T	IL1R2	missense	VUS	No	0.0001
2:g.102641126C>T	IL1R2	missense	VUS	No	0
2:g.103040855C>T	IL18RAP	missense	VUS	No	0.2196
2:g.108625107G>A	SLC5A7	missense	VUS	Yes	0.0043
2:g.108625107G>T	SLC5A7	missense	VUS	Yes	0.004
2:g.108910210G>T	SULT1C2	missense	VUS	No	0.0002
2:g.112766049C>G	MERTK	missense	VUS	Yes	0.8988
2:g.112777100G>T	MERTK	splice-donor	pathogenic	Yes	0.9751
2:g.113817043C>T	IL36RN	stop-gain	pathogenic	Yes	0.0004
2:g.113818479T>C	IL36RN	missense	VUS	Yes	0.0222
2:g.113819727C>T	IL36RN	missense	VUS	Yes	0.0361
2:g.113820124C>T	IL36RN	missense	VUS	Yes	0.0004
2:g.116497407A>G	DPP10	missense	VUS	No	0.0008
2:g.121742248G>A	GLI2	missense	VUS	No	0
2:g.128178957C>T	PROC	missense	likely pathogenic	Yes	0.0004
2:g.128179014G>A	PROC	missense	VUS	Yes	0.0016
2:g.128183783C>T	PROC	missense	VUS	Yes	0.9778
2:g.128185950C>T	PROC	missense	VUS	Yes	0.0006
2:g.128186151G>A	PROC	missense	likely pathogenic	Yes	0.0001
2:g.131704166G>A	ARHGEF4	missense	VUS	No	0
2:g.131785559G>A	ARHGEF4	missense	VUS	No	0.1025
2:g.135621107G>A	ACMSD	missense	VUS	No	0
2:g.138727776G>A	HNMT	missense	likely pathogenic	Yes	0.0111
2:g.143713791C>T	KYNU	missense	VUS	Yes	0.0276
2:g.151331453G>A	RND3	missense	VUS	No	0.001
2:g.152220570C>A	TNFAIP6	missense	VUS	No	0
2:g.152222684G>A	TNFAIP6	missense	VUS	No	0.0006
2:g.152467029C>T	NEB	splice-donor	likely pathogenic	Yes	0.9801
2:g.152530990C>A	NEB	splice-donor	VUS	Yes	0.9987
2:g.152530990C>T	NEB	splice-donor	VUS	Yes	0.9957
2:g.165404265G>A	GRB14	missense	VUS	No	0
2:g.165404265G>C	GRB14	missense	likely benign	No	0
2:g.166756392T>C	TTC21B	splice-acceptor	VUS	Yes	0.9867
2:g.176957650G>C	HOXD13	missense	VUS	No	0
2:g.187521025G>A	ITGAV	missense	VUS	No	0.3698
2:g.187529348G>A	ITGAV	missense	VUS	No	0.0039
2:g.191077701C>T	HIBCH	missense	VUS	Yes	0.0047
2:g.200137286G>A	SATB2	missense	VUS	No	0
2:g.201950249G>T	NDUFB3	stop-gain	pathogenic	Yes	0.0005
2:g.202492798C>A	TMEM237	splice-donor	VUS	Yes	0.9756
2:g.203379626G>A	BMPR2	missense	VUS	No	0.0003
2:g.203383597G>A	BMPR2	missense	benign	No	0.0016
2:g.203383720G>C	BMPR2	missense	VUS	No	0
2:g.208994236C>T	CRYGC	missense	VUS	No	0
2:g.209028043T>C	CRYGA	missense	VUS	No	0.0167
2:g.216200842C>T	ATIC	missense	VUS	Yes	0.0021
2:g.216243984C>T	FN1	missense	VUS	No	0.0004
2:g.216288219T>C	FN1	missense	VUS	No	0.0002
2:g.216299422C>T	FN1	missense	VUS	No	0
2:g.217342939G>T	SMARCAL1	stop-gain	pathogenic	Yes	0.0022
2:g.219028998G>A	CXCR1	missense	VUS	No	0.0001
2:g.219136133G>C	PNKD	missense	benign	No	0.0822
2:g.219136133G>T	PNKD	missense	VUS	No	0.2757
2:g.219525876C>T	BCS1L	stop-gain	pathogenic	Yes	0.0733
2:g.219526568C>T	BCS1L	missense	VUS	Yes	0.072
2:g.219526571C>T	BCS1L	missense	VUS	Yes	0.0688
2:g.219674424G>A	CYP27A1	missense	likely pathogenic	Yes	0.0011
2:g.219674453C>T	CYP27A1	missense	VUS	Yes	0.0081
2:g.219674479G>T	CYP27A1	synonymous	likely pathogenic	Yes	0.7615
2:g.219676973C>T	CYP27A1	stop-gain	pathogenic	Yes	0.0121
2:g.219677144G>C	CYP27A1	missense	VUS	Yes	0.5278
2:g.219677818C>T	CYP27A1	missense	likely pathogenic	Yes	0.0008
2:g.219678909C>T	CYP27A1	missense	likely pathogenic	Yes	0.1191
2:g.219678910G>A	CYP27A1	missense	VUS	Yes	0.6127
2:g.219678911G>A	CYP27A1	splice-donor	pathogenic	Yes	0.9901
2:g.219679131C>T	CYP27A1	missense	VUS	Yes	0.0214
2:g.219679132G>A	CYP27A1	missense	pathogenic	Yes	0.1235
2:g.219679424C>T	CYP27A1	missense	VUS	Yes	0.0011
2:g.219747090C>A	WNT10A	stop-gain	pathogenic	Yes	0
2:g.219747106C>T	WNT10A	missense	VUS	Yes	0.0085
2:g.220284872C>T	DES	stop-gain	pathogenic	Yes	0.0024
2:g.220431630C>T	OBSL1	missense	VUS	Yes	0.0004
2:g.224642492C>T	AP1S3	missense	VUS	No	0
2:g.224824538T>C	MRPL44	missense	VUS	Yes	0.0235
2:g.224824538T>G	MRPL44	missense	likely pathogenic	Yes	0.0189
2:g.224842275C>T	SERPINE2	missense	VUS	No	0.0078
2:g.228172614C>T	COL4A3	stop-gain	pathogenic	Yes	0.2157
2:g.233244985G>C	ALPP	missense	VUS	No	0.0004
2:g.233245025C>T	ALPP	missense	VUS	No	0.0008
2:g.233407702C>T	CHRNG	missense	likely pathogenic	Yes	0.0497
2:g.234237188C>T	SAG	stop-gain	pathogenic	Yes	0.0002
2:g.234669457T>A	UGT1A1;UGT1A8	missense	VUS	No	0.0012
2:g.234676905C>T	UGT1A8;UGT1A10;UGT1A6;UGT1A4	missense	VUS	No	0
2:g.234681059T>G	UGT1A8;UGT1A10;UGT1A6	missense	likely pathogenic	No	0.0001
2:g.238243533C>G	COL6A3	splice-acceptor	pathogenic	Yes	0.939
2:g.239237346T>C	TRAF3IP1	missense	VUS	Yes	0
2:g.241808314C>G	AGXT	missense	VUS	Yes	0
2:g.241808314C>T	AGXT	missense	benign	Yes	0
2:g.241808403G>A	AGXT	missense	likely pathogenic	Yes	0.0086
2:g.241808663C>T	AGXT	missense	likely pathogenic	Yes	0.0023
2:g.241808774G>A	AGXT	missense	VUS	Yes	0.0006
2:g.241810796T>A	AGXT	missense	likely pathogenic	Yes	0.0014
2:g.241810808G>A	AGXT	missense	likely pathogenic	Yes	0.888
2:g.241810850G>A	AGXT	missense	likely pathogenic	Yes	0.0007
2:g.241812431C>T	AGXT	missense	likely pathogenic	Yes	0.0035
2:g.241812439G>A	AGXT	missense	VUS	Yes	0.0005
2:g.241813445G>A	AGXT	missense	likely pathogenic	Yes	0.0181
2:g.241814542C>T	AGXT	missense	VUS	Yes	0.0012
2:g.241814543G>A	AGXT	missense	VUS	Yes	0.0121
2:g.241814576T>C	AGXT	missense	likely pathogenic	Yes	0.0004
2:g.241815351G>C	AGXT	splice-acceptor	pathogenic	Yes	0.8502
2:g.241815397G>C	AGXT	missense	VUS	Yes	0.0005
2:g.242054738T>C	PASK	missense	VUS	No	0
2:g.242690786G>T	D2HGDH	missense	VUS	Yes	0.0158
3:g.4354817G>A	SETMAR	missense	VUS	No	0.0001
3:g.7348331C>T	GRM7	missense	VUS	No	0.0002
3:g.9792107G>A	OGG1	missense	VUS	No	0.3877
3:g.9802445C>T	CAMK1	missense	VUS	No	0.0865
3:g.9970030C>T	IL17RC	stop-gain	VUS	Yes	0.0271
3:g.12558126A>G	TSEN2	missense	VUS	Yes	0.0037
3:g.14922109G>A	FGD5	missense	VUS	No	0.0133
3:g.15677014A>G	BTD	missense	VUS	Yes	0.0003
3:g.15677098T>C	BTD	missense	likely benign	Yes	0
3:g.15683548G>A	BTD	missense	VUS	Yes	0.0055
3:g.15685832C>T	BTD	missense	likely pathogenic	Yes	0.0042
3:g.15685833G>A	BTD	missense	likely pathogenic	Yes	0.0036
3:g.15686004A>G	BTD	missense	VUS	Yes	0.0002
3:g.15686006C>T	BTD	missense	likely pathogenic	Yes	0.0002
3:g.15686072G>A	BTD	missense	likely pathogenic	Yes	0.0056
3:g.15686106T>C	BTD	missense	VUS	Yes	0.0077
3:g.15686118A>G	BTD	missense	likely pathogenic	Yes	0.0018
3:g.15686127T>C	BTD	missense	VUS	Yes	0.0012
3:g.15686616G>C	BTD	missense	VUS	Yes	0
3:g.15686693G>C	BTD	missense	benign	Yes	0
3:g.15686731A>C	BTD	missense	likely pathogenic	Yes	0.001
3:g.15686958C>T	BTD	missense	likely pathogenic	Yes	0
3:g.15686975C>T	BTD	missense	likely pathogenic	Yes	0.0003
3:g.15686982A>G	BTD	missense	VUS	Yes	0.0001
3:g.32180100G>A	GPD1L	missense	VUS	No	0.018
3:g.32200588C>T	GPD1L	missense	VUS	No	0
3:g.33055804T>C	GLB1	splice-acceptor	pathogenic	Yes	0.9973
3:g.33109737G>A	GLB1	missense	pathogenic	Yes	0.0705
3:g.33109737G>T	GLB1	missense	pathogenic	Yes	0.0304
3:g.33156042C>A	CRTAP	splice-donor	pathogenic	Yes	0.8579
3:g.33171463C>T	CRTAP	stop-gain	VUS	Yes	0.0415
3:g.38565450G>A	EXOG	missense	VUS	No	0
3:g.39433004C>T	SLC25A38	stop-gain	pathogenic	Yes	0.0082
3:g.41266104G>A	CTNNB1	missense	VUS	No	0.0179
3:g.42730434G>A	KLHL40	missense	VUS	Yes	0.0001
3:g.43641875C>T	ANO10	splice-donor	VUS	Yes	0.9797
3:g.43732503G>A	ABHD5	missense	VUS	Yes	0
3:g.45537808C>A	LARS2	missense	likely pathogenic	Yes	0.0033
3:g.46497361C>T	LTF	missense	VUS	No	0.0042
3:g.46621476C>T	TDGF1	missense	VUS	No	0.0002
3:g.46750654C>T	TMIE	missense	VUS	Yes	0.0461
3:g.46944832G>T	PTH1R	missense	VUS	Yes	0.0001
3:g.47312930G>A	KIF9	missense	VUS	No	0
3:g.49059579T>C	NDUFAF3	start-lost	VUS	Yes	0.0001
3:g.49136103C>T	QARS	missense	VUS	Yes	0.0005
3:g.49362424C>T	USP4	missense	VUS	No	0.0002
3:g.49362451C>T	USP4	missense	VUS	No	0.0001
3:g.49455407C>T	AMT	splice-acceptor	VUS	Yes	0.9778
3:g.49548187G>A	DAG1	missense	VUS	Yes	0
3:g.49936356C>T	MST1R	missense	VUS	No	0.0008
3:g.50379081G>A	ZMYND10	missense	VUS	Yes	0.0122
3:g.51749086C>T	GRM2	missense	VUS	No	0.0151
3:g.52021204A>C	ABHD14A-ACY1;ACY1	missense	VUS	Yes	0.0235
3:g.53223985C>T	PRKCD	missense	VUS	Yes	0.0647
3:g.53909975C>T	ACTR8	missense	VUS	No	0.3871
3:g.53914030C>T	ACTR8	missense	VUS	No	0
3:g.58124189C>G	FLNB	missense	VUS	Yes	0.0001
3:g.58124189C>T	FLNB	missense	VUS	Yes	0
3:g.58145395G>A	FLNB	missense	VUS	Yes	0.0409
3:g.66271554G>A	SLC25A26	splice-donor	VUS	Yes	0.983
3:g.66433624G>A	LRIG1	missense	VUS	No	0.0001
3:g.77614133G>A	ROBO2	missense	VUS	No	0.0394
3:g.77671529G>A	ROBO2	missense	VUS	No	0
3:g.78701045T>G	ROBO1	missense	VUS	No	0
3:g.100988418C>A	IMPG2	splice-acceptor	pathogenic	Yes	0.8055
3:g.101284167G>T	TRMT10C	missense	VUS	Yes	0.0013
3:g.105464791C>T	CBLB	missense	VUS	No	0.0005
3:g.114014634G>A	TIGIT	missense	VUS	No	0.0009
3:g.119187879G>A	POGLUT1	stop-gain	pathogenic	Yes	0.5312
3:g.119209435C>T	POGLUT1	missense	VUS	Yes	0.0326
3:g.120394711C>T	HGD	splice-acceptor	pathogenic	Yes	0.985
3:g.121238865C>T	POLQ	missense	VUS	No	0.0009
3:g.122044203A>T	CSTA	stop-gain	pathogenic	Yes	0.0032
3:g.127318284C>T	MCM2	missense	VUS	No	0
3:g.128615334C>T	ACAD9	missense	likely pathogenic	Yes	0.0026
3:g.128622922G>A	ACAD9	missense	likely benign	Yes	0.0015
3:g.128780764A>G	GP9	missense	VUS	Yes	0.2665
3:g.128780794T>C	GP9	missense	VUS	Yes	0.0137
3:g.129156119G>A	MBD4	missense	VUS	No	0.053
3:g.129247709T>C	RHO	missense	VUS	Yes	0
3:g.129251424G>T	RHO	stop-gain	pathogenic	Yes	0.0572
3:g.132279956C>T	ACAD11	missense	VUS	No	0.0002
3:g.132384669G>A	UBA5	missense	VUS	Yes	0.0056
3:g.132384674A>G	UBA5	start-lost	VUS	Yes	0.0043
3:g.132394747G>A	UBA5	missense	likely pathogenic	Yes	0.0002
3:g.133474320G>A	TF	missense	VUS	Yes	0.0368
3:g.133496032G>A	TF	missense	VUS	Yes	0.0004
3:g.133558368G>A	RAB6B	missense	VUS	No	0.0003
3:g.134267903G>A	CEP63	splice-acceptor	pathogenic	Yes	0.955
3:g.134967309G>A	EPHB1	missense	VUS	No	0.019
3:g.135975430C>T	PCCB	stop-gain	pathogenic	Yes	0.0438
3:g.136012626C>T	PCCB	missense	likely pathogenic	Yes	0.0002
3:g.136048782C>T	PCCB	missense	likely pathogenic	Yes	0.0006
3:g.136048788C>T	PCCB	stop-gain	pathogenic	Yes	0.0029
3:g.136048804T>C	PCCB	missense	likely pathogenic	Yes	0.0003
3:g.136048854A>G	PCCB	missense	likely pathogenic	Yes	0.0004
3:g.139069025G>A	MRPS22	missense	VUS	Yes	0.0045
3:g.139181129A>G	RBP2	missense	VUS	No	0.0001
3:g.148459073G>A	AGTR1	stop-gain	pathogenic	Yes	0.2221
3:g.148459198C>T	AGTR1	stop-gain	pathogenic	Yes	0
3:g.148714193C>T	GYG1	missense	likely pathogenic	Yes	0
3:g.148714249G>C	GYG1	missense	likely pathogenic	Yes	0.1427
3:g.148863334G>A	HPS3	splice-donor	VUS	Yes	0.5678
3:g.148868411C>T	HPS3	missense	likely pathogenic	Yes	0.0218
3:g.154832894G>A	MME	missense	VUS	Yes	0.0001
3:g.158408053C>T	GFM1	missense	VUS	Yes	0.0011
3:g.164767590G>A	SI	missense	VUS	Yes	0.2347
3:g.180377370T>C	CCDC39	splice-acceptor	VUS	No	0.9667
3:g.180379648C>G	CCDC39	splice-donor	VUS	No	0.9736
3:g.181430719G>A	SOX2	missense	VUS	No	0.0001
3:g.182810333C>T	MCCC1	missense	likely benign	Yes	0.3224
3:g.183854445G>A	EIF2B5	missense	VUS	Yes	0.0955
3:g.183854475A>G	EIF2B5	missense	pathogenic	Yes	0.0139
3:g.183855425G>A	EIF2B5	missense	likely pathogenic	Yes	0.0053
3:g.183858306G>A	EIF2B5	missense	VUS	Yes	0.0319
3:g.183861929C>T	EIF2B5	missense	VUS	Yes	0.0232
3:g.183966564G>A	ALG3	missense	likely benign	Yes	0.8472
3:g.184019696C>T	PSMD2	missense	VUS	No	0.0015
3:g.186445047C>T	KNG1	stop-gain	pathogenic	Yes	0.1278
3:g.190122576G>T	CLDN16	missense	VUS	Yes	0.6695
3:g.195295971C>T	APOD	missense	VUS	No	0.0009
4:g.517638C>T	PIGG	missense	VUS	Yes	0.0007
4:g.647908C>T	PDE6B	stop-gain	pathogenic	Yes	0.0098
4:g.654379C>T	PDE6B	stop-gain	VUS	Yes	0.0267
4:g.655977C>T	PDE6B	missense	VUS	Yes	0.0001
4:g.658734G>A	PDE6B	splice-donor	pathogenic	Yes	0.9738
4:g.898519G>A	GAK	missense	VUS	No	0
4:g.981646C>T	IDUA	stop-gain	pathogenic	Yes	0.0077
4:g.983654G>A	SLC26A1	missense	VUS	Yes	0.0003
4:g.995875G>A	IDUA	missense	VUS	Yes	0.0008
4:g.996063G>C	IDUA	missense	likely pathogenic	Yes	0.0236
4:g.996121T>G	IDUA	missense	likely pathogenic	Yes	0.0008
4:g.998074C>A	IDUA	synonymous	VUS	Yes	0.7683
4:g.998074C>T	IDUA	stop-gain	pathogenic	Yes	0.0011
4:g.1343580A>T	UVSSA	stop-gain	VUS	Yes	0.0165
4:g.1807288G>A	FGFR3	missense	VUS	Yes	0.0024
4:g.1807363A>G	FGFR3	missense	likely pathogenic	Yes	0.0138
4:g.1807537C>T	FGFR3	missense	VUS	Yes	0.0037
4:g.3519797G>A	LRPAP1	missense	likely benign	Yes	0.0024
4:g.4862084C>A	MSX1	missense	VUS	No	0.0004
4:g.6293094G>A	WFS1	missense	VUS	Yes	0.3149
4:g.6303542G>A	WFS1	missense	likely pathogenic	Yes	0.0002
4:g.11401289T>C	HS3ST1	missense	VUS	No	0.0002
4:g.15504502C>T	CC2D2A	stop-gain	pathogenic	Yes	0.0451
4:g.15562230A>T	CC2D2A	missense	VUS	Yes	0.1403
4:g.15565018C>T	CC2D2A	stop-gain	pathogenic	Yes	0.1593
4:g.15569352C>T	CC2D2A	missense	VUS	Yes	0.0005
4:g.15569358C>T	CC2D2A	missense	VUS	Yes	0.0001
4:g.15575774T>C	CC2D2A	missense	VUS	Yes	0.0792
4:g.15581669C>T	CC2D2A	missense	VUS	Yes	0
4:g.25665889G>A	SLC34A2	missense	VUS	Yes	0.0054
4:g.25665889G>C	SLC34A2	missense	VUS	Yes	0.0125
4:g.39219723G>C	WDR19	missense	VUS	Yes	0.0001
4:g.39233563T>C	WDR19	missense	VUS	Yes	0
4:g.39269660C>A	WDR19	synonymous	likely benign	Yes	0.0003
4:g.39269660C>T	WDR19	stop-gain	VUS	Yes	0.0013
4:g.39274649G>A	WDR19	missense	VUS	Yes	0.0017
4:g.39274682G>A	WDR19	splice-donor	VUS	Yes	0.993
4:g.41266126G>A	UCHL1	missense	VUS	Yes	0.019
4:g.57342846G>A	SRP72	missense	VUS	No	0.0091
4:g.62598778G>A	LPHN3	missense	VUS	No	0.0001
4:g.66201815C>T	EPHA5	missense	VUS	No	0.0017
4:g.70615504G>A	SULT1B1	missense	VUS	No	0.0779
4:g.74270124G>A	ALB	splice-donor	VUS	No	0.9853
4:g.74283292C>T	ALB	missense	VUS	No	0.0677
4:g.79173606C>T	FRAS1	stop-gain	VUS	Yes	0.0004
4:g.87028500G>A	MAPK10	missense	VUS	No	0.1749
4:g.88577645A>G	DMP1	start-lost	pathogenic	Yes	0.0001
4:g.88578183G>C	DMP1	splice-acceptor	pathogenic	Yes	0.9897
4:g.96025666C>T	BMPR1B	missense	likely pathogenic	Yes	0.0212
4:g.100232704C>T	ADH1B	missense	VUS	No	0.1135
4:g.100237246C>T	ADH1B	missense	VUS	No	0.0148
4:g.100350703C>T	ADH7	missense	VUS	No	0.0008
4:g.100529984G>A	MTTP	missense	VUS	Yes	0
4:g.100543913G>T	MTTP	stop-gain	pathogenic	Yes	0.0002
4:g.107092429T>C	TBCK	splice-acceptor	pathogenic	Yes	0.9892
4:g.108948913C>T	HADH	stop-gain	pathogenic	Yes	0.3735
4:g.110790888G>A	LRIT3	missense	likely pathogenic	Yes	0.0001
4:g.111542361C>G	PITX2	missense	VUS	No	0
4:g.114264209G>A	ANK2	missense	VUS	No	0.0034
4:g.120241839C>T	FABP2	missense	VUS	No	0.0002
4:g.120484008T>C	PDE5A	missense	VUS	No	0.0004
4:g.123664110C>T	BBS12	stop-gain	pathogenic	Yes	0
4:g.123844298A>C	SPATA5	start-lost	VUS	Yes	0.0009
4:g.123844298A>G	SPATA5	start-lost	pathogenic	Yes	0.011
4:g.123848876G>A	SPATA5	missense	likely pathogenic	Yes	0.0054
4:g.123859289C>T	SPATA5	missense	likely pathogenic	Yes	0.0163
4:g.123868606C>A	SPATA5	stop-gain	pathogenic	Yes	0.0007
4:g.123868606C>T	SPATA5	synonymous	likely benign	Yes	0.0001
4:g.123949354A>G	SPATA5	missense	likely pathogenic	Yes	0.004
4:g.126408528C>T	FAT4	missense	VUS	Yes	0.2047
4:g.146560557T>C	MMAA	missense	VUS	Yes	0.0001
4:g.146560724C>T	MMAA	stop-gain	pathogenic	Yes	0.0001
4:g.146567309G>A	MMAA	splice-donor	pathogenic	Yes	0.9907
4:g.146576317C>T	MMAA	stop-gain	likely pathogenic	Yes	0.0039
4:g.155461175G>A	PLRG1	missense	VUS	No	0.0002
4:g.155508663C>A	FGA	splice-donor	VUS	Yes	0.9963
4:g.155508663C>G	FGA	splice-donor	pathogenic	Yes	0.9972
4:g.155528109C>T	FGG	missense	VUS	Yes	0.0001
4:g.156643335C>A	GUCY1A3	missense	VUS	No	0.0001
4:g.158233974C>T	GRIA2	missense	VUS	No	0.0003
4:g.159603421G>A	ETFDH	missense	likely pathogenic	Yes	0.0018
4:g.159624588T>C	ETFDH	missense	likely pathogenic	Yes	0
4:g.159627406G>C	ETFDH	missense	VUS	Yes	0.0248
4:g.159627422C>T	ETFDH	missense	likely pathogenic	Yes	0.0025
4:g.159629677T>C	ETFDH	stop-lost	pathogenic	Yes	0.0003
4:g.166915670G>A	TLL1	missense	VUS	No	0.0018
4:g.166924623T>C	TLL1	missense	VUS	No	0
4:g.169923279G>A	CBR4	missense	VUS	No	0.0001
4:g.178358643C>T	AGA	missense	VUS	Yes	0.0038
4:g.185580578T>G	PRIMPOL	missense	likely benign	No	0
4:g.187113107T>A	CYP4V2	missense	VUS	Yes	0
4:g.187115722G>A	CYP4V2	missense	VUS	Yes	0.0031
4:g.187117161T>C	CYP4V2	missense	VUS	Yes	0
4:g.187117229G>T	CYP4V2	stop-gain	VUS	Yes	0.183
4:g.187126358A>C	CYP4V2	missense	likely pathogenic	Yes	0.0137
4:g.187130127G>A	CYP4V2	missense	VUS	Yes	0.0068
4:g.187131740G>A	CYP4V2	missense	VUS	Yes	0.0001
4:g.187157943C>T	KLKB1	stop-gain	pathogenic	Yes	0.417
4:g.187178437G>A	KLKB1	missense	VUS	Yes	0
4:g.187195344C>T	F11	stop-gain	likely pathogenic	Yes	0
4:g.187195347G>T	F11	stop-gain	likely pathogenic	Yes	0
4:g.187195382C>A	F11	stop-gain	VUS	Yes	0.0176
4:g.187201412T>C	F11	missense	likely pathogenic	Yes	0
4:g.187208978G>A	F11	splice-donor	VUS	Yes	0.9971
5:g.889146G>A	BRD9	missense	VUS	No	0.0003
5:g.1212453G>A	SLC6A19	missense	likely pathogenic	Yes	0.0054
5:g.1213632C>T	SLC6A19	stop-gain	pathogenic	Yes	0.0001
5:g.7886790C>T	MTRR	missense	VUS	Yes	0.0814
5:g.7892923G>A	MTRR	missense	VUS	Yes	0.0002
5:g.10256175A>G	CCT5	missense	VUS	Yes	0
5:g.34941289G>A	DNAJC21	splice-donor	VUS	Yes	0.9904
5:g.36686238G>A	SLC1A3	missense	VUS	No	0
5:g.40764720C>T	PRKAA1	missense	VUS	No	0.0523
5:g.40955530G>C	C7	missense	VUS	No	0.0001
5:g.40959622C>A	C7	missense	VUS	No	0.0001
5:g.40959622C>T	C7	missense	VUS	No	0.0001
5:g.41199881C>G	C6	missense	VUS	No	0.1626
5:g.41199881C>T	C6	missense	VUS	No	0.2127
5:g.41805696C>T	OXCT1	missense	VUS	No	0.0091
5:g.42689023C>A	GHR	stop-gain	pathogenic	Yes	0.0001
5:g.42689036C>T	GHR	stop-gain	pathogenic	Yes	0.1482
5:g.42699970G>A	GHR	missense	benign	Yes	0.015
5:g.42699970G>T	GHR	missense	VUS	Yes	0.0984
5:g.42719441C>T	GHR	missense	VUS	Yes	0
5:g.53751640G>T	HSPB3	missense	VUS	No	0.0293
5:g.58511762C>T	PDE4D	missense	VUS	No	0.0003
5:g.60368963C>T	NDUFAF2	stop-gain	pathogenic	Yes	0.0009
5:g.66479818G>A	CD180	missense	VUS	No	0.0001
5:g.66480267G>A	CD180	missense	VUS	No	0
5:g.70307189G>A	NAIP	missense	likely benign	No	0.0357
5:g.70892124C>G	MCCC2	missense	VUS	Yes	0
5:g.70892124C>T	MCCC2	stop-gain	pathogenic	Yes	0.0712
5:g.70900248C>T	MCCC2	missense	VUS	Yes	0.0062
5:g.70930804G>T	MCCC2	missense	VUS	Yes	0.0614
5:g.70931003C>G	MCCC2	missense	likely pathogenic	Yes	0.0006
5:g.70936845G>A	MCCC2	missense	VUS	Yes	0.1706
5:g.70936895A>T	MCCC2	missense	likely pathogenic	Yes	0.0135
5:g.70945016A>G	MCCC2	missense	VUS	Yes	0.6949
5:g.74014629C>T	HEXB	missense	pathogenic	Yes	0.1454
5:g.74016469C>T	HEXB	missense	VUS	Yes	0.0066
5:g.80550914G>A	CKMT2	missense	VUS	No	0.0002
5:g.95236750G>A	ELL2	missense	VUS	No	0.1847
5:g.110096971G>A	SLC25A46	missense	VUS	Yes	0
5:g.110097243C>T	SLC25A46	missense	VUS	Yes	0
5:g.110440041A>G	WDR36	missense	VUS	No	0.0001
5:g.112198213G>C	SRP19	missense	VUS	No	0.0289
5:g.112889319G>A	YTHDC2	missense	VUS	No	0.0005
5:g.118788316G>A	HSD17B4	missense	likely pathogenic	Yes	0.0001
5:g.118861666G>C	HSD17B4	missense	VUS	Yes	0.0007
5:g.118872156G>A	HSD17B4	missense	VUS	Yes	0.0036
5:g.125887732A>G	ALDH7A1	missense	VUS	Yes	0.0001
5:g.126776517T>C	MEGF10	missense	VUS	Yes	0
5:g.131705800C>T	SLC22A5	missense	likely pathogenic	Yes	0
5:g.131953874C>T	RAD50	stop-gain	pathogenic	No	0.0006
5:g.134010795G>T	SEC24A	missense	VUS	No	0.066
5:g.135382096G>A	TGFBI	missense	VUS	No	0.0004
5:g.135391459C>A	TGFBI	missense	likely benign	No	0
5:g.135391459C>T	TGFBI	missense	VUS	No	0
5:g.135398363G>C	TGFBI	missense	likely benign	No	0.0195
5:g.137206519C>T	MYOT	missense	likely pathogenic	No	0.0003
5:g.138643448T>G	MATR3	missense	VUS	No	0
5:g.140012472G>A	CD14	missense	VUS	No	0.0005
5:g.140750431C>T	PCDHGB3	missense	VUS	No	0
5:g.141039479G>A	ARAP3	missense	VUS	No	0.031
5:g.147207583A>G	SPINK1	stop-lost	pathogenic	Yes	0.3367
5:g.147470777C>T	SPINK5	stop-gain	VUS	Yes	0.0019
5:g.149357747C>T	SLC26A2	stop-gain	pathogenic	Yes	0.0006
5:g.149359991C>T	SLC26A2	missense	pathogenic	Yes	0.0003
5:g.149361113T>A	SLC26A2	missense	likely pathogenic	Yes	0.0001
5:g.149361189G>T	SLC26A2	missense	pathogenic	Yes	0.0001
5:g.149361300C>T	SLC26A2	missense	VUS	Yes	0
5:g.149501461C>T	PDGFRB	missense	VUS	No	0.0266
5:g.149602639G>A	CAMK2A	missense	VUS	Yes	0.0001
5:g.156381444G>A	TIMD4	missense	VUS	No	0.0007
5:g.156381444G>T	TIMD4	missense	VUS	No	0.0027
5:g.156890311C>T	NIPAL4	stop-gain	pathogenic	Yes	0.008
5:g.156895736C>A	NIPAL4	missense	likely pathogenic	Yes	0.0277
5:g.156895736C>G	NIPAL4	missense	VUS	Yes	0.0692
5:g.158749490C>T	IL12B	missense	VUS	Yes	0.0021
5:g.159665644G>A	FABP6	missense	VUS	No	0.0221
5:g.167937606C>T	RARS	missense	VUS	Yes	0.0027
5:g.169446041C>T	DOCK2	missense	VUS	Yes	0.0065
5:g.169483728C>T	DOCK2	missense	VUS	Yes	0.0157
5:g.169484642G>A	DOCK2	missense	VUS	Yes	0.0068
5:g.169535278G>A	FOXI1	missense	VUS	Yes	0
5:g.176295848C>T	UNC5A	missense	VUS	No	0.0003
5:g.176308376G>A	HK3	missense	VUS	No	0.0001
5:g.176308808C>T	HK3	missense	VUS	No	0.1946
5:g.176311063G>A	HK3	missense	VUS	No	0.0658
5:g.176314216C>T	HK3	missense	VUS	No	0.0349
5:g.176314293C>T	HK3	missense	VUS	No	0.0507
5:g.176519378G>A	FGFR4	missense	VUS	No	0.0118
5:g.176522560G>A	FGFR4	missense	VUS	No	0
5:g.176523292G>A	FGFR4	missense	VUS	No	0.0001
5:g.176524534G>A	FGFR4	missense	VUS	No	0.0452
5:g.176709523C>T	NSD1	stop-gain	pathogenic	No	0.0014
5:g.176814875G>A	SLC34A1	splice-donor	VUS	Yes	0.9387
5:g.176820765G>A	SLC34A1	splice-donor	VUS	Yes	0.949
5:g.177034310C>T	B4GALT7	missense	likely pathogenic	Yes	0.0105
5:g.177034446C>A	B4GALT7	missense	likely pathogenic	Yes	0.0164
5:g.177035541G>A	B4GALT7	missense	likely pathogenic	Yes	0.0116
5:g.177035995C>T	B4GALT7	missense	VUS	Yes	0.0008
5:g.177036622G>A	B4GALT7	missense	VUS	Yes	0.0509
5:g.179248034C>T	SQSTM1	missense	benign	Yes	0.0383
5:g.179263445C>T	SQSTM1	missense	VUS	Yes	0
6:g.345906G>A	DUSP22	missense	VUS	No	0.0014
6:g.348772C>T	DUSP22	missense	VUS	No	0.0219
6:g.2833895G>A	SERPINB1	missense	VUS	No	0
6:g.6266847C>T	F13A1	missense	VUS	Yes	0.0003
6:g.7580228C>T	DSP	stop-gain	pathogenic	Yes	0.004
6:g.7583814G>C	DSP	missense	likely benign	Yes	0.0011
6:g.7583973C>T	DSP	stop-gain	pathogenic	Yes	0
6:g.10626785G>A	GCNT2	missense	VUS	Yes	0
6:g.13588650C>T	SIRT5	missense	VUS	No	0.4134
6:g.16247086G>A	GMPR	missense	VUS	No	0.0002
6:g.24302274T>C	DCDC2	splice-acceptor	pathogenic	Yes	0.9956
6:g.24505099G>A	ALDH5A1	stop-gain	pathogenic	Yes	0.2549
6:g.24515471G>A	ALDH5A1	missense	likely pathogenic	Yes	0.0041
6:g.24528277G>A	ALDH5A1	missense	likely pathogenic	Yes	0.0012
6:g.24528285C>T	ALDH5A1	stop-gain	pathogenic	Yes	0.0047
6:g.24658788C>T	TDP2	splice-donor	VUS	Yes	0.9617
6:g.26104327T>C	HIST1H4C	missense	VUS	No	0.0378
6:g.26104417C>T	HIST1H4C	missense	VUS	No	0.0029
6:g.27100963G>A	HIST1H2AG	missense	VUS	No	0.004
6:g.27835099G>A	HIST1H1B	missense	VUS	No	0.0006
6:g.29797279C>T	HLA-G	missense	VUS	No	0.0005
6:g.30670918C>T	MDC1	missense	VUS	No	0.0019
6:g.30886628C>T	VARS2	missense	likely pathogenic	Yes	0.109
6:g.31930271C>T	SKIV2L	stop-gain	VUS	Yes	0.0002
6:g.32006858C>A	CYP21A2	missense	benign	Yes	0.0133
6:g.32006858C>G	CYP21A2	missense	VUS	Yes	0.7509
6:g.32007203T>A	CYP21A2	missense	VUS	Yes	0.0001
6:g.32007887G>T	CYP21A2	missense	VUS	Yes	0.0002
6:g.32008543G>A	CYP21A2	stop-gain	pathogenic	Yes	0.0008
6:g.32008783C>T	CYP21A2	missense	likely pathogenic	Yes	0.0018
6:g.35773827A>G	LHFPL5	missense	VUS	Yes	0.0212
6:g.35782404C>T	LHFPL5	missense	VUS	Yes	0.0009
6:g.39893421C>T	MOCS1	splice-donor	VUS	Yes	0.9774
6:g.42141500C>T	GUCA1A	missense	VUS	No	0
6:g.42930887C>A	GNMT	missense	VUS	Yes	0.1112
6:g.43011369C>G	CUL7	splice-acceptor	pathogenic	Yes	0.9781
6:g.43193581G>A	DNPH1	missense	VUS	No	0.1128
6:g.43487150A>G	POLR1C	missense	VUS	Yes	0.0001
6:g.43488699C>T	POLR1C	missense	VUS	Yes	0.0046
6:g.43488700G>A	POLR1C	missense	likely pathogenic	Yes	0.0252
6:g.43528033C>T	XPO5	missense	VUS	No	0.0148
6:g.44221086G>A	HSP90AB1	missense	VUS	No	0.0008
6:g.44269796C>A	AARS2	splice-donor	pathogenic	Yes	0.9967
6:g.51935203C>T	PKHD1	splice-donor	pathogenic	Yes	0.8957
6:g.65523270C>A	EYS	splice-donor	pathogenic	Yes	0.9982
6:g.71004007C>T	COL9A1	missense	likely benign	No	0.0053
6:g.74191784G>A	MTO1	missense	likely pathogenic	Yes	0.018
6:g.74191932G>A	MTO1	missense	likely pathogenic	Yes	0.0135
6:g.80878623G>A	BCKDHB	missense	VUS	Yes	0.0003
6:g.80878640A>T	BCKDHB	missense	likely pathogenic	Yes	0.0001
6:g.80878662G>C	BCKDHB	missense	pathogenic	Yes	0.0065
6:g.80878730C>T	BCKDHB	missense	likely pathogenic	Yes	0.0001
6:g.80910740G>A	BCKDHB	missense	likely pathogenic	Yes	0.0002
6:g.80912831C>T	BCKDHB	stop-gain	pathogenic	Yes	0.0298
6:g.86181054C>A	NT5E	stop-gain	pathogenic	Yes	0.0032
6:g.105771589C>T	PREP	missense	VUS	No	0.0039
6:g.118880200T>G	PLN	stop-gain	pathogenic	No	0
6:g.121769120G>A	GJA1	missense	VUS	Yes	0
6:g.129637234C>T	LAMA2	stop-gain	pathogenic	Yes	0
6:g.129712680C>T	LAMA2	stop-gain	pathogenic	Yes	0
6:g.129722399C>T	LAMA2	stop-gain	pathogenic	Yes	0.0085
6:g.137219351T>A	PEX7	stop-gain	pathogenic	Yes	0.0006
6:g.137219380G>C	PEX7	splice-donor	pathogenic	Yes	0.9943
6:g.150710656T>C	IYD	missense	likely pathogenic	Yes	0
6:g.151748616C>T	RMND1	splice-donor	pathogenic	Yes	0.9328
6:g.158613139C>T	GTF2H5	stop-gain	pathogenic	No	0.4892
6:g.159407455T>C	RSPH3	splice-acceptor	pathogenic	Yes	0.4932
6:g.161127501A>G	PLG	missense	likely pathogenic	Yes	0.0028
6:g.161152156G>A	PLG	missense	VUS	Yes	0.0043
6:g.161159625G>A	PLG	missense	likely benign	Yes	0.0288
6:g.161771157T>G	PARK2	missense	VUS	No	0
6:g.169623562G>A	THBS2	missense	VUS	No	0.0198
7:g.959664C>T	ADAP1	missense	VUS	No	0.0006
7:g.1855777G>A	MAD1L1	missense	VUS	No	0.0011
7:g.2284301G>A	NUDT1	missense	VUS	No	0.0001
7:g.2289637G>A	NUDT1	missense	VUS	No	0.0027
7:g.4822992C>T	AP5Z1	stop-gain	VUS	Yes	0.1019
7:g.5643002C>T	FSCN1	missense	VUS	No	0.0055
7:g.16341066G>A	ISPD	missense	VUS	No	0.1304
7:g.16832560G>A	AGR2	missense	VUS	No	0.0066
7:g.21750214C>T	DNAH11	stop-gain	pathogenic	Yes	0.0129
7:g.21789320C>T	DNAH11	stop-gain	likely pathogenic	Yes	0.0026
7:g.23030679C>T	FAM126A	splice-donor	pathogenic	Yes	0.9357
7:g.26400616C>T	SNX10	stop-gain	pathogenic	Yes	0.2598
7:g.26404195G>A	SNX10	missense	likely pathogenic	Yes	0.0758
7:g.30665896G>A	GARS	missense	VUS	No	0.0129
7:g.30671863C>G	GARS	missense	likely pathogenic	No	0.0001
7:g.30671863C>T	GARS	missense	VUS	No	0.0002
7:g.35712884G>A	HERPUD2	missense	VUS	No	0.0007
7:g.37927908T>A	NME8	stop-gain	VUS	Yes	0.2004
7:g.38516566G>A	AMPH	missense	VUS	No	0.0295
7:g.40228168C>T	SUGCT	stop-gain	pathogenic	Yes	0.1359
7:g.40277263C>T	SUGCT	stop-gain	pathogenic	Yes	0.0163
7:g.40498796C>T	SUGCT	missense	VUS	Yes	0.0141
7:g.43508601G>A	HECW1	missense	VUS	No	0.0018
7:g.44189389C>T	GCK	missense	VUS	Yes	0.0006
7:g.48147045G>T	UPP1	missense	VUS	No	0.0001
7:g.50595897G>C	DDC	missense	VUS	Yes	0.0347
7:g.50607722G>A	DDC	missense	VUS	Yes	0.0011
7:g.56087408C>T	PSPH	missense	VUS	Yes	0.0242
7:g.65432754G>A	GUSB	synonymous	likely benign	Yes	0.8486
7:g.65546812G>A	ASL	missense	likely pathogenic	Yes	0.0321
7:g.65548151C>T	ASL	missense	VUS	Yes	0.3941
7:g.65548162G>A	ASL	splice-donor	pathogenic	Yes	0.8389
7:g.65551738G>A	ASL	missense	likely pathogenic	Yes	0.0014
7:g.65554101A>G	ASL	missense	likely pathogenic	Yes	0.0066
7:g.65554269G>A	ASL	missense	VUS	Yes	0.1082
7:g.65557065C>G	ASL	missense	likely pathogenic	Yes	0.0001
7:g.65557065C>T	ASL	missense	likely pathogenic	Yes	0.0002
7:g.73469100G>A	ELN	splice-donor	pathogenic	No	0.9957
7:g.75612866G>C	POR	missense	VUS	Yes	0.0825
7:g.75686766G>T	MDH2	missense	VUS	Yes	0.0007
7:g.75687365C>T	MDH2	missense	VUS	Yes	0
7:g.77885404G>C	MAGI2	missense	VUS	Yes	0.0001
7:g.80286003C>T	CD36	missense	VUS	Yes	0.0048
7:g.80286010C>G	CD36	missense	VUS	Yes	0.1298
7:g.80286010C>T	CD36	missense	VUS	Yes	0.0037
7:g.80299280T>C	CD36	missense	VUS	Yes	0.046
7:g.80299280T>G	CD36	missense	VUS	Yes	0.0376
7:g.80302708A>C	CD36	missense	VUS	Yes	0.174
7:g.81374403C>T	HGF	missense	VUS	Yes	0.0012
7:g.86394804G>A	GRM3	missense	VUS	No	0.0005
7:g.91852192C>T	KRIT1	missense	likely benign	No	0.0019
7:g.92123800C>T	PEX1	splice-donor	pathogenic	Yes	0.9797
7:g.92146589C>A	PEX1	splice-donor	VUS	Yes	0.9817
7:g.99700562C>G	AP4M1	stop-gain	likely pathogenic	Yes	0.048
7:g.100404128C>T	EPHB4	missense	VUS	No	0.0001
7:g.100490117C>T	ACHE	missense	VUS	No	0.0002
7:g.100491048G>A	ACHE	missense	VUS	No	0
7:g.100552388C>T	MUC3A	missense	benign	No	0
7:g.107302082A>G	SLC26A4	splice-acceptor	pathogenic	Yes	0.9895
7:g.107302171G>C	SLC26A4	missense	pathogenic	Yes	0.0001
7:g.107312690G>T	SLC26A4	missense	pathogenic	Yes	0.0002
7:g.107314747G>C	SLC26A4	missense	likely benign	Yes	0.0014
7:g.107315415G>T	SLC26A4	missense	pathogenic	Yes	0.021
7:g.107315496T>C	SLC26A4	missense	pathogenic	Yes	0.0001
7:g.107323983G>A	SLC26A4	splice-donor	pathogenic	Yes	0.9945
7:g.107329499T>C	SLC26A4	missense	pathogenic	Yes	0.1461
7:g.107330570A>G	SLC26A4	missense	pathogenic	Yes	0.0001
7:g.107330645G>A	SLC26A4	missense	pathogenic	Yes	0.0517
7:g.107330648C>T	SLC26A4	missense	likely pathogenic	Yes	0.0189
7:g.107330665A>C	SLC26A4	missense	pathogenic	Yes	0.0047
7:g.107334918T>G	SLC26A4	missense	pathogenic	Yes	0.0026
7:g.107336481A>G	SLC26A4	missense	likely pathogenic	Yes	0.0327
7:g.107338530T>C	SLC26A4	missense	pathogenic	Yes	0.0007
7:g.107342483G>A	SLC26A4	missense	VUS	Yes	0.0538
7:g.107350577A>G	SLC26A4	missense	pathogenic	Yes	0.0039
7:g.107350580A>G	SLC26A4	missense	VUS	Yes	0
7:g.107555951G>T	DLD	missense	likely pathogenic	Yes	0.0239
7:g.107556141C>T	DLD	missense	VUS	Yes	0
7:g.107557794G>A	DLD	missense	likely pathogenic	Yes	0.049
7:g.107559543C>T	DLD	missense	likely pathogenic	Yes	0.0572
7:g.107824951C>T	NRCAM	missense	VUS	No	0.0023
7:g.107824989C>T	NRCAM	missense	VUS	No	0.0465
7:g.117120159C>A	CFTR	stop-gain	pathogenic	Yes	0.0576
7:g.117144332G>T	CFTR	stop-gain	pathogenic	Yes	0
7:g.117149101G>T	CFTR	stop-gain	pathogenic	Yes	0.111
7:g.117149177G>A	CFTR	missense	likely pathogenic	Yes	0.1203
7:g.117170953G>T	CFTR	stop-gain	pathogenic	Yes	0.5752
7:g.117170971C>T	CFTR	stop-gain	pathogenic	Yes	0.2061
7:g.117171028C>G	CFTR	missense	VUS	Yes	0.0008
7:g.117171028C>T	CFTR	missense	likely pathogenic	Yes	0.0002
7:g.117171169G>T	CFTR	splice-donor	pathogenic	Yes	0.8422
7:g.117174420G>T	CFTR	splice-donor	pathogenic	Yes	0.9952
7:g.117175301G>T	CFTR	splice-acceptor	pathogenic	Yes	0.8795
7:g.117175339T>G	CFTR	missense	likely pathogenic	Yes	0.127
7:g.117180284C>T	CFTR	missense	likely pathogenic	Yes	0.0033
7:g.117180297C>T	CFTR	missense	likely pathogenic	Yes	0
7:g.117180324G>C	CFTR	missense	likely pathogenic	Yes	0.0001
7:g.117188849C>A	CFTR	missense	likely pathogenic	Yes	0
7:g.117227792G>A	CFTR	splice-acceptor	pathogenic	Yes	0.9698
7:g.117227865C>T	CFTR	stop-gain	pathogenic	Yes	0.2092
7:g.117232346C>T	CFTR	stop-gain	pathogenic	Yes	0.0303
7:g.117234984G>T	CFTR	stop-gain	pathogenic	Yes	0.5597
7:g.117246808G>A	CFTR	splice-donor	pathogenic	Yes	0.9927
7:g.117251691C>T	CFTR	missense	likely pathogenic	Yes	0.0003
7:g.117251692G>A	CFTR	missense	likely pathogenic	Yes	0
7:g.117251797T>A	CFTR	missense	likely pathogenic	Yes	0.0001
7:g.117254753G>C	CFTR	missense	likely pathogenic	Yes	0
7:g.117267591C>T	CFTR	stop-gain	pathogenic	Yes	0.0094
7:g.117267694C>G	CFTR	stop-gain	pathogenic	Yes	0
7:g.117267766C>T	CFTR	missense	VUS	Yes	0
7:g.117292931C>G	CFTR	missense	likely pathogenic	Yes	0.0001
7:g.117305610C>T	CFTR	stop-gain	pathogenic	Yes	0.0004
7:g.127670407C>T	LRRC4	missense	VUS	No	0.0004
7:g.128035057G>A	IMPDH1	missense	VUS	No	0.0234
7:g.128036696G>A	IMPDH1	missense	VUS	No	0.0009
7:g.128413825C>T	OPN1SW	missense	VUS	No	0.0001
7:g.128481296G>A	FLNC	missense	VUS	No	0.0427
7:g.128850838G>A	SMO	missense	VUS	No	0.0005
7:g.129944399C>T	CPA4	missense	VUS	No	0.0319
7:g.129950677G>A	CPA4	missense	VUS	No	0.0028
7:g.131844352C>T	PLXNA4	missense	VUS	No	0.002
7:g.134135551G>A	AKR1B1	missense	VUS	No	0
7:g.137792252C>T	AKR1D1	missense	likely pathogenic	Yes	0.0143
7:g.137792253G>A	AKR1D1	missense	VUS	Yes	0.0066
7:g.139715531G>A	TBXAS1	missense	VUS	Yes	0.0649
7:g.141341162C>T	AGK	stop-gain	pathogenic	Yes	0.0527
7:g.141708471G>A	MGAM	missense	VUS	No	0.0463
7:g.141727503G>A	MGAM	missense	VUS	No	0.0004
7:g.141732659C>T	MGAM	missense	VUS	No	0.0064
7:g.141762405G>A	MGAM	missense	VUS	No	0
7:g.141799485C>T	MGAM	missense	VUS	No	0.0003
7:g.142964771C>T	GSTK1	missense	VUS	No	0.0006
7:g.143018934G>A	CLCN1	missense	likely pathogenic	Yes	0.0002
7:g.143021535C>T	CLCN1	missense	likely pathogenic	Yes	0
7:g.143027865G>A	CLCN1	missense	likely pathogenic	Yes	0.1853
7:g.143027931T>C	CLCN1	missense	likely pathogenic	Yes	0.0002
7:g.143028358G>A	CLCN1	missense	likely pathogenic	Yes	0.2125
7:g.143029583T>G	CLCN1	missense	likely pathogenic	Yes	0.0936
7:g.143036397A>G	CLCN1	missense	likely pathogenic	Yes	0.0002
7:g.143048886C>T	CLCN1	missense	VUS	Yes	0.0869
7:g.144288512T>A	TPK1	splice-variant	likely pathogenic	Yes	0.8786
7:g.144380001C>T	TPK1	splice-donor	pathogenic	Yes	0.9878
7:g.146997331C>G	CNTNAP2	missense	likely benign	Yes	0.0001
7:g.146997331C>T	CNTNAP2	stop-gain	likely pathogenic	Yes	0
7:g.150269276G>A	GIMAP4	missense	VUS	No	0.0003
7:g.150269454C>T	GIMAP4	missense	VUS	No	0.0045
7:g.150269531C>T	GIMAP4	missense	VUS	No	0
7:g.150389763A>C	GIMAP2	missense	VUS	No	0.0118
7:g.150417616G>A	GIMAP1	missense	VUS	No	0.0001
7:g.150553888T>A	AOC1	missense	VUS	No	0
7:g.150555050G>A	AOC1	missense	VUS	No	0
7:g.150558187G>A	AOC1	missense	VUS	No	0
7:g.150696315G>A	NOS3	missense	VUS	No	0.0246
8:g.6357381G>A	MCPH1	stop-gain	pathogenic	Yes	0
8:g.11615875C>A	GATA4	missense	VUS	No	0.0021
8:g.11615875C>G	GATA4	missense	VUS	No	0.0007
8:g.15605938C>A	TUSC3	stop-gain	pathogenic	Yes	0.1567
8:g.19809336A>C	LPL	missense	likely pathogenic	Yes	0.0017
8:g.19811733G>A	LPL	missense	VUS	Yes	0
8:g.19813529A>G	LPL	missense	benign	Yes	0.0001
8:g.26509890C>T	DPYSL2	missense	VUS	No	0.0005
8:g.27279825G>A	PTK2B	missense	VUS	No	0.0197
8:g.27327370G>A	CHRNA2	missense	VUS	No	0
8:g.30464636C>T	GTF2E2	missense	VUS	Yes	0.0007
8:g.36766833G>A	KCNU1	missense	VUS	No	0.1747
8:g.36766859C>T	KCNU1	missense	VUS	No	0.309
8:g.36780101C>T	KCNU1	missense	VUS	No	0.0119
8:g.37623814C>T	PROSC	missense	VUS	No	0.0263
8:g.37635516G>A	PROSC	missense	VUS	No	0.0019
8:g.38111160G>C	DDHD2	missense	likely pathogenic	Yes	0.0005
8:g.41563662C>T	ANK1	missense	likely benign	No	0
8:g.42206594C>T	POLB	missense	likely benign	No	0.0525
8:g.42914258T>C	FNTA	missense	VUS	No	0
8:g.42977872T>A	POMK	missense	VUS	Yes	0
8:g.43014188G>A	HGSNAT	splice-donor	VUS	Yes	0.9942
8:g.43028883C>T	HGSNAT	missense	likely pathogenic	Yes	0.0368
8:g.43037305C>T	HGSNAT	missense	VUS	Yes	0.0016
8:g.54142051C>T	OPRK1	missense	VUS	No	0
8:g.55372085T>A	SOX17	missense	benign	No	0.0001
8:g.59409379G>A	CYP7A1	missense	VUS	No	0.0004
8:g.75275175C>G	GDAP1	stop-gain	pathogenic	Yes	0.0014
8:g.75276240C>T	GDAP1	missense	pathogenic	Yes	0.0127
8:g.75276294C>T	GDAP1	stop-gain	pathogenic	Yes	0.001
8:g.76463689C>T	HNF4G	missense	VUS	No	0
8:g.80677916A>G	HEY1	missense	VUS	No	0
8:g.87638210C>T	CNGB3	splice-donor	pathogenic	Yes	0.9505
8:g.94768082C>A	TMEM67	stop-gain	pathogenic	Yes	0.0073
8:g.94777845A>T	TMEM67	stop-gain	pathogenic	Yes	0.0764
8:g.94777876T>G	TMEM67	splice-donor	VUS	Yes	0.763
8:g.94792861T>C	TMEM67	missense	likely pathogenic	Yes	0.0001
8:g.94792969C>A	TMEM67	stop-gain	pathogenic	Yes	0.0049
8:g.94793953T>C	TMEM67	missense	pathogenic	Yes	0.0001
8:g.94808198T>C	TMEM67	missense	likely pathogenic	Yes	0.0008
8:g.94821126T>C	TMEM67	missense	VUS	Yes	0.0004
8:g.95683864C>T	ESRP1	missense	VUS	Yes	0.0132
8:g.96057827G>C	NDUFAF6	missense	VUS	Yes	0
8:g.99120933C>A	HRSP12	missense	VUS	No	0.1691
8:g.100147902C>T	VPS13B	stop-gain	VUS	Yes	0.0016
8:g.100147961G>A	VPS13B	synonymous	likely benign	Yes	0.4353
8:g.100168837C>T	VPS13B	stop-gain	VUS	Yes	0
8:g.100732642G>T	VPS13B	stop-gain	pathogenic	Yes	0.5316
8:g.101245664C>T	SPAG1	stop-gain	pathogenic	Yes	0.3152
8:g.102644553T>A	GRHL2	missense	VUS	Yes	0.0009
8:g.103244459C>T	RRM2B	missense	likely pathogenic	Yes	0
8:g.105456580G>A	DPYS	missense	VUS	Yes	0
8:g.106431420A>G	ZFPM2	missense	likely benign	No	0.0001
8:g.106813942G>A	ZFPM2	missense	VUS	No	0
8:g.106814279A>G	ZFPM2	missense	benign	No	0.0013
8:g.106814417A>C	ZFPM2	missense	VUS	No	0.0001
8:g.110099790C>T	TRHR	stop-gain	pathogenic	No	0.0002
8:g.119945314C>T	TNFRSF11B	missense	VUS	Yes	0.0001
8:g.121426299C>T	MRPL13	missense	VUS	No	0.0005
8:g.123965501G>A	ZHX2	missense	VUS	No	0
8:g.124195554G>A	FAM83A	missense	VUS	No	0.0135
8:g.124195554G>T	FAM83A	missense	VUS	No	0.0148
8:g.125520732G>A	TATDN1	missense	VUS	No	0.2003
8:g.133894854C>T	TG	stop-gain	likely pathogenic	Yes	0.0002
8:g.133935642C>T	TG	stop-gain	VUS	Yes	0
8:g.133953738C>A	TG	stop-gain	VUS	Yes	0.1424
8:g.133953738C>T	TG	synonymous	benign	Yes	0.0387
8:g.142432360C>A	PTP4A3	missense	VUS	No	0.0447
8:g.142432360C>T	PTP4A3	missense	VUS	No	0.0034
8:g.143994845G>A	CYP11B2	missense	VUS	Yes	0.0774
8:g.144297361G>C	GPIHBP1	missense	VUS	Yes	0.0002
8:g.144885849C>T	SCRIB	missense	VUS	No	0.0008
8:g.144885864C>T	SCRIB	missense	VUS	No	0.0004
8:g.145583520T>C	SLC52A2	missense	VUS	Yes	0.0051
8:g.145583535C>T	SLC52A2	missense	VUS	Yes	0.0016
8:g.145583960C>T	SLC52A2	stop-gain	VUS	Yes	0.0387
8:g.145584068G>A	SLC52A2	missense	likely pathogenic	Yes	0.3953
8:g.145584087T>C	SLC52A2	missense	VUS	Yes	0.0004
8:g.145584264T>C	SLC52A2	missense	likely pathogenic	Yes	0.017
8:g.145663874C>T	TONSL	missense	VUS	No	0.04
9:g.6540050C>G	GLDC	splice-donor	pathogenic	Yes	0.9955
9:g.8528717G>A	PTPRD	missense	VUS	No	0
9:g.12704564C>T	TYRP1	stop-gain	pathogenic	Yes	0.0012
9:g.13119542C>T	MPDZ	missense	VUS	Yes	0.0077
9:g.13119590C>G	MPDZ	missense	VUS	Yes	0.001
9:g.13119590C>T	MPDZ	missense	VUS	Yes	0.0008
9:g.32436283G>A	ACO1	missense	VUS	No	0.0096
9:g.32436297G>A	ACO1	missense	VUS	No	0.0105
9:g.32485257G>A	DDX58	missense	VUS	No	0
9:g.34513110G>A	DNAI1	missense	likely benign	Yes	0.2064
9:g.34513163G>A	DNAI1	missense	likely pathogenic	Yes	0.0021
9:g.34514466G>A	DNAI1	stop-gain	pathogenic	Yes	0.0539
9:g.34517466G>A	DNAI1	splice-donor	pathogenic	Yes	0.9917
9:g.34647200C>T	GALT	missense	VUS	Yes	0
9:g.34647855C>T	GALT	missense	likely pathogenic	Yes	0.0982
9:g.34648116T>C	GALT	missense	likely pathogenic	Yes	0.0176
9:g.34648167A>G	GALT	missense	likely pathogenic	Yes	0.3183
9:g.34648350T>C	GALT	missense	likely pathogenic	Yes	0.0005
9:g.34648376C>T	GALT	stop-gain	pathogenic	Yes	0.0076
9:g.34648392A>G	GALT	missense	likely pathogenic	Yes	0.1003
9:g.34649029G>T	GALT	missense	likely pathogenic	Yes	0.0366
9:g.34649463C>T	GALT	missense	VUS	Yes	0.0049
9:g.34649499C>G	GALT	missense	VUS	Yes	0
9:g.34649499C>T	GALT	missense	VUS	Yes	0
9:g.34649500G>A	GALT	missense	VUS	Yes	0.0064
9:g.34649503A>G	GALT	missense	VUS	Yes	0.0004
9:g.34649508A>G	GALT	missense	VUS	Yes	0.0001
9:g.34649508A>T	GALT	missense	VUS	Yes	0.0003
9:g.34650438A>G	GALT	missense	VUS	Yes	0
9:g.34657328C>T	IL11RA	stop-gain	pathogenic	Yes	0.0978
9:g.34659831C>T	IL11RA	missense	VUS	Yes	0.0014
9:g.34976561C>T	KIAA1045	missense	VUS	No	0.5242
9:g.35090058C>T	PIGO	splice-variant	VUS	Yes	0.7644
9:g.37428564G>A	GRHPR	missense	VUS	Yes	0.0004
9:g.37429729G>A	GRHPR	missense	VUS	Yes	0.1388
9:g.37436696C>T	GRHPR	missense	VUS	Yes	0.0027
9:g.37436697G>A	GRHPR	missense	likely pathogenic	Yes	0.0182
9:g.37436757T>C	GRHPR	missense	likely pathogenic	Yes	0
9:g.75404174C>T	TMC1	stop-gain	VUS	Yes	0.0038
9:g.75783994G>A	ANXA1	missense	VUS	No	0.0123
9:g.79834914C>T	VPS13A	stop-gain	pathogenic	Yes	0.123
9:g.80919755C>T	PSAT1	missense	VUS	Yes	0.0129
9:g.80919787A>C	PSAT1	missense	VUS	Yes	0.0002
9:g.91963010G>A	SECISBP2	missense	VUS	No	0.2963
9:g.98718278C>T	ERCC6L2	stop-gain	VUS	Yes	0.1469
9:g.100839300G>A	NANS	splice-donor	VUS	Yes	0.9558
9:g.101014156C>A	TBC1D2	missense	VUS	No	0.0001
9:g.103055234C>T	INVS	stop-gain	pathogenic	Yes	0.0071
9:g.103055258C>T	INVS	stop-gain	pathogenic	Yes	0
9:g.104187758C>T	ALDOB	missense	VUS	Yes	0.0002
9:g.104187759G>A	ALDOB	missense	VUS	Yes	0.0009
9:g.108358912C>T	FKTN	stop-gain	pathogenic	Yes	0.0029
9:g.112166751C>T	PTPN3	missense	VUS	No	0.0001
9:g.113547944T>A	MUSK	missense	likely pathogenic	Yes	0
9:g.116958257G>C	COL27A1	missense	likely pathogenic	Yes	0.0135
9:g.117086341C>T	ORM1	missense	VUS	No	0.0121
9:g.117552943G>A	TNFSF15	missense	VUS	No	0.0385
9:g.119204767G>A	ASTN2	missense	VUS	No	0.0206
9:g.123182239C>T	CDK5RAP2	splice-acceptor	VUS	Yes	0.9083
9:g.123812470G>A	C5	stop-gain	pathogenic	No	0.0034
9:g.124073041G>A	GSN	missense	VUS	No	0
9:g.126133229C>T	CRB2	missense	likely pathogenic	Yes	0.0242
9:g.126133349A>C	CRB2	missense	VUS	Yes	0.1149
9:g.126139229G>A	CRB2	missense	VUS	Yes	0.0006
9:g.130996358G>A	DNM1	missense	VUS	No	0
9:g.131085414C>T	COQ4	missense	VUS	Yes	0.0017
9:g.131085426G>C	COQ4	missense	VUS	Yes	0.0703
9:g.131095844C>T	COQ4	missense	likely pathogenic	Yes	0
9:g.131114938A>G	SLC27A4	missense	VUS	No	0
9:g.131298693G>A	GLE1	missense	VUS	Yes	0.0013
9:g.131696337G>A	PHYHD1	missense	VUS	No	0.677
9:g.133327655G>A	ASS1	missense	VUS	Yes	0.0313
9:g.133333936G>T	ASS1	missense	VUS	Yes	0.0042
9:g.133346876G>A	ASS1	missense	VUS	Yes	0.0036
9:g.133355785G>A	ASS1	missense	likely pathogenic	Yes	0.0041
9:g.133355833C>A	ASS1	synonymous	likely benign	Yes	0
9:g.133355833C>T	ASS1	stop-gain	pathogenic	Yes	0
9:g.133364791C>T	ASS1	missense	likely pathogenic	Yes	0.0002
9:g.133364851G>A	ASS1	missense	likely pathogenic	Yes	0.6722
9:g.133370313C>T	ASS1	stop-gain	pathogenic	Yes	0.0019
9:g.133374932G>A	ASS1	missense	likely pathogenic	Yes	0.0032
9:g.133376362G>C	ASS1	splice-acceptor	pathogenic	Yes	0.976
9:g.134381571G>A	POMT1	missense	VUS	Yes	0.0447
9:g.134385188G>C	POMT1	missense	pathogenic	Yes	0.0002
9:g.134388630C>T	POMT1	stop-gain	pathogenic	Yes	0.0136
9:g.134397500C>T	POMT1	missense	likely pathogenic	Yes	0.0267
9:g.135984132C>T	RALGDS	missense	VUS	No	0
9:g.136319562T>G	ADAMTS13	missense	VUS	Yes	0.0725
9:g.136501794G>A	DBH	missense	VUS	Yes	0.0002
9:g.136501834T>C	DBH	splice-donor	pathogenic	Yes	0.5854
9:g.136512976G>A	DBH	missense	VUS	Yes	0.0154
9:g.136513018C>T	DBH	missense	VUS	Yes	0.001
9:g.136513027G>A	DBH	missense	VUS	Yes	0
9:g.136513028C>A	DBH	missense	VUS	Yes	0.0059
9:g.136513028C>T	DBH	missense	VUS	Yes	0.0051
9:g.137320981T>C	RXRA	missense	VUS	No	0
9:g.137777683G>A	FCN2	missense	VUS	No	0.0003
9:g.137778359G>A	FCN2	missense	VUS	No	0.0002
9:g.137803030C>T	FCN1	missense	VUS	No	0.0006
9:g.138415143C>T	LCN1	missense	VUS	No	0
9:g.139569261T>C	AGPAT2	splice-acceptor	VUS	Yes	0.9951
9:g.139995540C>T	MAN1B1	missense	VUS	Yes	0
9:g.140006360C>T	DPP7	missense	VUS	No	0.0048
9:g.140006399C>T	DPP7	missense	VUS	No	0.0739
9:g.140127856G>A	SLC34A3	synonymous	VUS	Yes	0.646
9:g.140128174G>A	SLC34A3	synonymous	VUS	Yes	0.7219
9:g.140128693G>A	SLC34A3	missense	VUS	Yes	0.0324
9:g.140128693G>T	SLC34A3	missense	VUS	Yes	0.028
9:g.140130470C>T	SLC34A3	missense	VUS	Yes	0.0017
9:g.140952560G>A	CACNA1B	missense	VUS	No	0.0001
10:g.5138656C>T	AKR1C3	missense	likely benign	No	0.0049
10:g.5496342G>A	NET1	missense	VUS	No	0.0001
10:g.5497065G>A	NET1	missense	VUS	No	0.0003
10:g.6067883C>G	IL2RA	missense	VUS	Yes	0.0014
10:g.12154929G>A	DHTKD1	missense	VUS	Yes	0.0604
10:g.13325758C>T	PHYH	missense	VUS	Yes	0.0011
10:g.13330464C>T	PHYH	missense	VUS	Yes	0
10:g.13337608T>C	PHYH	splice-acceptor	pathogenic	Yes	0.9973
10:g.15120537C>T	ACBD7	missense	VUS	No	0
10:g.15175312G>A	NMT2	missense	VUS	No	0.0038
10:g.17085910G>A	CUBN	missense	VUS	Yes	0.1722
10:g.17087008C>A	CUBN	missense	VUS	Yes	0.1172
10:g.25160959C>T	PRTFDC1	missense	VUS	No	0.0462
10:g.26436358G>A	MYO3A	splice-acceptor	VUS	Yes	0.8384
10:g.26513476A>T	GAD2	missense	VUS	No	0.016
10:g.27450059G>C	MASTL	missense	VUS	No	0
10:g.30736750G>A	MAP3K8	missense	VUS	No	0.0001
10:g.31750140A>C	ZEB1	missense	benign	No	0
10:g.31810782A>C	ZEB1	missense	VUS	No	0.0083
10:g.33510667A>G	NRP1	missense	VUS	No	0.0003
10:g.33515181C>T	NRP1	missense	VUS	No	0.0006
10:g.45941109C>T	ALOX5	missense	VUS	No	0.0003
10:g.50835688G>A	CHAT	missense	VUS	Yes	0.0911
10:g.50863185G>A	CHAT	missense	VUS	Yes	0.0006
10:g.50872851G>T	CHAT	missense	VUS	Yes	0.0019
10:g.53814320C>T	PRKG1	missense	VUS	No	0.0034
10:g.70764875C>A	KIAA1279	stop-gain	pathogenic	No	0
10:g.71151884C>G	HK1	missense	likely pathogenic	Yes	0
10:g.73082584C>T	SLC29A3	stop-gain	likely pathogenic	Yes	0.0001
10:g.73104012T>G	SLC29A3	missense	VUS	Yes	0.0341
10:g.73122024C>T	SLC29A3	missense	VUS	Yes	0
10:g.73122246G>A	SLC29A3	missense	likely pathogenic	Yes	0.0006
10:g.73330641C>T	CDH23	missense	likely benign	Yes	0.0011
10:g.73492049G>A	CDH23	missense	VUS	Yes	0.0069
10:g.73539073G>A	CDH23	missense	pathogenic	Yes	0.985
10:g.73767264T>A	CHST3	missense	VUS	Yes	0
10:g.75672754G>T	PLAU	missense	VUS	No	0.0014
10:g.75675011G>A	PLAU	missense	VUS	No	0.0285
10:g.75842257C>A	VCL	missense	VUS	No	0.052
10:g.76797677G>A	DUPD1	missense	VUS	No	0
10:g.78317029C>A	C10orf11	synonymous	VUS	No	0
10:g.78317029C>T	C10orf11	stop-gain	pathogenic	No	0
10:g.79753126C>T	POLR3A	splice-acceptor	pathogenic	Yes	0.9909
10:g.88452301C>T	LDB3	missense	VUS	No	0.0025
10:g.89487160C>T	PAPSS2	stop-gain	pathogenic	Yes	0.0023
10:g.96612495C>T	CYP2C19	missense	VUS	Yes	0.0435
10:g.96701990C>T	CYP2C9	missense	VUS	No	0.0001
10:g.96702012G>A	CYP2C9	missense	VUS	No	0.0084
10:g.99344567C>T	HOGA1;PI4K2A	missense	VUS	No	0.007
10:g.99344669G>C	PI4K2A;HOGA1	missense	VUS	No	0.0001
10:g.99358609C>T	HOGA1	missense	VUS	No	0.0058
10:g.99358657G>A	HOGA1	missense	VUS	No	0.33
10:g.99358657G>C	HOGA1	missense	VUS	No	0.0151
10:g.99359537C>T	HOGA1	missense	VUS	No	0.001
10:g.99361682T>G	HOGA1;PI4K2A	missense	VUS	No	0.0005
10:g.99361747G>A	PI4K2A;HOGA1	synonymous	VUS	No	0.3962
10:g.99371292G>T	HOGA1	missense	VUS	No	0.2561
10:g.101180553G>A	GOT1	missense	VUS	No	0.0052
10:g.101571360G>A	ABCC2	splice-donor	VUS	Yes	0.977
10:g.101578577C>T	ABCC2	missense	VUS	Yes	0.1644
10:g.101591826C>T	ABCC2	stop-gain	pathogenic	Yes	0.0033
10:g.101595882G>A	ABCC2	missense	VUS	Yes	0.0438
10:g.101595950A>T	ABCC2	missense	likely pathogenic	Yes	0.0024
10:g.101954212C>T	CHUK	missense	VUS	No	0.0016
10:g.102748875G>A	C10orf2	missense	VUS	No	0
10:g.102750231A>G	C10orf2	missense	likely pathogenic	No	0.0003
10:g.102752966A>G	C10orf2	missense	likely pathogenic	No	0
10:g.103345751C>T	POLL	missense	VUS	No	0.0019
10:g.118364948T>C	PNLIPRP1	missense	VUS	No	0.0002
10:g.121203194G>A	GRK5	missense	VUS	No	0.0009
10:g.121429393C>T	BAG3	missense	VUS	No	0.0027
10:g.121431911C>T	BAG3	missense	VUS	No	0.0005
10:g.121571426G>T	INPP5F	missense	VUS	No	0.0678
10:g.123246935G>A	FGFR2	missense	VUS	No	0.0517
10:g.123276886G>C	FGFR2	missense	VUS	No	0
10:g.123310820C>T	FGFR2	missense	VUS	No	0.004
10:g.124248483G>A	HTRA1	missense	VUS	Yes	0.0045
10:g.124266312G>A	HTRA1	missense	likely pathogenic	Yes	0.0005
10:g.124797355C>T	ACADSB	stop-gain	pathogenic	Yes	0.0747
10:g.124797364G>A	ACADSB	splice-donor	pathogenic	Yes	0.9931
10:g.126691658C>T	CTBP2	missense	VUS	No	0.0103
10:g.129847916C>T	PTPRE	missense	VUS	No	0.0008
11:g.763351G>A	TALDO1	missense	VUS	Yes	0.0141
11:g.822494C>T	PNPLA2	missense	VUS	Yes	0.0051
11:g.902221G>A	CHID1	missense	VUS	No	0.0692
11:g.2417894G>C	CD81	missense	VUS	Yes	0.0038
11:g.2606460T>C	KCNQ1	missense	likely pathogenic	Yes	0
11:g.5246958T>C	HBB	splice-acceptor	pathogenic	Yes	0.9833
11:g.5248159C>T	HBB	splice-donor	pathogenic	Yes	0.982
11:g.5269637C>A	HBG1	missense	VUS	No	0.0016
11:g.6413025G>A	SMPD1	missense	VUS	Yes	0.0015
11:g.6413034G>A	SMPD1	missense	likely pathogenic	Yes	0.0039
11:g.6413175C>A	SMPD1	missense	pathogenic	Yes	0.0007
11:g.6414850C>T	SMPD1	missense	likely pathogenic	Yes	0.0315
11:g.6415434G>T	SMPD1	missense	pathogenic	Yes	0.2838
11:g.6425014C>T	APBB1	missense	VUS	No	0
11:g.6638385C>G	TPP1	splice-acceptor	pathogenic	Yes	0.9638
11:g.7059980C>T	NLRP14	missense	VUS	No	0.0498
11:g.8122394C>T	TUB	missense	VUS	Yes	0.047
11:g.13380069G>A	ARNTL	missense	VUS	No	0.0001
11:g.17418602C>T	ABCC8	missense	VUS	Yes	0.7042
11:g.17548769C>A	USH1C	splice-donor	VUS	Yes	0.988
11:g.17548769C>T	USH1C	splice-donor	VUS	Yes	0.9806
11:g.17553006C>T	USH1C	missense	likely benign	Yes	0.1343
11:g.18047123G>A	TPH1	missense	VUS	No	0.101
11:g.18291302G>A	SAA1	missense	VUS	No	0
11:g.19206570C>T	CSRP3	missense	VUS	No	0.0027
11:g.20639301C>A	SLC6A5	stop-gain	pathogenic	Yes	0.1348
11:g.20649602A>G	SLC6A5	missense	VUS	Yes	0.0042
11:g.22225349G>A	ANO5	splice-acceptor	pathogenic	Yes	0.9245
11:g.22239825C>T	ANO5	missense	VUS	Yes	0.0532
11:g.22284590G>A	ANO5	splice-donor	pathogenic	Yes	0.8468
11:g.22297723T>A	ANO5	missense	VUS	Yes	0.0003
11:g.33886175C>T	LMO2	missense	VUS	No	0.0052
11:g.36595176C>T	RAG1	stop-gain	pathogenic	Yes	0.0002
11:g.36596041G>A	RAG1	missense	VUS	Yes	0
11:g.36596420G>T	RAG1	missense	likely pathogenic	Yes	0.0006
11:g.36596535C>T	RAG1	missense	VUS	Yes	0.0001
11:g.36597018G>A	RAG1	missense	VUS	Yes	0
11:g.36597064G>A	RAG1	missense	VUS	Yes	0.0001
11:g.36597375C>T	RAG1	missense	VUS	Yes	0
11:g.40137193G>A	LRRC4C	missense	VUS	No	0
11:g.40137439C>T	LRRC4C	missense	VUS	No	0
11:g.46747447G>A	F2	missense	VUS	Yes	0.0064
11:g.46747498C>T	F2	missense	VUS	Yes	0.0005
11:g.46748311G>A	F2	missense	likely pathogenic	Yes	0.0021
11:g.46749689G>A	F2	missense	likely pathogenic	Yes	0
11:g.46750296C>T	F2	missense	likely pathogenic	Yes	0.0731
11:g.47290147G>A	NR1H3	missense	VUS	No	0.0029
11:g.47290222C>G	NR1H3	missense	likely benign	No	0.0003
11:g.47354364C>A	MYBPC3	splice-donor	pathogenic	No	0.9971
11:g.47360200C>T	MYBPC3	missense	VUS	No	0.0007
11:g.47360203G>A	MYBPC3	missense	VUS	No	0.0003
11:g.47360203G>T	MYBPC3	missense	VUS	No	0.0009
11:g.47373000C>T	MYBPC3	missense	likely benign	No	0.0014
11:g.47373058T>C	MYBPC3	splice-acceptor	pathogenic	No	0.9539
11:g.47603988C>T	NDUFS3	missense	likely pathogenic	Yes	0.0123
11:g.48177607G>A	PTPRJ	missense	VUS	No	0.0001
11:g.49208318C>T	FOLH1	missense	VUS	No	0.0134
11:g.57106074T>C	P2RX3	missense	VUS	No	0.001
11:g.57135556G>A	P2RX3	missense	VUS	No	0.0305
11:g.57379302C>T	SERPING1	missense	VUS	Yes	0.046
11:g.57427367G>A	CLP1	missense	likely pathogenic	Yes	0.0002
11:g.61161437G>A	TMEM216	missense	VUS	Yes	0.0009
11:g.61161437G>T	TMEM216	missense	likely pathogenic	Yes	0.0011
11:g.61165269C>A	TMEM216	synonymous	benign	Yes	0.0485
11:g.61165269C>T	TMEM216	stop-gain	pathogenic	Yes	0.0842
11:g.61724432C>T	BEST1	stop-gain	pathogenic	Yes	0.0823
11:g.61725666C>G	BEST1	missense	VUS	Yes	0.0008
11:g.61725666C>T	BEST1	missense	VUS	Yes	0.0003
11:g.63307030C>T	RARRES3	missense	VUS	No	0.0464
11:g.64026145C>G	PLCB3	missense	VUS	No	0.008
11:g.64359297G>A	SLC22A12	missense	VUS	Yes	0.0132
11:g.64361219G>A	SLC22A12	stop-gain	pathogenic	Yes	0.0162
11:g.64522235C>T	PYGM	missense	VUS	Yes	0.0001
11:g.66033221G>A	KLC2	missense	VUS	Yes	0.0041
11:g.66282150G>A	BBS1	splice-donor	pathogenic	Yes	0.9822
11:g.66293652T>G	BBS1	missense	pathogenic	Yes	0.0068
11:g.66298444T>C	BBS1	missense	VUS	Yes	0.0002
11:g.66299163G>T	BBS1	stop-gain	pathogenic	Yes	0.012
11:g.66617873C>T	PC	missense	VUS	Yes	0.0078
11:g.66618639C>T	PC	missense	VUS	Yes	0.0017
11:g.66619400C>T	PC	missense	VUS	Yes	0.0003
11:g.67223662C>T	CABP4	missense	VUS	Yes	0.0151
11:g.67376042C>T	NDUFV1	stop-gain	pathogenic	Yes	0.0154
11:g.67376961C>T	NDUFV1	missense	likely pathogenic	Yes	0.0007
11:g.67800607C>T	NDUFS8	missense	VUS	Yes	0.0001
11:g.67800683G>A	NDUFS8	missense	VUS	Yes	0.0022
11:g.67816547G>A	TCIRG1	splice-acceptor	VUS	Yes	0.9593
11:g.68154098C>T	LRP5	missense	likely pathogenic	Yes	0.0044
11:g.68673577C>T	IGHMBP2	stop-gain	pathogenic	Yes	0.1179
11:g.68696672T>C	IGHMBP2	missense	likely pathogenic	Yes	0.0165
11:g.68700805G>A	IGHMBP2	missense	VUS	Yes	0.0022
11:g.68701322C>T	IGHMBP2	missense	likely pathogenic	Yes	0.003
11:g.68701332C>A	IGHMBP2	stop-gain	pathogenic	Yes	0.0076
11:g.68701332C>T	IGHMBP2	synonymous	likely benign	Yes	0
11:g.68703756G>A	IGHMBP2	missense	VUS	Yes	0
11:g.70281137G>A	CTTN	missense	VUS	No	0.0001
11:g.71146886C>A	DHCR7	splice-acceptor	pathogenic	Yes	0.9924
11:g.71146886C>G	DHCR7	splice-acceptor	pathogenic	Yes	0.9924
11:g.71907080G>C	FOLR1	missense	VUS	Yes	0.0105
11:g.73796017T>A	C2CD3	splice-acceptor	VUS	Yes	0.9955
11:g.76867729C>T	MYO7A	missense	likely pathogenic	Yes	0.0007
11:g.76867950G>A	MYO7A	missense	likely pathogenic	Yes	0.001
11:g.76867967G>A	MYO7A	missense	VUS	Yes	0.0042
11:g.76868015C>T	MYO7A	stop-gain	pathogenic	Yes	0.035
11:g.76873900G>A	MYO7A	missense	likely pathogenic	Yes	0.0018
11:g.76892635G>A	MYO7A	synonymous	VUS	Yes	0.9445
11:g.76892635G>T	MYO7A	missense	VUS	Yes	0.9513
11:g.76895733G>T	MYO7A	missense	likely pathogenic	Yes	0
11:g.76901153G>A	MYO7A	missense	likely pathogenic	Yes	0.0203
11:g.76916599T>C	MYO7A	missense	likely pathogenic	Yes	0.0065
11:g.76917153G>A	MYO7A	missense	likely pathogenic	Yes	0.0031
11:g.76917165C>T	MYO7A	missense	likely pathogenic	Yes	0.0003
11:g.76918415G>T	MYO7A	stop-gain	pathogenic	Yes	0.0052
11:g.76919517C>T	MYO7A	stop-gain	pathogenic	Yes	0.4618
11:g.82571020G>A	PRCP	missense	VUS	No	0.2674
11:g.85345323G>A	TMEM126B	missense	VUS	Yes	0.8879
11:g.85347215G>T	TMEM126B	missense	VUS	Yes	0.0017
11:g.86017416G>C	C11orf73	missense	VUS	No	0
11:g.88961018C>T	TYR	missense	VUS	Yes	0.0027
11:g.94759275C>T	KDM4E	missense	VUS	No	0.0002
11:g.95546134C>T	CEP57	stop-gain	pathogenic	Yes	0.0001
11:g.100170065G>A	CNTN5	missense	VUS	No	0.0003
11:g.102465490T>A	MMP20	splice-acceptor	VUS	Yes	0.994
11:g.103175330A>G	DYNC2H1	missense	VUS	Yes	0.0001
11:g.103908354G>A	DDI1	missense	VUS	No	0.0001
11:g.108009661A>G	ACAT1	missense	likely pathogenic	Yes	0.0199
11:g.108009662A>G	ACAT1	missense	likely pathogenic	Yes	0.0144
11:g.108013227C>A	ACAT1	missense	VUS	Yes	0.0001
11:g.108013227C>T	ACAT1	missense	likely pathogenic	Yes	0.0001
11:g.111779546C>T	CRYAB	missense	VUS	Yes	0
11:g.112041151C>A	TEX12	missense	VUS	No	0.0141
11:g.112099388A>G	PTS	missense	likely pathogenic	Yes	0
11:g.112103901C>T	PTS	missense	likely benign	Yes	0.0003
11:g.116692311G>A	APOA4	missense	VUS	No	0
11:g.116703580A>G	APOC3	missense	VUS	No	0.0001
11:g.117860269C>T	IL10RA	missense	VUS	Yes	0.0001
11:g.118220583A>T	CD3G	stop-gain	pathogenic	Yes	0
11:g.118889521G>A	TRAPPC4	missense	VUS	No	0.0169
11:g.118951899T>G	VPS11	missense	VUS	Yes	0.0002
11:g.119548471T>C	PVRL1	missense	VUS	No	0.0181
11:g.121000866G>A	TECTA	missense	likely pathogenic	Yes	0.001
11:g.121174221A>C	SC5D	missense	VUS	Yes	0.0003
11:g.123513367G>A	SCN3B	missense	VUS	No	0.0062
11:g.123516408C>T	SCN3B	missense	VUS	No	0.0106
11:g.124739931C>T	ROBO3	missense	VUS	Yes	0.0265
11:g.125769895A>G	HYLS1	missense	VUS	Yes	0.0003
11:g.126145284C>T	FOXRED1	stop-gain	likely pathogenic	Yes	0.1132
11:g.126146369G>A	FOXRED1	missense	VUS	Yes	0.1442
11:g.126146371C>T	FOXRED1	missense	VUS	Yes	0.3785
11:g.126215400C>A	DCPS	synonymous	likely benign	Yes	0.0002
11:g.126215400C>T	DCPS	synonymous	likely benign	Yes	0.0004
11:g.126215441C>G	DCPS	missense	VUS	Yes	0.0001
11:g.126215441C>T	DCPS	missense	VUS	Yes	0.0003
11:g.130079629G>A	ST14	missense	likely pathogenic	Yes	0.0076
11:g.134128412G>A	ACAD8	missense	likely pathogenic	No	0.0944
11:g.134131650G>A	ACAD8	missense	VUS	No	0.0096
11:g.134131681G>A	ACAD8	missense	VUS	No	0
11:g.134132450G>A	ACAD8	missense	likely pathogenic	No	0.0022
12:g.6058296G>A	VWF	missense	VUS	Yes	0.0001
12:g.6707112G>A	CHD4	missense	VUS	No	0
12:g.6925407C>T	CD4	missense	benign	No	0.0053
12:g.6978338G>C	TPI1	missense	VUS	Yes	0.0002
12:g.6978464G>A	TPI1	missense	likely pathogenic	Yes	0.0009
12:g.7177488C>T	C1S	missense	VUS	No	0
12:g.8672916C>T	CLEC4D	missense	VUS	No	0.2158
12:g.8672930C>T	CLEC4D	missense	VUS	No	0.0897
12:g.9229971C>T	A2M	missense	VUS	No	0.0002
12:g.10313470G>A	OLR1	missense	VUS	No	0.0003
12:g.15130981C>G	PDE6H	stop-gain	pathogenic	Yes	0
12:g.21349909C>T	SLCO1B1	stop-gain	pathogenic	Yes	0.0742
12:g.21375289C>T	SLCO1B1	stop-gain	pathogenic	Yes	0.1176
12:g.21598401G>A	PYROXD1	splice-donor	VUS	Yes	0.9899
12:g.21605064A>G	PYROXD1	missense	VUS	Yes	0.006
12:g.31250818G>C	DDX11	splice-acceptor	pathogenic	Yes	0.9961
12:g.33021967C>T	PKP2	missense	VUS	No	0.0028
12:g.40646786C>T	LRRK2	missense	VUS	No	0.0009
12:g.40692290A>G	LRRK2	synonymous	likely benign	No	0.0002
12:g.40734202G>A	LRRK2	missense	pathogenic	No	0
12:g.41418956G>A	CNTN1	missense	VUS	Yes	0.0331
12:g.44172041C>T	IRAK4	stop-gain	pathogenic	No	0.1516
12:g.48525177G>A	PFKM	splice-donor	pathogenic	Yes	0.969
12:g.50344953G>A	AQP2	missense	VUS	Yes	0.0001
12:g.50348446C>T	AQP2	missense	VUS	Yes	0.006
12:g.50357908C>T	AQP5	missense	VUS	No	0
12:g.51584073G>A	POU6F1	missense	VUS	No	0.0011
12:g.51690946C>T	BIN2	missense	VUS	No	0.0559
12:g.52100452C>T	SCN8A	missense	VUS	No	0.0059
12:g.52139691C>T	SCN8A	missense	likely pathogenic	No	0.0177
12:g.52310003G>A	ACVRL1	missense	likely pathogenic	No	0.0001
12:g.52910598C>G	KRT5	missense	VUS	Yes	0.0011
12:g.53494934G>A	IGFBP6	missense	VUS	No	0.0004
12:g.53554015T>C	CSAD	missense	VUS	No	0.0029
12:g.53554091G>A	CSAD	missense	VUS	No	0.0765
12:g.53566161G>A	CSAD	missense	VUS	No	0.0271
12:g.53566220C>T	CSAD	missense	VUS	No	0.1788
12:g.53823691G>A	AMHR2	missense	VUS	Yes	0.0008
12:g.54677644A>G	HNRNPA1	missense	VUS	No	0.0344
12:g.56088226C>T	ITGA7	splice-donor	VUS	Yes	0.9859
12:g.56115128C>T	RDH5	stop-gain	pathogenic	Yes	0.0014
12:g.56117812G>T	RDH5	missense	likely benign	Yes	0.0197
12:g.56118211G>A	RDH5	missense	VUS	Yes	0.0702
12:g.56383868G>A	RAB5B	missense	VUS	No	0.0002
12:g.56478852G>A	ERBB3	missense	VUS	Yes	0.0004
12:g.56625199C>A	SLC39A5	stop-gain	VUS	No	0.0005
12:g.56625199C>T	SLC39A5	synonymous	likely benign	No	0
12:g.57894120T>C	MARS	missense	VUS	Yes	0.0055
12:g.57909709C>A	MARS	missense	VUS	Yes	0.0041
12:g.58159079C>T	CYP27B1	splice-donor	VUS	Yes	0.9955
12:g.58190244C>T	TSFM	stop-gain	pathogenic	Yes	0
12:g.58190322C>T	TSFM	missense	VUS	Yes	0
12:g.64202558C>A	TMEM5	synonymous	likely benign	No	0.0001
12:g.64202558C>T	TMEM5	stop-gain	pathogenic	No	0.0002
12:g.64849723C>T	TBK1	missense	VUS	No	0.0183
12:g.64879246A>G	TBK1	missense	VUS	No	0.0027
12:g.71050488C>T	PTPRR	missense	VUS	No	0
12:g.71946981C>T	LGR5	missense	VUS	No	0
12:g.72425414G>A	TPH2	missense	VUS	No	0
12:g.72425419G>A	TPH2	missense	VUS	No	0
12:g.76786476G>A	OSBPL8	missense	VUS	No	0.001
12:g.80623121C>T	OTOGL	stop-gain	VUS	Yes	0.2251
12:g.80733008C>T	OTOGL	stop-gain	VUS	Yes	0.0332
12:g.88479815C>T	CEP290	splice-donor	pathogenic	Yes	0.9958
12:g.94243829G>C	CRADD	missense	VUS	Yes	0.0067
12:g.94243938T>G	CRADD	missense	likely pathogenic	Yes	0.0003
12:g.94243956G>A	CRADD	missense	VUS	Yes	0
12:g.102157979C>T	GNPTAB	splice-donor	pathogenic	Yes	0.9603
12:g.104705135A>G	TXNRD1	missense	VUS	No	0.0129
12:g.105593247G>A	APPL2	missense	VUS	No	0.0104
12:g.106826199T>A	POLR3B	missense	VUS	Yes	0.0003
12:g.106827517C>T	POLR3B	stop-gain	pathogenic	Yes	0.0032
12:g.106850925G>A	POLR3B	missense	VUS	Yes	0.0024
12:g.108939019C>T	SART3	missense	VUS	No	0.0042
12:g.109604784C>T	ACACB	missense	VUS	No	0.0453
12:g.109617881G>A	ACACB	missense	VUS	No	0.0002
12:g.109623543G>A	ACACB	missense	VUS	No	0
12:g.109998852C>T	MMAB	missense	VUS	Yes	0.0001
12:g.110034320G>A	MVK	missense	pathogenic	Yes	0.0005
12:g.113349014C>T	OAS1	missense	VUS	No	0.0608
12:g.113871987G>A	SDSL	missense	VUS	No	0.0031
12:g.121164918C>T	ACADS	missense	likely pathogenic	Yes	0.0009
12:g.121174846G>A	ACADS	missense	VUS	Yes	0.0005
12:g.121174897C>T	ACADS	missense	likely pathogenic	Yes	0.0009
12:g.121175696T>C	ACADS	missense	likely pathogenic	Yes	0.0455
12:g.121175742C>T	ACADS	missense	VUS	Yes	0.0051
12:g.121176662C>T	ACADS	missense	VUS	Yes	0.0055
12:g.121176677C>A	ACADS	missense	pathogenic	Yes	0.0028
12:g.121176677C>T	ACADS	missense	VUS	Yes	0.0188
12:g.121176678G>A	ACADS	missense	VUS	Yes	0.0003
12:g.121176944A>G	ACADS	missense	VUS	Yes	0.1124
12:g.121176971C>T	ACADS	missense	VUS	Yes	0.0183
12:g.121177107G>T	ACADS	missense	likely pathogenic	Yes	0.046
12:g.121177150C>T	ACADS	missense	likely pathogenic	Yes	0.0007
12:g.121177159C>T	ACADS	missense	likely pathogenic	Yes	0
12:g.121177169G>A	ACADS	missense	VUS	Yes	0.0005
12:g.122079224T>C	ORAI1	missense	VUS	Yes	0
12:g.122729240G>A	VPS33A	missense	VUS	Yes	0.0008
12:g.132425857G>A	PUS1	missense	VUS	Yes	0.0081
13:g.23778029G>C	SGCG	splice-donor	pathogenic	Yes	0.9847
13:g.25671984C>T	PABPC3	missense	VUS	No	0
13:g.28895719T>C	FLT1	missense	VUS	No	0
13:g.28913359G>A	FLT1	missense	VUS	No	0.0367
13:g.29012444G>A	FLT1	missense	VUS	No	0.0101
13:g.31843415G>A	B3GALTL	splice-donor	pathogenic	No	0.9897
13:g.37583420G>C	EXOSC8	missense	VUS	Yes	0
13:g.39358846G>A	FREM2	missense	VUS	Yes	0.0001
13:g.41381512C>T	SLC25A15	stop-gain	pathogenic	Yes	0
13:g.41383744C>T	SLC25A15	missense	likely pathogenic	Yes	0.0047
13:g.49762735G>A	FNDC3A	missense	VUS	No	0.0036
13:g.51519581G>A	RNASEH2B	missense	likely pathogenic	Yes	0.0008
13:g.52539170C>T	ATP7B	splice-acceptor	pathogenic	Yes	0.9453
13:g.77570145C>T	CLN5	stop-gain	pathogenic	Yes	0.1959
13:g.100920985A>C	PCCA	synonymous	likely benign	Yes	0
13:g.100920985A>G	PCCA	missense	VUS	Yes	0
13:g.100955253G>A	PCCA	splice-donor	pathogenic	Yes	0.984
13:g.111885609C>T	ARHGEF7	missense	VUS	No	0
13:g.113772982C>T	F7	missense	VUS	Yes	0
13:g.113795286G>A	F10	missense	benign	Yes	0.0001
13:g.113795319C>T	F10	missense	VUS	Yes	0
13:g.113798330C>T	F10	missense	VUS	Yes	0.0235
14:g.20824559G>A	PARP2	missense	VUS	No	0.7464
14:g.20940627C>T	PNP	stop-gain	pathogenic	Yes	0.0041
14:g.20942714G>A	PNP	missense	likely pathogenic	Yes	0.0213
14:g.20944591G>A	PNP	missense	VUS	Yes	0.0142
14:g.20944591G>C	PNP	missense	likely pathogenic	Yes	0.001
14:g.23894051C>T	MYH7	missense	VUS	Yes	0
14:g.23898246C>T	MYH7	missense	VUS	Yes	0
14:g.24620802C>T	RNF31	missense	VUS	No	0.0882
14:g.24729019T>C	TGM1	splice-acceptor	pathogenic	Yes	0.982
14:g.24974817C>T	CMA1	missense	VUS	No	0
14:g.25044567G>A	CTSG	missense	VUS	No	0.0904
14:g.25075943C>T	GZMH	missense	VUS	No	0.012
14:g.25102257C>T	GZMB	missense	VUS	No	0.2004
14:g.31535526C>A	AP4S1	synonymous	likely benign	Yes	0.0004
14:g.31535526C>T	AP4S1	stop-gain	pathogenic	Yes	0.0012
14:g.31542174C>T	AP4S1	stop-gain	pathogenic	Yes	0.0061
14:g.32068514T>C	NUBPL	missense	VUS	Yes	0
14:g.39531014T>C	SEC23A	missense	VUS	Yes	0.0543
14:g.51378873C>T	PYGL	splice-donor	pathogenic	Yes	0.9962
14:g.51379746C>T	PYGL	splice-donor	pathogenic	Yes	0.9985
14:g.51382183C>T	PYGL	missense	likely benign	Yes	0.0002
14:g.58923419G>C	KIAA0586	splice-acceptor	pathogenic	Yes	0.6074
14:g.61442765C>T	TRMT5	missense	likely pathogenic	Yes	0
14:g.65237631G>A	SPTB	missense	VUS	No	0.001
14:g.65240071C>T	SPTB	missense	VUS	No	0.0002
14:g.68191267C>T	RDH12	missense	likely pathogenic	Yes	0.0003
14:g.68191305C>T	RDH12	stop-gain	pathogenic	Yes	0.0005
14:g.68191923C>A	RDH12	missense	likely pathogenic	Yes	0.0009
14:g.68195926A>G	ZFYVE26	missense	pathogenic	Yes	0.0016
14:g.73140954G>A	DPF3	missense	VUS	No	0.0026
14:g.73659420G>C	PSEN1	missense	likely pathogenic	No	0.0065
14:g.74726392G>A	VSX2	missense	likely pathogenic	No	0.004
14:g.74726404C>T	VSX2	missense	VUS	No	0.0002
14:g.74763035C>A	ABCD4	splice-donor	VUS	Yes	0.9941
14:g.75470068T>A	EIF2B2	missense	VUS	Yes	0
14:g.75471553C>T	EIF2B2	stop-gain	pathogenic	Yes	0.0017
14:g.75472570G>T	EIF2B2	missense	likely pathogenic	Yes	0.0001
14:g.75472609A>G	EIF2B2	missense	VUS	Yes	0.0499
14:g.75475782T>A	EIF2B2	missense	VUS	Yes	0
14:g.76231034G>A	TTLL5	missense	VUS	Yes	0
14:g.77935578G>A	AHSA1	missense	VUS	No	0.0005
14:g.88883138C>A	SPATA7	synonymous	likely benign	Yes	0.0003
14:g.88883138C>T	SPATA7	stop-gain	pathogenic	Yes	0.0208
14:g.88903909C>T	SPATA7	stop-gain	pathogenic	Yes	0.1504
14:g.90459764A>G	TDP1	missense	likely pathogenic	Yes	0
14:g.93424612C>T	ITPK1	missense	VUS	No	0.0006
14:g.94567111G>A	IFI27L1	missense	VUS	No	0.069
14:g.94756345G>A	SERPINA10	missense	VUS	No	0.1284
14:g.94780718G>T	SERPINA6	missense	VUS	Yes	0
14:g.94780730G>A	SERPINA6	missense	likely benign	Yes	0
14:g.95053946G>C	SERPINA5	missense	VUS	No	0
14:g.95058568C>T	SERPINA5	missense	VUS	No	0.0001
14:g.95081101C>T	SERPINA3	missense	VUS	No	0
14:g.95085642C>G	SERPINA3	missense	VUS	No	0.6666
14:g.95085652G>A	SERPINA3	missense	VUS	No	0.9931
14:g.95085708G>A	SERPINA3	missense	VUS	No	0.0025
14:g.95090119A>G	SERPINA3	missense	benign	No	0.0222
14:g.96178699C>T	TCL1A	missense	VUS	No	0.002
14:g.97313614C>T	VRK1	missense	VUS	Yes	0.0001
14:g.97319190C>T	VRK1	missense	VUS	Yes	0.0001
14:g.99870582C>T	SETD3	missense	VUS	No	0.0142
14:g.100803403C>A	WARS	missense	VUS	No	0.0001
14:g.103390126C>T	AMN	missense	likely benign	Yes	0.0055
14:g.105201412A>G	ADSSL1	missense	VUS	Yes	0
14:g.105207003G>A	ADSSL1	missense	VUS	Yes	0.0018
14:g.106173569G>A	IGHA1	missense	VUS	No	0.0121
15:g.26793020T>C	GABRB3	missense	VUS	No	0
15:g.40586496C>T	PLCB2	missense	VUS	No	0.4251
15:g.40589771C>T	PLCB2	missense	VUS	No	0.0013
15:g.40599810G>A	PLCB2	missense	VUS	No	0.0373
15:g.40698153T>C	IVD	missense	likely pathogenic	Yes	0.0318
15:g.40699840C>G	IVD	missense	likely pathogenic	Yes	0.0316
15:g.40699840C>T	IVD	missense	VUS	Yes	0.1078
15:g.40702898G>A	IVD	missense	likely pathogenic	Yes	0.0003
15:g.40707653C>T	IVD	missense	likely pathogenic	Yes	0.0002
15:g.42680018T>C	CAPN3	missense	VUS	Yes	0.0155
15:g.42684847C>T	CAPN3	missense	VUS	Yes	0.1407
15:g.42691746C>T	CAPN3	missense	likely pathogenic	Yes	0.0008
15:g.42691799G>A	CAPN3	missense	likely pathogenic	Yes	0
15:g.42691814C>T	CAPN3	missense	likely pathogenic	Yes	0.0039
15:g.42691815G>A	CAPN3	missense	VUS	Yes	0
15:g.42693949C>T	CAPN3	missense	likely pathogenic	Yes	0.0085
15:g.42693952C>T	CAPN3	missense	likely pathogenic	Yes	0.008
15:g.42693953G>A	CAPN3	missense	likely pathogenic	Yes	0.0031
15:g.42700408G>A	CAPN3	splice-acceptor	pathogenic	Yes	0.1272
15:g.42702171G>A	CAPN3	missense	VUS	Yes	0.0155
15:g.42703124G>T	CAPN3	missense	VUS	Yes	0.0085
15:g.42703124G>A	CAPN3	missense	likely pathogenic	Yes	0.0174
15:g.43695895G>T	TUBGCP4	synonymous	likely pathogenic	Yes	0.2258
15:g.43701248C>T	TP53BP1	missense	VUS	No	0.0001
15:g.44941211T>C	SPG11	splice-acceptor	VUS	Yes	0.9671
15:g.45409472C>G	DUOXA2	stop-gain	VUS	Yes	0.0002
15:g.45409472C>T	DUOXA2	synonymous	benign	Yes	0
15:g.48543967G>A	SLC12A1	missense	VUS	Yes	0.6273
15:g.50544852G>A	HDC	missense	likely benign	No	0.0298
15:g.51504546C>T	CYP19A1	missense	VUS	No	0.0957
15:g.58855748C>T	LIPC	missense	VUS	Yes	0.0569
15:g.63619433C>T	CA12	splice-acceptor	VUS	Yes	0.3012
15:g.64701934G>A	TRIP4	missense	VUS	Yes	0.0001
15:g.72103821A>C	NR2E3	splice-acceptor	likely pathogenic	Yes	0.9543
15:g.72105913G>A	NR2E3	missense	pathogenic	Yes	0.6858
15:g.72638575C>G	HEXA	splice-donor	pathogenic	Yes	0.9937
15:g.72640388C>T	HEXA	splice-donor	pathogenic	Yes	0.9291
15:g.74709763G>A	SEMA7A	missense	VUS	No	0.0009
15:g.74710241G>A	SEMA7A	missense	benign	No	0.0009
15:g.74911679C>T	CLK3	missense	VUS	No	0.0118
15:g.74911680G>A	CLK3	missense	VUS	No	0
15:g.75015123G>A	CYP1A1	missense	VUS	No	0.0012
15:g.75042332G>A	CYP1A2	missense	VUS	No	0.0001
15:g.75042347C>T	CYP1A2	missense	VUS	No	0.0005
15:g.75183880C>T	MPI	missense	likely pathogenic	Yes	0.0528
15:g.75185647G>A	MPI	missense	likely pathogenic	Yes	0.0371
15:g.75189391G>A	MPI	missense	likely pathogenic	Yes	0.0513
15:g.77906904C>T	LINGO1	missense	VUS	Yes	0
15:g.77907981C>T	LINGO1	missense	VUS	Yes	0.0001
15:g.87217553G>C	AGBL1	missense	VUS	No	0
15:g.87217666C>T	AGBL1	stop-gain	VUS	No	0.0167
15:g.88678458C>T	NTRK3	missense	VUS	No	0
15:g.88678541G>A	NTRK3	missense	VUS	No	0.0016
15:g.90319895G>A	MESP2	missense	VUS	Yes	0.0003
15:g.90319895G>T	MESP2	stop-gain	pathogenic	Yes	0.0004
15:g.90349232G>T	ANPEP	missense	VUS	No	0.0001
15:g.91482977C>T	UNC45A	missense	VUS	No	0.0004
15:g.99250976G>A	IGF1R	missense	VUS	Yes	0
15:g.100230557A>G	MEF2A	missense	benign	No	0
15:g.100230605C>T	MEF2A	missense	VUS	No	0.0178
16:g.1292145G>A	TPSAB1	stop-gain	pathogenic	No	0.0061
16:g.1292145G>C	TPSAB1	missense	VUS	No	0.0643
16:g.1413031C>T	GNPTG	missense	likely benign	Yes	0.0261
16:g.1550445G>T	TELO2	missense	VUS	Yes	0.0033
16:g.1557606G>A	TELO2	missense	VUS	Yes	0.0098
16:g.1607935C>A	IFT140	splice-donor	VUS	Yes	0.9979
16:g.1636277C>T	IFT140	splice-acceptor	VUS	Yes	0.9912
16:g.2034862C>T	GFER	stop-gain	pathogenic	No	0.0209
16:g.2550823C>T	TBC1D24	missense	VUS	Yes	0.0012
16:g.2988244G>A	FLYWCH1	missense	VUS	No	0.0273
16:g.3724366G>A	TRAP1	missense	VUS	No	0.0002
16:g.4511897G>A	NMRAL1	missense	VUS	No	0.1406
16:g.5121865C>A	ALG1	stop-gain	pathogenic	Yes	0.0001
16:g.5121865C>T	ALG1	synonymous	likely benign	Yes	0.0002
16:g.5128843C>T	ALG1	missense	VUS	Yes	0.8029
16:g.8895684T>G	PMM2	missense	likely pathogenic	Yes	0.0225
16:g.8904945C>A	PMM2	stop-gain	pathogenic	Yes	0.01
16:g.8904956G>A	PMM2	missense	VUS	Yes	0.0345
16:g.8904973G>A	PMM2	missense	likely pathogenic	Yes	0.0155
16:g.8905010G>A	PMM2	missense	likely pathogenic	Yes	0.0097
16:g.8905030G>A	PMM2	missense	likely pathogenic	Yes	0
16:g.8905517T>C	PMM2	missense	likely pathogenic	Yes	0.0183
16:g.8906947G>C	PMM2	missense	likely pathogenic	Yes	0.0472
16:g.8941618C>G	PMM2	missense	likely pathogenic	Yes	0
16:g.8941632G>A	PMM2	missense	likely pathogenic	Yes	0.0001
16:g.8941651C>G	PMM2	missense	likely pathogenic	Yes	0
16:g.8941663G>C	PMM2	missense	likely pathogenic	Yes	0
16:g.16251667C>T	ABCC6	splice-acceptor	VUS	Yes	0.9935
16:g.16267140C>A	ABCC6	splice-donor	VUS	Yes	0.9937
16:g.20477044G>A	ACSM2A	missense	VUS	No	0.0011
16:g.20486735C>T	ACSM2A	missense	VUS	No	0.1452
16:g.20487070G>C	ACSM2A	missense	VUS	No	0.0709
16:g.20487094C>A	ACSM2A	missense	VUS	No	0.0001
16:g.20487094C>T	ACSM2A	missense	VUS	No	0.0605
16:g.20489980G>T	ACSM2A	missense	VUS	No	0
16:g.21734300G>A	OTOA	splice-donor	pathogenic	Yes	0.4641
16:g.22291589G>A	EEF2K	missense	VUS	No	0.0009
16:g.23383157C>A	SCNN1B	missense	VUS	Yes	0.0005
16:g.23391814G>A	SCNN1B	missense	VUS	Yes	0.0016
16:g.24166032G>A	PRKCB	missense	VUS	No	0
16:g.24202459G>A	PRKCB	missense	VUS	No	0.0017
16:g.27363945C>T	IL4R	missense	VUS	No	0
16:g.28618168C>T	SULT1A1	missense	VUS	No	0.4902
16:g.28618383G>A	SULT1A1	missense	VUS	No	0.0078
16:g.30128054G>A	MAPK3	missense	VUS	No	0.0131
16:g.30762461C>T	PHKG2	stop-gain	likely pathogenic	Yes	0.0299
16:g.31196352G>A	FUS	missense	VUS	No	0.0001
16:g.31196382C>T	FUS	missense	VUS	No	0
16:g.31201719C>T	FUS	missense	likely benign	No	0.0013
16:g.31374553C>A	ITGAX	missense	VUS	No	0.0019
16:g.31374553C>T	ITGAX	missense	VUS	No	0.0499
16:g.31382999G>A	ITGAX	missense	VUS	No	0.1197
16:g.31382999G>T	ITGAX	missense	VUS	No	0.0452
16:g.31391153G>A	ITGAX	missense	VUS	No	0.0005
16:g.31501798A>G	SLC5A2	missense	benign	Yes	0.0011
16:g.46723619T>C	ORC6	start-lost	pathogenic	Yes	0
16:g.46956237G>A	GPT2	missense	VUS	Yes	0
16:g.46956326C>G	GPT2	missense	VUS	Yes	0.014
16:g.46956326C>T	GPT2	stop-gain	pathogenic	Yes	0.0292
16:g.47630336T>A	PHKB	stop-gain	pathogenic	Yes	0.0012
16:g.47684830C>A	PHKB	missense	VUS	Yes	0
16:g.47684830C>T	PHKB	stop-gain	pathogenic	Yes	0.2196
16:g.49670145G>A	ZNF423	missense	VUS	Yes	0.0001
16:g.50733566C>G	NOD2	missense	VUS	No	0.008
16:g.55844440C>T	CES1	missense	VUS	No	0.0016
16:g.55844441G>A	CES1	missense	VUS	No	0.0018
16:g.55854337C>A	CES1	missense	VUS	No	0.0004
16:g.55854337C>T	CES1	missense	VUS	No	0.004
16:g.55855414G>A	CES1	missense	VUS	No	0
16:g.56865830C>T	NUP93	missense	VUS	Yes	0.0265
16:g.56868680G>T	NUP93	missense	VUS	Yes	0.8904
16:g.56878487C>T	NUP93	missense	VUS	Yes	0.0001
16:g.56899326C>T	SLC12A3	missense	likely pathogenic	Yes	0.0006
16:g.56918054C>T	SLC12A3	missense	VUS	Yes	0.0369
16:g.56920314G>A	SLC12A3	missense	VUS	Yes	0.0002
16:g.56928470T>C	SLC12A3	missense	VUS	Yes	0.0289
16:g.56936421G>T	SLC12A3	splice-donor	pathogenic	Yes	0.9928
16:g.56995983G>A	CETP	missense	VUS	No	0
16:g.57282482T>G	ARL2BP	missense	VUS	Yes	0.038
16:g.57493495C>T	COQ9	stop-gain	pathogenic	Yes	0.0059
16:g.57693446C>G	GPR56	missense	likely benign	No	0.0018
16:g.57693446C>T	GPR56	stop-gain	pathogenic	No	0.0002
16:g.57695619C>T	GPR56	missense	VUS	No	0.0008
16:g.66583862G>A	TK2	stop-gain	pathogenic	Yes	0.0704
16:g.68380047G>T	PRMT7	splice-acceptor	VUS	Yes	0.99
16:g.68716293G>A	CDH3	stop-gain	pathogenic	Yes	0.006
16:g.69965757G>A	WWP2	missense	VUS	No	0.0004
16:g.70573104G>C	SF3B3	missense	VUS	No	0.0269
16:g.71025300C>A	HYDIN	splice-acceptor	VUS	Yes	0
16:g.71025300C>T	HYDIN	splice-acceptor	VUS	Yes	0
16:g.71186577C>T	HYDIN	missense	VUS	Yes	0.0009
16:g.72048540C>T	DHODH	missense	likely pathogenic	Yes	0.0016
16:g.72055100C>T	DHODH	missense	likely pathogenic	Yes	0.003
16:g.72055110G>A	DHODH	missense	VUS	Yes	0.0002
16:g.72057435C>T	DHODH	missense	VUS	Yes	0
16:g.72094050G>A	HP	missense	VUS	No	0.0477
16:g.75263597G>A	BCAR1	missense	VUS	No	0.0001
16:g.75665645T>C	KARS	missense	VUS	Yes	0
16:g.78458910C>G	WWOX	stop-gain	pathogenic	Yes	0.0265
16:g.81298282C>T	BCMO1	missense	VUS	No	0.2685
16:g.88500057C>A	ZNF469	missense	VUS	Yes	0
16:g.88500687C>A	ZNF469	missense	VUS	Yes	0
16:g.88505063G>A	ZNF469	missense	VUS	Yes	0
16:g.88873798G>A	CDT1	missense	likely pathogenic	Yes	0.002
16:g.88873815G>A	CDT1	missense	VUS	Yes	0.0003
16:g.89167090A>G	ACSF3	start-lost	VUS	No	0.0044
16:g.89169073C>T	ACSF3	missense	VUS	No	0.0001
16:g.89211719C>T	ACSF3	missense	VUS	No	0.0008
16:g.89220556C>T	ACSF3	missense	VUS	No	0
16:g.89245959C>T	CDH15	missense	VUS	No	0.0048
16:g.89246680C>T	CDH15	missense	VUS	No	0.0001
16:g.89249963C>T	CDH15	missense	VUS	No	0.007
16:g.89576947T>A	SPG7	stop-gain	pathogenic	Yes	0.0005
16:g.89598311G>A	SPG7	splice-acceptor	pathogenic	Yes	0.854
16:g.89598369G>A	SPG7	missense	likely pathogenic	Yes	0.0026
16:g.89613145C>T	SPG7	missense	likely pathogenic	Yes	0.0064
16:g.89616910A>T	SPG7	stop-gain	pathogenic	Yes	0.0027
16:g.89616953C>T	SPG7	missense	likely pathogenic	Yes	0.0002
17:g.1374587G>A	MYO1C	missense	VUS	No	0.0049
17:g.1386346C>T	MYO1C	missense	VUS	No	0.0023
17:g.1551189C>T	RILP	missense	VUS	No	0.0001
17:g.3379665G>A	ASPA	missense	likely pathogenic	Yes	0.0533
17:g.3397702C>A	ASPA	stop-gain	pathogenic	Yes	0
17:g.3402186A>T	ASPA	missense	VUS	Yes	0.0458
17:g.3402294A>C	ASPA	missense	likely pathogenic	Yes	0.0001
17:g.3402354C>A	ASPA	missense	likely pathogenic	Yes	0.0001
17:g.3559792T>C	CTNS	missense	VUS	Yes	0.0001
17:g.3559997G>A	CTNS	missense	likely pathogenic	Yes	0.8605
17:g.4836048C>T	GP1BA	missense	VUS	Yes	0.0001
17:g.4858392G>A	ENO3	missense	VUS	Yes	0.0093
17:g.4859921G>A	ENO3	missense	VUS	Yes	0.0008
17:g.7124242G>A	ACADVL	splice-acceptor	VUS	Yes	0.9849
17:g.7124899G>A	ACADVL	missense	likely pathogenic	Yes	0.0084
17:g.7124932G>A	ACADVL	missense	likely pathogenic	Yes	0.0002
17:g.7125285G>A	ACADVL	missense	VUS	Yes	0.0256
17:g.7125591T>C	ACADVL	missense	likely pathogenic	Yes	0.0004
17:g.7126518A>C	ACADVL	missense	VUS	Yes	0.0101
17:g.7127178G>A	ACADVL	splice-donor	VUS	Yes	0.0419
17:g.7127184G>A	ACADVL	missense	likely pathogenic	Yes	0.0565
17:g.7127359C>T	ACADVL	missense	likely pathogenic	Yes	0.0075
17:g.7128285C>T	ACADVL	missense	VUS	Yes	0.0004
17:g.7132546G>A	DVL2	missense	VUS	No	0.0129
17:g.7246858C>T	ACAP1	missense	VUS	No	0.0779
17:g.7487182T>C	MPDU1	start-lost	pathogenic	Yes	0
17:g.7489315T>C	MPDU1	missense	VUS	Yes	0.0044
17:g.7606088C>T	WRAP53	missense	VUS	Yes	0.0196
17:g.7611424C>T	EFNB3	missense	VUS	No	0.0391
17:g.7948185G>A	ALOX15B	missense	VUS	No	0.021
17:g.7948185G>T	ALOX15B	missense	VUS	No	0.2481
17:g.7951862C>G	ALOX15B	missense	VUS	No	0
17:g.14063243C>T	COX10	missense	likely pathogenic	Yes	0.0055
17:g.14110205A>T	COX10	missense	VUS	Yes	0
17:g.15909862T>G	TTC19	stop-gain	VUS	Yes	0.0077
17:g.16323455G>A	TRPV2	missense	VUS	No	0.0038
17:g.18194199C>T	TOP3A	missense	VUS	Yes	0.0007
17:g.19568310A>G	ALDH3A2	missense	VUS	Yes	0.0045
17:g.25967659C>T	LGALS9	missense	VUS	No	0.1818
17:g.25969334C>T	LGALS9	missense	likely benign	No	0.0018
17:g.26684785G>C	TMEM199	missense	VUS	Yes	0.0002
17:g.27068158C>T	NEK8	stop-gain	pathogenic	Yes	0.0004
17:g.29325767G>A	RNF135	missense	likely benign	No	0.0002
17:g.33510479C>T	UNC45B	missense	VUS	No	0.0012
17:g.33904914C>A	PEX12	splice-donor	pathogenic	Yes	0.988
17:g.37819108G>A	STARD3	missense	VUS	No	0.0321
17:g.37826401C>T	PNMT	missense	VUS	No	0.0003
17:g.37899245G>A	GRB7	missense	VUS	No	0.0011
17:g.38569157T>G	TOP2A	missense	VUS	No	0.0004
17:g.39914006G>A	JUP	missense	VUS	Yes	0.001
17:g.39998527A>C	KLHL10	missense	VUS	No	0.0001
17:g.40001630G>A	KLHL10	missense	VUS	No	0.0001
17:g.40689451A>G	NAGLU	missense	likely pathogenic	Yes	0.0055
17:g.40693051C>T	NAGLU	missense	VUS	Yes	0.0008
17:g.40693092C>T	NAGLU	stop-gain	pathogenic	Yes	0.001
17:g.40695468C>T	NAGLU	missense	likely pathogenic	Yes	0.0007
17:g.40695586C>T	NAGLU	missense	VUS	Yes	0.0036
17:g.40948262C>T	WNK4	missense	VUS	No	0.0091
17:g.41004283C>T	AOC3	missense	VUS	No	0.0192
17:g.41053006A>T	G6PC	missense	likely pathogenic	Yes	0.0004
17:g.41055964C>T	G6PC	missense	likely pathogenic	Yes	0.0015
17:g.41061435G>A	G6PC	missense	likely pathogenic	Yes	0.6662
17:g.41061435G>C	G6PC	missense	likely pathogenic	Yes	0.9041
17:g.41063017G>T	G6PC	synonymous	pathogenic	Yes	0.2532
17:g.41063178G>T	G6PC	missense	likely pathogenic	Yes	0.0003
17:g.41063408C>T	G6PC	stop-gain	pathogenic	Yes	0.0535
17:g.42148463C>T	G6PC3	missense	VUS	Yes	0
17:g.42153148G>C	G6PC3	missense	VUS	Yes	0.0021
17:g.42153199C>T	G6PC3	stop-gain	VUS	Yes	0.0053
17:g.42956967C>T	EFTUD2	missense	VUS	No	0.0006
17:g.42979917A>C	CCDC103	missense	VUS	Yes	0.0001
17:g.44101376G>A	MAPT	missense	VUS	Yes	0
17:g.45009566G>A	GOSR2	splice-donor	pathogenic	Yes	0.9913
17:g.45012488G>T	GOSR2	missense	VUS	Yes	0.0013
17:g.45363729C>T	ITGB3	missense	likely pathogenic	Yes	0.0093
17:g.45368453C>T	ITGB3	missense	VUS	Yes	0.1153
17:g.45384950C>T	ITGB3	stop-gain	pathogenic	Yes	0
17:g.45384951G>A	ITGB3	missense	VUS	Yes	0
17:g.46019139A>T	PNPO	missense	likely pathogenic	Yes	0.1182
17:g.46024036G>A	PNPO	missense	likely pathogenic	Yes	0.0021
17:g.46925749C>T	CALCOCO2	missense	VUS	No	0.0002
17:g.48245014C>T	SGCA	missense	likely pathogenic	Yes	0.0002
17:g.48245366T>C	SGCA	missense	likely pathogenic	Yes	0
17:g.48245758G>A	SGCA	missense	likely pathogenic	Yes	0.0024
17:g.48246607G>A	SGCA	missense	likely pathogenic	Yes	0.0145
17:g.56348226T>G	MPO	splice-acceptor	pathogenic	Yes	0.9751
17:g.57078973_57078974delTG	TRIM37	frameshift	likely pathogenic	Yes	0
17:g.57079081_57079084delAGGA	TRIM37	frameshift	likely pathogenic	Yes	0
17:g.57105827_57105828insTCCCAAA	TRIM37	frameshift	likely pathogenic	Yes	0
17:g.57134416C>G	TRIM37	splice-acceptor	VUS	Yes	0.9455
17:g.57153077T>C	TRIM37	splice-acceptor	likely pathogenic	Yes	0.9408
17:g.57158552G>A	TRIM37	stop-gain	VUS	Yes	0.0025
17:g.57158552G>C	TRIM37	missense	VUS	Yes	0.0001
17:g.58227435C>T	CA4	missense	VUS	No	0
17:g.60743605G>A	MRC2	missense	VUS	No	0.0039
17:g.61557840C>G	ACE	stop-gain	VUS	Yes	0.007
17:g.61560533C>T	ACE	stop-gain	VUS	Yes	0.1202
17:g.61566030C>T	ACE	missense	VUS	Yes	0.0208
17:g.61566424C>T	ACE	missense	VUS	Yes	0.0004
17:g.61573871G>A	ACE	missense	VUS	Yes	0
17:g.61574338C>T	ACE	missense	VUS	Yes	0
17:g.61784669G>C	STRADA	missense	VUS	Yes	0.0792
17:g.61788088C>T	STRADA	missense	VUS	Yes	0.0672
17:g.62081258A>G	ICAM2	missense	VUS	No	0
17:g.63193278T>C	RGS9	missense	VUS	No	0.0041
17:g.71419647G>A	SDK2	missense	VUS	No	0
17:g.72305484G>A	DNAI2	stop-gain	pathogenic	No	0.0437
17:g.72745313C>G	SLC9A3R1	missense	likely benign	No	0.0012
17:g.72758167G>A	SLC9A3R1	missense	VUS	No	0.0006
17:g.72759575G>A	SLC9A3R1	missense	benign	No	0.0001
17:g.73518081G>T	TSEN54	missense	VUS	Yes	0.5248
17:g.73723504G>A	ITGB4	missense	VUS	Yes	0.0349
17:g.73732158T>C	ITGB4	missense	VUS	Yes	0.001
17:g.73747193G>A	ITGB4	splice-donor	VUS	Yes	0.9768
17:g.73747193G>T	ITGB4	splice-donor	VUS	Yes	0.9787
17:g.73832419C>T	UNC13D	splice-donor	pathogenic	No	0.9966
17:g.73836587C>A	UNC13D	splice-donor	pathogenic	No	0.992
17:g.73998155C>T	CDK3	missense	VUS	No	0.0081
17:g.74383560G>A	SPHK1	missense	VUS	No	0
17:g.74732959G>C	SRSF2	missense	VUS	No	0.0073
17:g.74732959G>T	SRSF2	missense	VUS	No	0.0129
17:g.76972113C>T	LGALS3BP	missense	VUS	No	0.0005
17:g.76989705G>A	CANT1	missense	VUS	Yes	0
17:g.78073499C>A	CCDC40	stop-gain	likely pathogenic	No	0.0004
17:g.78078931G>A	GAA	synonymous	likely pathogenic	Yes	0.6916
17:g.78079656G>A	GAA	missense	likely pathogenic	Yes	0.0017
17:g.78079656G>T	GAA	missense	VUS	Yes	0.0001
17:g.78081693T>C	GAA	missense	VUS	Yes	0.0008
17:g.78084636G>A	GAA	stop-gain	pathogenic	Yes	0.0001
17:g.78086800C>T	GAA	missense	likely pathogenic	Yes	0.0225
17:g.78090815G>A	GAA	stop-gain	pathogenic	Yes	0.0006
17:g.78090815G>C	GAA	missense	likely pathogenic	Yes	0.0011
17:g.78092070C>T	GAA	stop-gain	pathogenic	Yes	0.0006
17:g.78190899G>A	SGSH	missense	VUS	Yes	0.0001
17:g.79059482C>T	BAIAP2	missense	VUS	No	0.0015
17:g.79767715G>A	GCGR	missense	likely benign	No	0.02
17:g.79914768C>T	NOTUM	missense	VUS	No	0
17:g.79914795G>A	NOTUM	missense	VUS	No	0.1604
17:g.80042404G>A	FASN	missense	VUS	No	0.0007
17:g.80046325G>A	FASN	missense	VUS	No	0.0018
17:g.80739512T>G	TBCD	missense	VUS	Yes	0
17:g.80863883G>A	TBCD	missense	VUS	Yes	0.0013
18:g.697349C>T	ENOSF1	missense	VUS	No	0.0063
18:g.3100192C>T	MYOM1	missense	VUS	No	0.0014
18:g.3457439A>G	TGIF1	missense	VUS	No	0.0908
18:g.3457439A>T	TGIF1	missense	likely benign	No	0.0309
18:g.3457570A>G	TGIF1	missense	VUS	No	0.0004
18:g.5445164G>A	EPB41L3	missense	VUS	No	0.0001
18:g.12028971G>A	IMPA2	missense	VUS	No	0.0035
18:g.19438554G>T	MIB1	missense	VUS	No	0.0055
18:g.19751638C>T	GATA6	missense	VUS	No	0.0002
18:g.19751656G>A	GATA6	missense	VUS	No	0.0002
18:g.20548818C>T	RBBP8	missense	VUS	Yes	0.0026
18:g.21141474G>A	NPC1	missense	VUS	Yes	0.0002
18:g.28970675T>C	DSG4	missense	VUS	Yes	0.0158
18:g.28972163C>T	DSG4	stop-gain	pathogenic	Yes	0.0099
18:g.29039054C>T	DSG3	missense	VUS	No	0.0064
18:g.29039945C>T	DSG3	missense	VUS	No	0.0594
18:g.29172937G>A	TTR	missense	likely pathogenic	No	0
18:g.29645880C>T	RNF125	missense	likely pathogenic	No	0.0714
18:g.33722272A>G	ELP2	missense	pathogenic	Yes	0.0575
18:g.33793365C>T	MOCOS	stop-gain	pathogenic	Yes	0.0625
18:g.33840055C>T	MOCOS	missense	likely pathogenic	Yes	0.0009
18:g.40853880C>T	SYT4	missense	VUS	No	0.0029
18:g.43319552T>C	SLC14A1	missense	VUS	No	0
18:g.50683801G>A	DCC	missense	VUS	Yes	0.0001
18:g.50683813G>A	DCC	missense	VUS	Yes	0
18:g.50866178G>A	DCC	missense	VUS	Yes	0.0003
18:g.50912508G>A	DCC	missense	VUS	Yes	0.0085
18:g.55283097C>G	NARS	missense	VUS	No	0.0042
18:g.58038852G>A	MC4R	missense	VUS	Yes	0.0222
18:g.58038852G>T	MC4R	missense	VUS	Yes	0
18:g.59774218C>G	PIGN	splice-donor	VUS	Yes	0.9282
18:g.60027189T>C	TNFRSF11A	missense	likely pathogenic	Yes	0.0013
18:g.61471522C>T	SERPINB7	stop-gain	pathogenic	Yes	0.0466
18:g.61645544T>C	SERPINB8	start-lost	pathogenic	Yes	0
18:g.61654237C>T	SERPINB8	stop-gain	pathogenic	Yes	0.0627
18:g.72245522G>A	CNDP1	missense	VUS	No	0.0653
19:g.547312C>T	GZMM	missense	VUS	No	0.007
19:g.577776G>A	BSG	missense	VUS	No	0.1951
19:g.830819C>T	AZU1	missense	likely benign	No	0.0942
19:g.830927G>A	AZU1	missense	VUS	No	0.001
19:g.918604T>C	KISS1R	missense	VUS	Yes	0.0005
19:g.920488T>C	KISS1R	missense	likely pathogenic	Yes	0
19:g.1032430C>G	CNN2	missense	VUS	No	0.0001
19:g.1391005G>A	NDUFS7	missense	VUS	Yes	0.003
19:g.1399019C>T	GAMT	missense	VUS	Yes	0
19:g.3496605C>T	DOHH	missense	VUS	No	0
19:g.6534961C>T	TNFSF9	missense	VUS	No	0.0001
19:g.6665007C>T	TNFSF14	missense	VUS	No	0
19:g.6665011C>T	TNFSF14	missense	VUS	No	0
19:g.6684423G>T	C3	missense	likely benign	Yes	0
19:g.6694573G>A	C3	missense	VUS	Yes	0.0021
19:g.7591391C>T	MCOLN1	stop-gain	pathogenic	Yes	0.0003
19:g.7591738G>T	MCOLN1	missense	VUS	Yes	0.6923
19:g.7592763A>C	MCOLN1	missense	VUS	Yes	0.0092
19:g.7593806G>T	MCOLN1	missense	likely pathogenic	Yes	0.0199
19:g.7594059C>T	MCOLN1	missense	VUS	Yes	0.0012
19:g.7703933G>A	STXBP2	missense	VUS	No	0.1063
19:g.7707143G>A	STXBP2	missense	VUS	No	0.0029
19:g.7710082G>C	STXBP2	splice-acceptor	pathogenic	No	0.9894
19:g.7712322G>A	STXBP2	missense	likely pathogenic	No	0.1492
19:g.7809880C>T	CD209	missense	VUS	No	0
19:g.7831617G>A	CLEC4M	missense	VUS	No	0.611
19:g.7977200C>T	MAP2K7	missense	VUS	No	0.0057
19:g.11216248C>A	LDLR	stop-gain	pathogenic	No	0.0152
19:g.11216264G>T	LDLR	stop-gain	pathogenic	No	0.0243
19:g.11224127T>A	LDLR	splice-donor	pathogenic	No	0.997
[truncated: 273 more rows]
