# Supplementary material for: Non-cancer-related pathogenic germline variants and expression consequences in ten-thousand cancer genomes
Source: Genome Med. 2021 Sep 9;13:147. doi: 10.1186/s13073-021-00964-1 (PMC8431938; doi:10.1186/s13073-021-00964-1)
Supplement: Supplementary file 3 — Additional file 3: Table S3. The distribution of NC P/LPs among predisposing variants, patients and genes across different ancestries. [file 13073_2021_964_MOESM3_ESM.xlsx]

## Sheet: Sheet1
Table S3. The distribution of NC P/LPs among predisposing variants, cancer patients, and genes across different ancestries.
Ancestry	NC.P.PLs.Number	Variant.Number	Patient.Number.Per.Variant	Patient.Number	Variant.Number.Per.Patient	Gene.Number	NC.P.PLs.Number.Per.Gene
Amr	53	43	1.23256	46	1.15217	41	1.29268
Afr	137	82	1.67073	126	1.0873	71	1.92958
Eur	2600	654	3.97554	2215	1.17381	326	7.97546
Eas	82	43	1.90698	76	1.07895	40	2.05
Sas	8	8	1	8	1	8	1
Mix	24	22	1.09091	24	1	22	1.09091
Oth	16	14	1.14286	10	1.6	14	1.14286
Total	2920	753	3.87782	2505	1.16567	363	8.04408
