# Supplementary material for: Non-cancer-related pathogenic germline variants and expression consequences in ten-thousand cancer genomes
Source: Genome Med. 2021 Sep 9;13:147. doi: 10.1186/s13073-021-00964-1 (PMC8431938; doi:10.1186/s13073-021-00964-1)
Supplement: Supplementary file 5 — Additional file 5: Table S4. Detailed information of NC P/LPs for Fig. 2. [file 13073_2021_964_MOESM5_ESM.xlsx]

## Sheet: Figure 2A
Table S4. Detailed information of NC P/LPs for Figure 2A
Symbol	HGVSg	HGVSp	Function	ACMG	Recessive mode of inheritance	Disease from OMIM	TCGA_Afr_AF	TCGA_Amr_AF	TCGA_Eur_AF	TCGA_Eas_AF	TCGA_Sas_AF	TCGA_Oth_AF	TCGA_Afr_AC	TCGA_Amr_AC	TCGA_Eur_AC	TCGA_Eas_AC	TCGA_Sas_AC	TCGA_Oth_AC
SLC26A4	7:g.107302082A>G	ENSP00000265715:p.	splice-acceptor	pathogenic	Yes	Deafness, autosomal recessive 4, with enlarged vestibular aqueduct; Pendred syndrome	0	0	0.000120788	0	0	0	0	0	1	0	0	0
SLC26A4	7:g.107302171G>C	ENSP00000265715:p.E29Q	missense	pathogenic	Yes	Deafness, autosomal recessive 4, with enlarged vestibular aqueduct; Pendred syndrome	0	0	0.000120788	0	0	0	0	0	1	0	0	0
SLC26A4	7:g.107312690G>T	ENSP00000265715:p.V138F	missense	pathogenic	Yes	Deafness, autosomal recessive 4, with enlarged vestibular aqueduct; Pendred syndrome	0	0	0.00048315	0	0	0	0	0	4	0	0	0
SLC26A4	7:g.107312690G>T	ENSP00000265715:p.V138F	missense	pathogenic	Yes	Deafness, autosomal recessive 4, with enlarged vestibular aqueduct; Pendred syndrome	0	0	0.00048315	0	0	0	0	0	4	0	0	0
SLC26A4	7:g.107312690G>T	ENSP00000265715:p.V138F	missense	pathogenic	Yes	Deafness, autosomal recessive 4, with enlarged vestibular aqueduct; Pendred syndrome	0	0	0.00048315	0	0	0	0	0	4	0	0	0
SLC26A4	7:g.107312690G>T	ENSP00000265715:p.V138F	missense	pathogenic	Yes	Deafness, autosomal recessive 4, with enlarged vestibular aqueduct; Pendred syndrome	0	0	0.00048315	0	0	0	0	0	4	0	0	0
SLC26A4	7:g.107312690G>T	ENSP00000265715:p.V138F	missense	pathogenic	Yes	Deafness, autosomal recessive 4, with enlarged vestibular aqueduct; Pendred syndrome	0	0	0.00048315	0	0	0	0	0	4	0	0	0
SLC26A4	7:g.107312690G>T	ENSP00000265715:p.V138F	missense	pathogenic	Yes	Deafness, autosomal recessive 4, with enlarged vestibular aqueduct; Pendred syndrome	0	0	0.00048315	0	0	0	0	0	4	0	0	0
SLC26A4	7:g.107315415G>T	ENSP00000265715:p.G209V	missense	pathogenic	Yes	Deafness, autosomal recessive 4, with enlarged vestibular aqueduct; Pendred syndrome	0.00102987	0	0.00120788	0	0	0	1	0	10	0	0	0
SLC26A4	7:g.107315415G>T	ENSP00000265715:p.G209V	missense	pathogenic	Yes	Deafness, autosomal recessive 4, with enlarged vestibular aqueduct; Pendred syndrome	0.00102987	0	0.00120788	0	0	0	1	0	10	0	0	0
SLC26A4	7:g.107315415G>T	ENSP00000265715:p.G209V	missense	pathogenic	Yes	Deafness, autosomal recessive 4, with enlarged vestibular aqueduct; Pendred syndrome	0.00102987	0	0.00120788	0	0	0	1	0	10	0	0	0
SLC26A4	7:g.107315415G>T	ENSP00000265715:p.G209V	missense	pathogenic	Yes	Deafness, autosomal recessive 4, with enlarged vestibular aqueduct; Pendred syndrome	0.00102987	0	0.00120788	0	0	0	1	0	10	0	0	0
SLC26A4	7:g.107315415G>T	ENSP00000265715:p.G209V	missense	pathogenic	Yes	Deafness, autosomal recessive 4, with enlarged vestibular aqueduct; Pendred syndrome	0.00102987	0	0.00120788	0	0	0	1	0	10	0	0	0
SLC26A4	7:g.107315415G>T	ENSP00000265715:p.G209V	missense	pathogenic	Yes	Deafness, autosomal recessive 4, with enlarged vestibular aqueduct; Pendred syndrome	0.00102987	0	0.00120788	0	0	0	1	0	10	0	0	0
SLC26A4	7:g.107315415G>T	ENSP00000265715:p.G209V	missense	pathogenic	Yes	Deafness, autosomal recessive 4, with enlarged vestibular aqueduct; Pendred syndrome	0.00102987	0	0.00120788	0	0	0	1	0	10	0	0	0
SLC26A4	7:g.107315415G>T	ENSP00000265715:p.G209V	missense	pathogenic	Yes	Deafness, autosomal recessive 4, with enlarged vestibular aqueduct; Pendred syndrome	0.00102987	0	0.00120788	0	0	0	1	0	10	0	0	0
SLC26A4	7:g.107315415G>T	ENSP00000265715:p.G209V	missense	pathogenic	Yes	Deafness, autosomal recessive 4, with enlarged vestibular aqueduct; Pendred syndrome	0.00102987	0	0.00120788	0	0	0	1	0	10	0	0	0
SLC26A4	7:g.107315415G>T	ENSP00000265715:p.G209V	missense	pathogenic	Yes	Deafness, autosomal recessive 4, with enlarged vestibular aqueduct; Pendred syndrome	0.00102987	0	0.00120788	0	0	0	1	0	10	0	0	0
SLC26A4	7:g.107315415G>T	ENSP00000265715:p.G209V	missense	pathogenic	Yes	Deafness, autosomal recessive 4, with enlarged vestibular aqueduct; Pendred syndrome	0.00102987	0	0.00120788	0	0	0	1	0	10	0	0	0
SLC26A4	7:g.107315496T>C	ENSP00000265715:p.L236P	missense	pathogenic	Yes	Deafness, autosomal recessive 4, with enlarged vestibular aqueduct; Pendred syndrome	0	0	0.0009663	0	0	0	0	0	8	0	0	0
SLC26A4	7:g.107315496T>C	ENSP00000265715:p.L236P	missense	pathogenic	Yes	Deafness, autosomal recessive 4, with enlarged vestibular aqueduct; Pendred syndrome	0	0	0.0009663	0	0	0	0	0	8	0	0	0
SLC26A4	7:g.107315496T>C	ENSP00000265715:p.L236P	missense	pathogenic	Yes	Deafness, autosomal recessive 4, with enlarged vestibular aqueduct; Pendred syndrome	0	0	0.0009663	0	0	0	0	0	8	0	0	0
SLC26A4	7:g.107315496T>C	ENSP00000265715:p.L236P	missense	pathogenic	Yes	Deafness, autosomal recessive 4, with enlarged vestibular aqueduct; Pendred syndrome	0	0	0.0009663	0	0	0	0	0	8	0	0	0
SLC26A4	7:g.107315496T>C	ENSP00000265715:p.L236P	missense	pathogenic	Yes	Deafness, autosomal recessive 4, with enlarged vestibular aqueduct; Pendred syndrome	0	0	0.0009663	0	0	0	0	0	8	0	0	0
SLC26A4	7:g.107315496T>C	ENSP00000265715:p.L236P	missense	pathogenic	Yes	Deafness, autosomal recessive 4, with enlarged vestibular aqueduct; Pendred syndrome	0	0	0.0009663	0	0	0	0	0	8	0	0	0
SLC26A4	7:g.107315496T>C	ENSP00000265715:p.L236P	missense	pathogenic	Yes	Deafness, autosomal recessive 4, with enlarged vestibular aqueduct; Pendred syndrome	0	0	0.0009663	0	0	0	0	0	8	0	0	0
SLC26A4	7:g.107315496T>C	ENSP00000265715:p.L236P	missense	pathogenic	Yes	Deafness, autosomal recessive 4, with enlarged vestibular aqueduct; Pendred syndrome	0	0	0.0009663	0	0	0	0	0	8	0	0	0
SLC26A4	7:g.107323983G>A	ENSP00000265715:p.	splice-donor	pathogenic	Yes	Deafness, autosomal recessive 4, with enlarged vestibular aqueduct; Pendred syndrome	0	0	0.0009663	0	0	0	0	0	8	0	0	0
SLC26A4	7:g.107323983G>A	ENSP00000265715:p.	splice-donor	pathogenic	Yes	Deafness, autosomal recessive 4, with enlarged vestibular aqueduct; Pendred syndrome	0	0	0.0009663	0	0	0	0	0	8	0	0	0
SLC26A4	7:g.107323983G>A	ENSP00000265715:p.	splice-donor	pathogenic	Yes	Deafness, autosomal recessive 4, with enlarged vestibular aqueduct; Pendred syndrome	0	0	0.0009663	0	0	0	0	0	8	0	0	0
SLC26A4	7:g.107323983G>A	ENSP00000265715:p.	splice-donor	pathogenic	Yes	Deafness, autosomal recessive 4, with enlarged vestibular aqueduct; Pendred syndrome	0	0	0.0009663	0	0	0	0	0	8	0	0	0
SLC26A4	7:g.107323983G>A	ENSP00000265715:p.	splice-donor	pathogenic	Yes	Deafness, autosomal recessive 4, with enlarged vestibular aqueduct; Pendred syndrome	0	0	0.0009663	0	0	0	0	0	8	0	0	0
SLC26A4	7:g.107323983G>A	ENSP00000265715:p.	splice-donor	pathogenic	Yes	Deafness, autosomal recessive 4, with enlarged vestibular aqueduct; Pendred syndrome	0	0	0.0009663	0	0	0	0	0	8	0	0	0
SLC26A4	7:g.107323983G>A	ENSP00000265715:p.	splice-donor	pathogenic	Yes	Deafness, autosomal recessive 4, with enlarged vestibular aqueduct; Pendred syndrome	0	0	0.0009663	0	0	0	0	0	8	0	0	0
SLC26A4	7:g.107323983G>A	ENSP00000265715:p.	splice-donor	pathogenic	Yes	Deafness, autosomal recessive 4, with enlarged vestibular aqueduct; Pendred syndrome	0	0	0.0009663	0	0	0	0	0	8	0	0	0
SLC26A4	7:g.107329499T>C	ENSP00000265715:p.F335L	missense	pathogenic	Yes	Deafness, autosomal recessive 4, with enlarged vestibular aqueduct; Pendred syndrome	0	0.00327869	0.00229496	0	0.02	0	0	1	19	0	1	0
SLC26A4	7:g.107329499T>C	ENSP00000265715:p.F335L	missense	pathogenic	Yes	Deafness, autosomal recessive 4, with enlarged vestibular aqueduct; Pendred syndrome	0	0.00327869	0.00229496	0	0.02	0	0	1	19	0	1	0
SLC26A4	7:g.107329499T>C	ENSP00000265715:p.F335L	missense	pathogenic	Yes	Deafness, autosomal recessive 4, with enlarged vestibular aqueduct; Pendred syndrome	0	0.00327869	0.00229496	0	0.02	0	0	1	19	0	1	0
SLC26A4	7:g.107329499T>C	ENSP00000265715:p.F335L	missense	pathogenic	Yes	Deafness, autosomal recessive 4, with enlarged vestibular aqueduct; Pendred syndrome	0	0.00327869	0.00229496	0	0.02	0	0	1	19	0	1	0
SLC26A4	7:g.107329499T>C	ENSP00000265715:p.F335L	missense	pathogenic	Yes	Deafness, autosomal recessive 4, with enlarged vestibular aqueduct; Pendred syndrome	0	0.00327869	0.00229496	0	0.02	0	0	1	19	0	1	0
SLC26A4	7:g.107329499T>C	ENSP00000265715:p.F335L	missense	pathogenic	Yes	Deafness, autosomal recessive 4, with enlarged vestibular aqueduct; Pendred syndrome	0	0.00327869	0.00229496	0	0.02	0	0	1	19	0	1	0
SLC26A4	7:g.107329499T>C	ENSP00000265715:p.F335L	missense	pathogenic	Yes	Deafness, autosomal recessive 4, with enlarged vestibular aqueduct; Pendred syndrome	0	0.00327869	0.00229496	0	0.02	0	0	1	19	0	1	0
SLC26A4	7:g.107329499T>C	ENSP00000265715:p.F335L	missense	pathogenic	Yes	Deafness, autosomal recessive 4, with enlarged vestibular aqueduct; Pendred syndrome	0	0.00327869	0.00229496	0	0.02	0	0	1	19	0	1	0
SLC26A4	7:g.107329499T>C	ENSP00000265715:p.F335L	missense	pathogenic	Yes	Deafness, autosomal recessive 4, with enlarged vestibular aqueduct; Pendred syndrome	0	0.00327869	0.00229496	0	0.02	0	0	1	19	0	1	0
SLC26A4	7:g.107329499T>C	ENSP00000265715:p.F335L	missense	pathogenic	Yes	Deafness, autosomal recessive 4, with enlarged vestibular aqueduct; Pendred syndrome	0	0.00327869	0.00229496	0	0.02	0	0	1	19	0	1	0
SLC26A4	7:g.107329499T>C	ENSP00000265715:p.F335L	missense	pathogenic	Yes	Deafness, autosomal recessive 4, with enlarged vestibular aqueduct; Pendred syndrome	0	0.00327869	0.00229496	0	0.02	0	0	1	19	0	1	0
SLC26A4	7:g.107329499T>C	ENSP00000265715:p.F335L	missense	pathogenic	Yes	Deafness, autosomal recessive 4, with enlarged vestibular aqueduct; Pendred syndrome	0	0.00327869	0.00229496	0	0.02	0	0	1	19	0	1	0
SLC26A4	7:g.107329499T>C	ENSP00000265715:p.F335L	missense	pathogenic	Yes	Deafness, autosomal recessive 4, with enlarged vestibular aqueduct; Pendred syndrome	0	0.00327869	0.00229496	0	0.02	0	0	1	19	0	1	0
SLC26A4	7:g.107329499T>C	ENSP00000265715:p.F335L	missense	pathogenic	Yes	Deafness, autosomal recessive 4, with enlarged vestibular aqueduct; Pendred syndrome	0	0.00327869	0.00229496	0	0.02	0	0	1	19	0	1	0
SLC26A4	7:g.107329499T>C	ENSP00000265715:p.F335L	missense	pathogenic	Yes	Deafness, autosomal recessive 4, with enlarged vestibular aqueduct; Pendred syndrome	0	0.00327869	0.00229496	0	0.02	0	0	1	19	0	1	0
SLC26A4	7:g.107329499T>C	ENSP00000265715:p.F335L	missense	pathogenic	Yes	Deafness, autosomal recessive 4, with enlarged vestibular aqueduct; Pendred syndrome	0	0.00327869	0.00229496	0	0.02	0	0	1	19	0	1	0
SLC26A4	7:g.107329499T>C	ENSP00000265715:p.F335L	missense	pathogenic	Yes	Deafness, autosomal recessive 4, with enlarged vestibular aqueduct; Pendred syndrome	0	0.00327869	0.00229496	0	0.02	0	0	1	19	0	1	0
SLC26A4	7:g.107329499T>C	ENSP00000265715:p.F335L	missense	pathogenic	Yes	Deafness, autosomal recessive 4, with enlarged vestibular aqueduct; Pendred syndrome	0	0.00327869	0.00229496	0	0.02	0	0	1	19	0	1	0
SLC26A4	7:g.107329499T>C	ENSP00000265715:p.F335L	missense	pathogenic	Yes	Deafness, autosomal recessive 4, with enlarged vestibular aqueduct; Pendred syndrome	0	0.00327869	0.00229496	0	0.02	0	0	1	19	0	1	0
SLC26A4	7:g.107329499T>C	ENSP00000265715:p.F335L	missense	pathogenic	Yes	Deafness, autosomal recessive 4, with enlarged vestibular aqueduct; Pendred syndrome	0	0.00327869	0.00229496	0	0.02	0	0	1	19	0	1	0
SLC26A4	7:g.107329499T>C	ENSP00000265715:p.F335L	missense	pathogenic	Yes	Deafness, autosomal recessive 4, with enlarged vestibular aqueduct; Pendred syndrome	0	0.00327869	0.00229496	0	0.02	0	0	1	19	0	1	0
SLC26A4	7:g.107330570A>G	ENSP00000265715:p.E384G	missense	pathogenic	Yes	Deafness, autosomal recessive 4, with enlarged vestibular aqueduct; Pendred syndrome	0	0	0.000362363	0	0	0	0	0	3	0	0	0
SLC26A4	7:g.107330570A>G	ENSP00000265715:p.E384G	missense	pathogenic	Yes	Deafness, autosomal recessive 4, with enlarged vestibular aqueduct; Pendred syndrome	0	0	0.000362363	0	0	0	0	0	3	0	0	0
SLC26A4	7:g.107330570A>G	ENSP00000265715:p.E384G	missense	pathogenic	Yes	Deafness, autosomal recessive 4, with enlarged vestibular aqueduct; Pendred syndrome	0	0	0.000362363	0	0	0	0	0	3	0	0	0
SLC26A4	7:g.107330645G>A	ENSP00000265715:p.R409H	missense	pathogenic	Yes	Deafness, autosomal recessive 4, with enlarged vestibular aqueduct; Pendred syndrome	0	0	0.000120788	0	0	0	0	0	1	0	0	0
SLC26A4	7:g.107330648C>T	ENSP00000265715:p.T410M	missense	likely pathogenic	Yes	Deafness, autosomal recessive 4, with enlarged vestibular aqueduct; Pendred syndrome	0	0	0.000120788	0	0	0	0	0	1	0	0	0
SLC26A4	7:g.107330665A>C	ENSP00000265715:p.T416P	missense	pathogenic	Yes	Deafness, autosomal recessive 4, with enlarged vestibular aqueduct; Pendred syndrome	0	0	0.000362363	0	0	0	0	0	3	0	0	0
SLC26A4	7:g.107330665A>C	ENSP00000265715:p.T416P	missense	pathogenic	Yes	Deafness, autosomal recessive 4, with enlarged vestibular aqueduct; Pendred syndrome	0	0	0.000362363	0	0	0	0	0	3	0	0	0
SLC26A4	7:g.107330665A>C	ENSP00000265715:p.T416P	missense	pathogenic	Yes	Deafness, autosomal recessive 4, with enlarged vestibular aqueduct; Pendred syndrome	0	0	0.000362363	0	0	0	0	0	3	0	0	0
SLC26A4	7:g.107334918T>G	ENSP00000265715:p.L445W	missense	pathogenic	Yes	Deafness, autosomal recessive 4, with enlarged vestibular aqueduct; Pendred syndrome	0	0	0.000362363	0	0	0	0	0	3	0	0	0
SLC26A4	7:g.107334918T>G	ENSP00000265715:p.L445W	missense	pathogenic	Yes	Deafness, autosomal recessive 4, with enlarged vestibular aqueduct; Pendred syndrome	0	0	0.000362363	0	0	0	0	0	3	0	0	0
SLC26A4	7:g.107334918T>G	ENSP00000265715:p.L445W	missense	pathogenic	Yes	Deafness, autosomal recessive 4, with enlarged vestibular aqueduct; Pendred syndrome	0	0	0.000362363	0	0	0	0	0	3	0	0	0
SLC26A4	7:g.107336481A>G	ENSP00000265715:p.Q514R	missense	likely pathogenic	Yes	Deafness, autosomal recessive 4, with enlarged vestibular aqueduct; Pendred syndrome	0	0	0.00048315	0	0	0	0	0	4	0	0	0
SLC26A4	7:g.107336481A>G	ENSP00000265715:p.Q514R	missense	likely pathogenic	Yes	Deafness, autosomal recessive 4, with enlarged vestibular aqueduct; Pendred syndrome	0	0	0.00048315	0	0	0	0	0	4	0	0	0
SLC26A4	7:g.107336481A>G	ENSP00000265715:p.Q514R	missense	likely pathogenic	Yes	Deafness, autosomal recessive 4, with enlarged vestibular aqueduct; Pendred syndrome	0	0	0.00048315	0	0	0	0	0	4	0	0	0
SLC26A4	7:g.107336481A>G	ENSP00000265715:p.Q514R	missense	likely pathogenic	Yes	Deafness, autosomal recessive 4, with enlarged vestibular aqueduct; Pendred syndrome	0	0	0.00048315	0	0	0	0	0	4	0	0	0
SLC26A4	7:g.107338530T>C	ENSP00000265715:p.Y530H	missense	pathogenic	Yes	Deafness, autosomal recessive 4, with enlarged vestibular aqueduct; Pendred syndrome	0	0	0.000120788	0	0	0	0	0	1	0	0	0
SLC26A4	7:g.107350577A>G	ENSP00000265715:p.H723R	missense	pathogenic	Yes	Deafness, autosomal recessive 4, with enlarged vestibular aqueduct; Pendred syndrome	0	0	0	0.00766871	0	0	0	0	0	5	0	0
SLC26A4	7:g.107350577A>G	ENSP00000265715:p.H723R	missense	pathogenic	Yes	Deafness, autosomal recessive 4, with enlarged vestibular aqueduct; Pendred syndrome	0	0	0	0.00766871	0	0	0	0	0	5	0	0
SLC26A4	7:g.107350577A>G	ENSP00000265715:p.H723R	missense	pathogenic	Yes	Deafness, autosomal recessive 4, with enlarged vestibular aqueduct; Pendred syndrome	0	0	0	0.00766871	0	0	0	0	0	5	0	0
SLC26A4	7:g.107350577A>G	ENSP00000265715:p.H723R	missense	pathogenic	Yes	Deafness, autosomal recessive 4, with enlarged vestibular aqueduct; Pendred syndrome	0	0	0	0.00766871	0	0	0	0	0	5	0	0
SLC26A4	7:g.107350577A>G	ENSP00000265715:p.H723R	missense	pathogenic	Yes	Deafness, autosomal recessive 4, with enlarged vestibular aqueduct; Pendred syndrome	0	0	0	0.00766871	0	0	0	0	0	5	0	0
SPG7	16:g.89576947T>A	ENSP00000268704:p.L78*	stop-gain	pathogenic	Yes	Spastic paraplegia 7, autosomal recessive	0	0	0.00048315	0	0.02	0	0	0	4	0	1	0
SPG7	16:g.89576947T>A	ENSP00000268704:p.L78*	stop-gain	pathogenic	Yes	Spastic paraplegia 7, autosomal recessive	0	0	0.00048315	0	0.02	0	0	0	4	0	1	0
SPG7	16:g.89576947T>A	ENSP00000268704:p.L78*	stop-gain	pathogenic	Yes	Spastic paraplegia 7, autosomal recessive	0	0	0.00048315	0	0.02	0	0	0	4	0	1	0
SPG7	16:g.89576947T>A	ENSP00000268704:p.L78*	stop-gain	pathogenic	Yes	Spastic paraplegia 7, autosomal recessive	0	0	0.00048315	0	0.02	0	0	0	4	0	1	0
SPG7	16:g.89576947T>A	ENSP00000268704:p.L78*	stop-gain	pathogenic	Yes	Spastic paraplegia 7, autosomal recessive	0	0	0.00048315	0	0.02	0	0	0	4	0	1	0
SPG7	16:g.89598311G>A	ENSP00000268704:p.	splice-acceptor	pathogenic	Yes	Spastic paraplegia 7, autosomal recessive	0	0	0.000120788	0	0	0	0	0	1	0	0	0
SPG7	16:g.89598369G>A	ENSP00000268704:p.G349S	missense	likely pathogenic	Yes	Spastic paraplegia 7, autosomal recessive	0	0	0.00217418	0	0	0	0	0	18	0	0	0
SPG7	16:g.89598369G>A	ENSP00000268704:p.G349S	missense	likely pathogenic	Yes	Spastic paraplegia 7, autosomal recessive	0	0	0.00217418	0	0	0	0	0	18	0	0	0
SPG7	16:g.89598369G>A	ENSP00000268704:p.G349S	missense	likely pathogenic	Yes	Spastic paraplegia 7, autosomal recessive	0	0	0.00217418	0	0	0	0	0	18	0	0	0
SPG7	16:g.89598369G>A	ENSP00000268704:p.G349S	missense	likely pathogenic	Yes	Spastic paraplegia 7, autosomal recessive	0	0	0.00217418	0	0	0	0	0	18	0	0	0
SPG7	16:g.89598369G>A	ENSP00000268704:p.G349S	missense	likely pathogenic	Yes	Spastic paraplegia 7, autosomal recessive	0	0	0.00217418	0	0	0	0	0	18	0	0	0
SPG7	16:g.89598369G>A	ENSP00000268704:p.G349S	missense	likely pathogenic	Yes	Spastic paraplegia 7, autosomal recessive	0	0	0.00217418	0	0	0	0	0	18	0	0	0
SPG7	16:g.89598369G>A	ENSP00000268704:p.G349S	missense	likely pathogenic	Yes	Spastic paraplegia 7, autosomal recessive	0	0	0.00217418	0	0	0	0	0	18	0	0	0
SPG7	16:g.89598369G>A	ENSP00000268704:p.G349S	missense	likely pathogenic	Yes	Spastic paraplegia 7, autosomal recessive	0	0	0.00217418	0	0	0	0	0	18	0	0	0
SPG7	16:g.89598369G>A	ENSP00000268704:p.G349S	missense	likely pathogenic	Yes	Spastic paraplegia 7, autosomal recessive	0	0	0.00217418	0	0	0	0	0	18	0	0	0
SPG7	16:g.89598369G>A	ENSP00000268704:p.G349S	missense	likely pathogenic	Yes	Spastic paraplegia 7, autosomal recessive	0	0	0.00217418	0	0	0	0	0	18	0	0	0
SPG7	16:g.89598369G>A	ENSP00000268704:p.G349S	missense	likely pathogenic	Yes	Spastic paraplegia 7, autosomal recessive	0	0	0.00217418	0	0	0	0	0	18	0	0	0
SPG7	16:g.89598369G>A	ENSP00000268704:p.G349S	missense	likely pathogenic	Yes	Spastic paraplegia 7, autosomal recessive	0	0	0.00217418	0	0	0	0	0	18	0	0	0
SPG7	16:g.89598369G>A	ENSP00000268704:p.G349S	missense	likely pathogenic	Yes	Spastic paraplegia 7, autosomal recessive	0	0	0.00217418	0	0	0	0	0	18	0	0	0
SPG7	16:g.89598369G>A	ENSP00000268704:p.G349S	missense	likely pathogenic	Yes	Spastic paraplegia 7, autosomal recessive	0	0	0.00217418	0	0	0	0	0	18	0	0	0
SPG7	16:g.89598369G>A	ENSP00000268704:p.G349S	missense	likely pathogenic	Yes	Spastic paraplegia 7, autosomal recessive	0	0	0.00217418	0	0	0	0	0	18	0	0	0
SPG7	16:g.89598369G>A	ENSP00000268704:p.G349S	missense	likely pathogenic	Yes	Spastic paraplegia 7, autosomal recessive	0	0	0.00217418	0	0	0	0	0	18	0	0	0
SPG7	16:g.89598369G>A	ENSP00000268704:p.G349S	missense	likely pathogenic	Yes	Spastic paraplegia 7, autosomal recessive	0	0	0.00217418	0	0	0	0	0	18	0	0	0
SPG7	16:g.89598369G>A	ENSP00000268704:p.G349S	missense	likely pathogenic	Yes	Spastic paraplegia 7, autosomal recessive	0	0	0.00217418	0	0	0	0	0	18	0	0	0
SPG7	16:g.89613145C>T	ENSP00000268704:p.A510V	missense	likely pathogenic	Yes	Spastic paraplegia 7, autosomal recessive	0.00102987	0.00327869	0.00845513	0	0	0.0384615	1	1	70	0	0	1
SPG7	16:g.89613145C>T	ENSP00000268704:p.A510V	missense	likely pathogenic	Yes	Spastic paraplegia 7, autosomal recessive	0.00102987	0.00327869	0.00845513	0	0	0.0384615	1	1	70	0	0	1
SPG7	16:g.89613145C>T	ENSP00000268704:p.A510V	missense	likely pathogenic	Yes	Spastic paraplegia 7, autosomal recessive	0.00102987	0.00327869	0.00845513	0	0	0.0384615	1	1	70	0	0	1
SPG7	16:g.89613145C>T	ENSP00000268704:p.A510V	missense	likely pathogenic	Yes	Spastic paraplegia 7, autosomal recessive	0.00102987	0.00327869	0.00845513	0	0	0.0384615	1	1	70	0	0	1
SPG7	16:g.89613145C>T	ENSP00000268704:p.A510V	missense	likely pathogenic	Yes	Spastic paraplegia 7, autosomal recessive	0.00102987	0.00327869	0.00845513	0	0	0.0384615	1	1	70	0	0	1
SPG7	16:g.89613145C>T	ENSP00000268704:p.A510V	missense	likely pathogenic	Yes	Spastic paraplegia 7, autosomal recessive	0.00102987	0.00327869	0.00845513	0	0	0.0384615	1	1	70	0	0	1
SPG7	16:g.89613145C>T	ENSP00000268704:p.A510V	missense	likely pathogenic	Yes	Spastic paraplegia 7, autosomal recessive	0.00102987	0.00327869	0.00845513	0	0	0.0384615	1	1	70	0	0	1
SPG7	16:g.89613145C>T	ENSP00000268704:p.A510V	missense	likely pathogenic	Yes	Spastic paraplegia 7, autosomal recessive	0.00102987	0.00327869	0.00845513	0	0	0.0384615	1	1	70	0	0	1
SPG7	16:g.89613145C>T	ENSP00000268704:p.A510V	missense	likely pathogenic	Yes	Spastic paraplegia 7, autosomal recessive	0.00102987	0.00327869	0.00845513	0	0	0.0384615	1	1	70	0	0	1
SPG7	16:g.89613145C>T	ENSP00000268704:p.A510V	missense	likely pathogenic	Yes	Spastic paraplegia 7, autosomal recessive	0.00102987	0.00327869	0.00845513	0	0	0.0384615	1	1	70	0	0	1
SPG7	16:g.89613145C>T	ENSP00000268704:p.A510V	missense	likely pathogenic	Yes	Spastic paraplegia 7, autosomal recessive	0.00102987	0.00327869	0.00845513	0	0	0.0384615	1	1	70	0	0	1
SPG7	16:g.89613145C>T	ENSP00000268704:p.A510V	missense	likely pathogenic	Yes	Spastic paraplegia 7, autosomal recessive	0.00102987	0.00327869	0.00845513	0	0	0.0384615	1	1	70	0	0	1
SPG7	16:g.89613145C>T	ENSP00000268704:p.A510V	missense	likely pathogenic	Yes	Spastic paraplegia 7, autosomal recessive	0.00102987	0.00327869	0.00845513	0	0	0.0384615	1	1	70	0	0	1
SPG7	16:g.89613145C>T	ENSP00000268704:p.A510V	missense	likely pathogenic	Yes	Spastic paraplegia 7, autosomal recessive	0.00102987	0.00327869	0.00845513	0	0	0.0384615	1	1	70	0	0	1
SPG7	16:g.89613145C>T	ENSP00000268704:p.A510V	missense	likely pathogenic	Yes	Spastic paraplegia 7, autosomal recessive	0.00102987	0.00327869	0.00845513	0	0	0.0384615	1	1	70	0	0	1
SPG7	16:g.89613145C>T	ENSP00000268704:p.A510V	missense	likely pathogenic	Yes	Spastic paraplegia 7, autosomal recessive	0.00102987	0.00327869	0.00845513	0	0	0.0384615	1	1	70	0	0	1
SPG7	16:g.89613145C>T	ENSP00000268704:p.A510V	missense	likely pathogenic	Yes	Spastic paraplegia 7, autosomal recessive	0.00102987	0.00327869	0.00845513	0	0	0.0384615	1	1	70	0	0	1
SPG7	16:g.89613145C>T	ENSP00000268704:p.A510V	missense	likely pathogenic	Yes	Spastic paraplegia 7, autosomal recessive	0.00102987	0.00327869	0.00845513	0	0	0.0384615	1	1	70	0	0	1
SPG7	16:g.89613145C>T	ENSP00000268704:p.A510V	missense	likely pathogenic	Yes	Spastic paraplegia 7, autosomal recessive	0.00102987	0.00327869	0.00845513	0	0	0.0384615	1	1	70	0	0	1
SPG7	16:g.89613145C>T	ENSP00000268704:p.A510V	missense	likely pathogenic	Yes	Spastic paraplegia 7, autosomal recessive	0.00102987	0.00327869	0.00845513	0	0	0.0384615	1	1	70	0	0	1
SPG7	16:g.89613145C>T	ENSP00000268704:p.A510V	missense	likely pathogenic	Yes	Spastic paraplegia 7, autosomal recessive	0.00102987	0.00327869	0.00845513	0	0	0.0384615	1	1	70	0	0	1
SPG7	16:g.89613145C>T	ENSP00000268704:p.A510V	missense	likely pathogenic	Yes	Spastic paraplegia 7, autosomal recessive	0.00102987	0.00327869	0.00845513	0	0	0.0384615	1	1	70	0	0	1
SPG7	16:g.89613145C>T	ENSP00000268704:p.A510V	missense	likely pathogenic	Yes	Spastic paraplegia 7, autosomal recessive	0.00102987	0.00327869	0.00845513	0	0	0.0384615	1	1	70	0	0	1
SPG7	16:g.89613145C>T	ENSP00000268704:p.A510V	missense	likely pathogenic	Yes	Spastic paraplegia 7, autosomal recessive	0.00102987	0.00327869	0.00845513	0	0	0.0384615	1	1	70	0	0	1
SPG7	16:g.89613145C>T	ENSP00000268704:p.A510V	missense	likely pathogenic	Yes	Spastic paraplegia 7, autosomal recessive	0.00102987	0.00327869	0.00845513	0	0	0.0384615	1	1	70	0	0	1
SPG7	16:g.89613145C>T	ENSP00000268704:p.A510V	missense	likely pathogenic	Yes	Spastic paraplegia 7, autosomal recessive	0.00102987	0.00327869	0.00845513	0	0	0.0384615	1	1	70	0	0	1
SPG7	16:g.89613145C>T	ENSP00000268704:p.A510V	missense	likely pathogenic	Yes	Spastic paraplegia 7, autosomal recessive	0.00102987	0.00327869	0.00845513	0	0	0.0384615	1	1	70	0	0	1
SPG7	16:g.89613145C>T	ENSP00000268704:p.A510V	missense	likely pathogenic	Yes	Spastic paraplegia 7, autosomal recessive	0.00102987	0.00327869	0.00845513	0	0	0.0384615	1	1	70	0	0	1
SPG7	16:g.89613145C>T	ENSP00000268704:p.A510V	missense	likely pathogenic	Yes	Spastic paraplegia 7, autosomal recessive	0.00102987	0.00327869	0.00845513	0	0	0.0384615	1	1	70	0	0	1
SPG7	16:g.89613145C>T	ENSP00000268704:p.A510V	missense	likely pathogenic	Yes	Spastic paraplegia 7, autosomal recessive	0.00102987	0.00327869	0.00845513	0	0	0.0384615	1	1	70	0	0	1
SPG7	16:g.89613145C>T	ENSP00000268704:p.A510V	missense	likely pathogenic	Yes	Spastic paraplegia 7, autosomal recessive	0.00102987	0.00327869	0.00845513	0	0	0.0384615	1	1	70	0	0	1
SPG7	16:g.89613145C>T	ENSP00000268704:p.A510V	missense	likely pathogenic	Yes	Spastic paraplegia 7, autosomal recessive	0.00102987	0.00327869	0.00845513	0	0	0.0384615	1	1	70	0	0	1
SPG7	16:g.89613145C>T	ENSP00000268704:p.A510V	missense	likely pathogenic	Yes	Spastic paraplegia 7, autosomal recessive	0.00102987	0.00327869	0.00845513	0	0	0.0384615	1	1	70	0	0	1
SPG7	16:g.89613145C>T	ENSP00000268704:p.A510V	missense	likely pathogenic	Yes	Spastic paraplegia 7, autosomal recessive	0.00102987	0.00327869	0.00845513	0	0	0.0384615	1	1	70	0	0	1
SPG7	16:g.89613145C>T	ENSP00000268704:p.A510V	missense	likely pathogenic	Yes	Spastic paraplegia 7, autosomal recessive	0.00102987	0.00327869	0.00845513	0	0	0.0384615	1	1	70	0	0	1
SPG7	16:g.89613145C>T	ENSP00000268704:p.A510V	missense	likely pathogenic	Yes	Spastic paraplegia 7, autosomal recessive	0.00102987	0.00327869	0.00845513	0	0	0.0384615	1	1	70	0	0	1
SPG7	16:g.89613145C>T	ENSP00000268704:p.A510V	missense	likely pathogenic	Yes	Spastic paraplegia 7, autosomal recessive	0.00102987	0.00327869	0.00845513	0	0	0.0384615	1	1	70	0	0	1
SPG7	16:g.89613145C>T	ENSP00000268704:p.A510V	missense	likely pathogenic	Yes	Spastic paraplegia 7, autosomal recessive	0.00102987	0.00327869	0.00845513	0	0	0.0384615	1	1	70	0	0	1
SPG7	16:g.89613145C>T	ENSP00000268704:p.A510V	missense	likely pathogenic	Yes	Spastic paraplegia 7, autosomal recessive	0.00102987	0.00327869	0.00845513	0	0	0.0384615	1	1	70	0	0	1
SPG7	16:g.89613145C>T	ENSP00000268704:p.A510V	missense	likely pathogenic	Yes	Spastic paraplegia 7, autosomal recessive	0.00102987	0.00327869	0.00845513	0	0	0.0384615	1	1	70	0	0	1
SPG7	16:g.89613145C>T	ENSP00000268704:p.A510V	missense	likely pathogenic	Yes	Spastic paraplegia 7, autosomal recessive	0.00102987	0.00327869	0.00845513	0	0	0.0384615	1	1	70	0	0	1
SPG7	16:g.89613145C>T	ENSP00000268704:p.A510V	missense	likely pathogenic	Yes	Spastic paraplegia 7, autosomal recessive	0.00102987	0.00327869	0.00845513	0	0	0.0384615	1	1	70	0	0	1
SPG7	16:g.89613145C>T	ENSP00000268704:p.A510V	missense	likely pathogenic	Yes	Spastic paraplegia 7, autosomal recessive	0.00102987	0.00327869	0.00845513	0	0	0.0384615	1	1	70	0	0	1
SPG7	16:g.89613145C>T	ENSP00000268704:p.A510V	missense	likely pathogenic	Yes	Spastic paraplegia 7, autosomal recessive	0.00102987	0.00327869	0.00845513	0	0	0.0384615	1	1	70	0	0	1
SPG7	16:g.89613145C>T	ENSP00000268704:p.A510V	missense	likely pathogenic	Yes	Spastic paraplegia 7, autosomal recessive	0.00102987	0.00327869	0.00845513	0	0	0.0384615	1	1	70	0	0	1
SPG7	16:g.89613145C>T	ENSP00000268704:p.A510V	missense	likely pathogenic	Yes	Spastic paraplegia 7, autosomal recessive	0.00102987	0.00327869	0.00845513	0	0	0.0384615	1	1	70	0	0	1
SPG7	16:g.89613145C>T	ENSP00000268704:p.A510V	missense	likely pathogenic	Yes	Spastic paraplegia 7, autosomal recessive	0.00102987	0.00327869	0.00845513	0	0	0.0384615	1	1	70	0	0	1
SPG7	16:g.89613145C>T	ENSP00000268704:p.A510V	missense	likely pathogenic	Yes	Spastic paraplegia 7, autosomal recessive	0.00102987	0.00327869	0.00845513	0	0	0.0384615	1	1	70	0	0	1
SPG7	16:g.89613145C>T	ENSP00000268704:p.A510V	missense	likely pathogenic	Yes	Spastic paraplegia 7, autosomal recessive	0.00102987	0.00327869	0.00845513	0	0	0.0384615	1	1	70	0	0	1
SPG7	16:g.89613145C>T	ENSP00000268704:p.A510V	missense	likely pathogenic	Yes	Spastic paraplegia 7, autosomal recessive	0.00102987	0.00327869	0.00845513	0	0	0.0384615	1	1	70	0	0	1
SPG7	16:g.89613145C>T	ENSP00000268704:p.A510V	missense	likely pathogenic	Yes	Spastic paraplegia 7, autosomal recessive	0.00102987	0.00327869	0.00845513	0	0	0.0384615	1	1	70	0	0	1
SPG7	16:g.89613145C>T	ENSP00000268704:p.A510V	missense	likely pathogenic	Yes	Spastic paraplegia 7, autosomal recessive	0.00102987	0.00327869	0.00845513	0	0	0.0384615	1	1	70	0	0	1
SPG7	16:g.89613145C>T	ENSP00000268704:p.A510V	missense	likely pathogenic	Yes	Spastic paraplegia 7, autosomal recessive	0.00102987	0.00327869	0.00845513	0	0	0.0384615	1	1	70	0	0	1
SPG7	16:g.89613145C>T	ENSP00000268704:p.A510V	missense	likely pathogenic	Yes	Spastic paraplegia 7, autosomal recessive	0.00102987	0.00327869	0.00845513	0	0	0.0384615	1	1	70	0	0	1
SPG7	16:g.89613145C>T	ENSP00000268704:p.A510V	missense	likely pathogenic	Yes	Spastic paraplegia 7, autosomal recessive	0.00102987	0.00327869	0.00845513	0	0	0.0384615	1	1	70	0	0	1
SPG7	16:g.89613145C>T	ENSP00000268704:p.A510V	missense	likely pathogenic	Yes	Spastic paraplegia 7, autosomal recessive	0.00102987	0.00327869	0.00845513	0	0	0.0384615	1	1	70	0	0	1
SPG7	16:g.89613145C>T	ENSP00000268704:p.A510V	missense	likely pathogenic	Yes	Spastic paraplegia 7, autosomal recessive	0.00102987	0.00327869	0.00845513	0	0	0.0384615	1	1	70	0	0	1
SPG7	16:g.89613145C>T	ENSP00000268704:p.A510V	missense	likely pathogenic	Yes	Spastic paraplegia 7, autosomal recessive	0.00102987	0.00327869	0.00845513	0	0	0.0384615	1	1	70	0	0	1
SPG7	16:g.89613145C>T	ENSP00000268704:p.A510V	missense	likely pathogenic	Yes	Spastic paraplegia 7, autosomal recessive	0.00102987	0.00327869	0.00845513	0	0	0.0384615	1	1	70	0	0	1
SPG7	16:g.89613145C>T	ENSP00000268704:p.A510V	missense	likely pathogenic	Yes	Spastic paraplegia 7, autosomal recessive	0.00102987	0.00327869	0.00845513	0	0	0.0384615	1	1	70	0	0	1
SPG7	16:g.89613145C>T	ENSP00000268704:p.A510V	missense	likely pathogenic	Yes	Spastic paraplegia 7, autosomal recessive	0.00102987	0.00327869	0.00845513	0	0	0.0384615	1	1	70	0	0	1
SPG7	16:g.89613145C>T	ENSP00000268704:p.A510V	missense	likely pathogenic	Yes	Spastic paraplegia 7, autosomal recessive	0.00102987	0.00327869	0.00845513	0	0	0.0384615	1	1	70	0	0	1
SPG7	16:g.89613145C>T	ENSP00000268704:p.A510V	missense	likely pathogenic	Yes	Spastic paraplegia 7, autosomal recessive	0.00102987	0.00327869	0.00845513	0	0	0.0384615	1	1	70	0	0	1
SPG7	16:g.89613145C>T	ENSP00000268704:p.A510V	missense	likely pathogenic	Yes	Spastic paraplegia 7, autosomal recessive	0.00102987	0.00327869	0.00845513	0	0	0.0384615	1	1	70	0	0	1
SPG7	16:g.89613145C>T	ENSP00000268704:p.A510V	missense	likely pathogenic	Yes	Spastic paraplegia 7, autosomal recessive	0.00102987	0.00327869	0.00845513	0	0	0.0384615	1	1	70	0	0	1
SPG7	16:g.89613145C>T	ENSP00000268704:p.A510V	missense	likely pathogenic	Yes	Spastic paraplegia 7, autosomal recessive	0.00102987	0.00327869	0.00845513	0	0	0.0384615	1	1	70	0	0	1
SPG7	16:g.89613145C>T	ENSP00000268704:p.A510V	missense	likely pathogenic	Yes	Spastic paraplegia 7, autosomal recessive	0.00102987	0.00327869	0.00845513	0	0	0.0384615	1	1	70	0	0	1
SPG7	16:g.89613145C>T	ENSP00000268704:p.A510V	missense	likely pathogenic	Yes	Spastic paraplegia 7, autosomal recessive	0.00102987	0.00327869	0.00845513	0	0	0.0384615	1	1	70	0	0	1
SPG7	16:g.89613145C>T	ENSP00000268704:p.A510V	missense	likely pathogenic	Yes	Spastic paraplegia 7, autosomal recessive	0.00102987	0.00327869	0.00845513	0	0	0.0384615	1	1	70	0	0	1
SPG7	16:g.89613145C>T	ENSP00000268704:p.A510V	missense	likely pathogenic	Yes	Spastic paraplegia 7, autosomal recessive	0.00102987	0.00327869	0.00845513	0	0	0.0384615	1	1	70	0	0	1
SPG7	16:g.89613145C>T	ENSP00000268704:p.A510V	missense	likely pathogenic	Yes	Spastic paraplegia 7, autosomal recessive	0.00102987	0.00327869	0.00845513	0	0	0.0384615	1	1	70	0	0	1
SPG7	16:g.89613145C>T	ENSP00000268704:p.A510V	missense	likely pathogenic	Yes	Spastic paraplegia 7, autosomal recessive	0.00102987	0.00327869	0.00845513	0	0	0.0384615	1	1	70	0	0	1
SPG7	16:g.89613145C>T	ENSP00000268704:p.A510V	missense	likely pathogenic	Yes	Spastic paraplegia 7, autosomal recessive	0.00102987	0.00327869	0.00845513	0	0	0.0384615	1	1	70	0	0	1
SPG7	16:g.89616910A>T	ENSP00000268704:p.K558*	stop-gain	pathogenic	Yes	Spastic paraplegia 7, autosomal recessive	0	0	0.000603938	0	0	0	0	0	5	0	0	0
SPG7	16:g.89616910A>T	ENSP00000268704:p.K558*	stop-gain	pathogenic	Yes	Spastic paraplegia 7, autosomal recessive	0	0	0.000603938	0	0	0	0	0	5	0	0	0
SPG7	16:g.89616910A>T	ENSP00000268704:p.K558*	stop-gain	pathogenic	Yes	Spastic paraplegia 7, autosomal recessive	0	0	0.000603938	0	0	0	0	0	5	0	0	0
SPG7	16:g.89616910A>T	ENSP00000268704:p.K558*	stop-gain	pathogenic	Yes	Spastic paraplegia 7, autosomal recessive	0	0	0.000603938	0	0	0	0	0	5	0	0	0
SPG7	16:g.89616910A>T	ENSP00000268704:p.K558*	stop-gain	pathogenic	Yes	Spastic paraplegia 7, autosomal recessive	0	0	0.000603938	0	0	0	0	0	5	0	0	0
SPG7	16:g.89616953C>T	ENSP00000268704:p.A572V	missense	likely pathogenic	Yes	Spastic paraplegia 7, autosomal recessive	0	0	0.000241575	0	0	0	0	0	2	0	0	0
SPG7	16:g.89616953C>T	ENSP00000268704:p.A572V	missense	likely pathogenic	Yes	Spastic paraplegia 7, autosomal recessive	0	0	0.000241575	0	0	0	0	0	2	0	0	0
ASS1	9:g.133355785G>A	ENSP00000361471:p.V263M	missense	likely pathogenic	Yes	Citrullinemia	0	0	0.000241575	0	0	0	0	0	2	0	0	0
ASS1	9:g.133355785G>A	ENSP00000361471:p.V263M	missense	likely pathogenic	Yes	Citrullinemia	0	0	0.000241575	0	0	0	0	0	2	0	0	0
ASS1	9:g.133355833C>T	ENSP00000361471:p.R279*	stop-gain	pathogenic	Yes	Citrullinemia	0.00102987	0	0.000241575	0	0	0	1	0	2	0	0	0
ASS1	9:g.133355833C>T	ENSP00000361471:p.R279*	stop-gain	pathogenic	Yes	Citrullinemia	0.00102987	0	0.000241575	0	0	0	1	0	2	0	0	0
ASS1	9:g.133355833C>T	ENSP00000361471:p.R279*	stop-gain	pathogenic	Yes	Citrullinemia	0.00102987	0	0.000241575	0	0	0	1	0	2	0	0	0
ASS1	9:g.133364791C>T	ENSP00000361471:p.R304W	missense	likely pathogenic	Yes	Citrullinemia	0	0	0.000120788	0	0	0	0	0	1	0	0	0
ASS1	9:g.133364851G>A	ENSP00000361471:p.G324S	missense	likely pathogenic	Yes	Citrullinemia	0	0	0.000241575	0	0	0	0	0	2	0	0	0
ASS1	9:g.133364851G>A	ENSP00000361471:p.G324S	missense	likely pathogenic	Yes	Citrullinemia	0	0	0.000241575	0	0	0	0	0	2	0	0	0
ASS1	9:g.133370313C>T	ENSP00000361471:p.R344*	stop-gain	pathogenic	Yes	Citrullinemia	0	0	0.000120788	0.00153374	0	0	0	0	1	1	0	0
ASS1	9:g.133370313C>T	ENSP00000361471:p.R344*	stop-gain	pathogenic	Yes	Citrullinemia	0	0	0.000120788	0.00153374	0	0	0	0	1	1	0	0
ASS1	9:g.133374932G>A	ENSP00000361471:p.G390R	missense	likely pathogenic	Yes	Citrullinemia	0	0	0.0009663	0	0.02	0	0	0	8	0	1	0
ASS1	9:g.133374932G>A	ENSP00000361471:p.G390R	missense	likely pathogenic	Yes	Citrullinemia	0	0	0.0009663	0	0.02	0	0	0	8	0	1	0
ASS1	9:g.133374932G>A	ENSP00000361471:p.G390R	missense	likely pathogenic	Yes	Citrullinemia	0	0	0.0009663	0	0.02	0	0	0	8	0	1	0
ASS1	9:g.133374932G>A	ENSP00000361471:p.G390R	missense	likely pathogenic	Yes	Citrullinemia	0	0	0.0009663	0	0.02	0	0	0	8	0	1	0
ASS1	9:g.133374932G>A	ENSP00000361471:p.G390R	missense	likely pathogenic	Yes	Citrullinemia	0	0	0.0009663	0	0.02	0	0	0	8	0	1	0
ASS1	9:g.133374932G>A	ENSP00000361471:p.G390R	missense	likely pathogenic	Yes	Citrullinemia	0	0	0.0009663	0	0.02	0	0	0	8	0	1	0
ASS1	9:g.133374932G>A	ENSP00000361471:p.G390R	missense	likely pathogenic	Yes	Citrullinemia	0	0	0.0009663	0	0.02	0	0	0	8	0	1	0
ASS1	9:g.133374932G>A	ENSP00000361471:p.G390R	missense	likely pathogenic	Yes	Citrullinemia	0	0	0.0009663	0	0.02	0	0	0	8	0	1	0
ASS1	9:g.133374932G>A	ENSP00000361471:p.G390R	missense	likely pathogenic	Yes	Citrullinemia	0	0	0.0009663	0	0.02	0	0	0	8	0	1	0
ASS1	9:g.133376362G>C	ENSP00000361471:p.	splice-acceptor	pathogenic	Yes	Citrullinemia	0	0	0.000120788	0	0	0	0	0	1	0	0	0
SLC26A2	5:g.149357747C>T	ENSP00000286298:p.R178*	stop-gain	pathogenic	Yes	Achondrogenesis Ib; Atelosteogenesis, type II; De la Chapelle dysplasia; Diastrophic dysplasia; Diastrophic dysplasia, broad bone-platyspondylic variant; Epiphyseal dysplasia, multiple, 4	0	0	0.000241575	0	0.02	0	0	0	2	0	1	0
SLC26A2	5:g.149357747C>T	ENSP00000286298:p.R178*	stop-gain	pathogenic	Yes	Achondrogenesis Ib; Atelosteogenesis, type II; De la Chapelle dysplasia; Diastrophic dysplasia; Diastrophic dysplasia, broad bone-platyspondylic variant; Epiphyseal dysplasia, multiple, 4	0	0	0.000241575	0	0.02	0	0	0	2	0	1	0
SLC26A2	5:g.149357747C>T	ENSP00000286298:p.R178*	stop-gain	pathogenic	Yes	Achondrogenesis Ib; Atelosteogenesis, type II; De la Chapelle dysplasia; Diastrophic dysplasia; Diastrophic dysplasia, broad bone-platyspondylic variant; Epiphyseal dysplasia, multiple, 4	0	0	0.000241575	0	0.02	0	0	0	2	0	1	0
SLC26A2	5:g.149359991C>T	ENSP00000286298:p.R279W	missense	pathogenic	Yes	Achondrogenesis Ib; Atelosteogenesis, type II; De la Chapelle dysplasia; Diastrophic dysplasia; Diastrophic dysplasia, broad bone-platyspondylic variant; Epiphyseal dysplasia, multiple, 4	0	0	0.00229496	0	0	0	0	0	19	0	0	0
SLC26A2	5:g.149359991C>T	ENSP00000286298:p.R279W	missense	pathogenic	Yes	Achondrogenesis Ib; Atelosteogenesis, type II; De la Chapelle dysplasia; Diastrophic dysplasia; Diastrophic dysplasia, broad bone-platyspondylic variant; Epiphyseal dysplasia, multiple, 4	0	0	0.00229496	0	0	0	0	0	19	0	0	0
SLC26A2	5:g.149359991C>T	ENSP00000286298:p.R279W	missense	pathogenic	Yes	Achondrogenesis Ib; Atelosteogenesis, type II; De la Chapelle dysplasia; Diastrophic dysplasia; Diastrophic dysplasia, broad bone-platyspondylic variant; Epiphyseal dysplasia, multiple, 4	0	0	0.00229496	0	0	0	0	0	19	0	0	0
SLC26A2	5:g.149359991C>T	ENSP00000286298:p.R279W	missense	pathogenic	Yes	Achondrogenesis Ib; Atelosteogenesis, type II; De la Chapelle dysplasia; Diastrophic dysplasia; Diastrophic dysplasia, broad bone-platyspondylic variant; Epiphyseal dysplasia, multiple, 4	0	0	0.00229496	0	0	0	0	0	19	0	0	0
SLC26A2	5:g.149359991C>T	ENSP00000286298:p.R279W	missense	pathogenic	Yes	Achondrogenesis Ib; Atelosteogenesis, type II; De la Chapelle dysplasia; Diastrophic dysplasia; Diastrophic dysplasia, broad bone-platyspondylic variant; Epiphyseal dysplasia, multiple, 4	0	0	0.00229496	0	0	0	0	0	19	0	0	0
SLC26A2	5:g.149359991C>T	ENSP00000286298:p.R279W	missense	pathogenic	Yes	Achondrogenesis Ib; Atelosteogenesis, type II; De la Chapelle dysplasia; Diastrophic dysplasia; Diastrophic dysplasia, broad bone-platyspondylic variant; Epiphyseal dysplasia, multiple, 4	0	0	0.00229496	0	0	0	0	0	19	0	0	0
SLC26A2	5:g.149359991C>T	ENSP00000286298:p.R279W	missense	pathogenic	Yes	Achondrogenesis Ib; Atelosteogenesis, type II; De la Chapelle dysplasia; Diastrophic dysplasia; Diastrophic dysplasia, broad bone-platyspondylic variant; Epiphyseal dysplasia, multiple, 4	0	0	0.00229496	0	0	0	0	0	19	0	0	0
SLC26A2	5:g.149359991C>T	ENSP00000286298:p.R279W	missense	pathogenic	Yes	Achondrogenesis Ib; Atelosteogenesis, type II; De la Chapelle dysplasia; Diastrophic dysplasia; Diastrophic dysplasia, broad bone-platyspondylic variant; Epiphyseal dysplasia, multiple, 4	0	0	0.00229496	0	0	0	0	0	19	0	0	0
SLC26A2	5:g.149359991C>T	ENSP00000286298:p.R279W	missense	pathogenic	Yes	Achondrogenesis Ib; Atelosteogenesis, type II; De la Chapelle dysplasia; Diastrophic dysplasia; Diastrophic dysplasia, broad bone-platyspondylic variant; Epiphyseal dysplasia, multiple, 4	0	0	0.00229496	0	0	0	0	0	19	0	0	0
SLC26A2	5:g.149359991C>T	ENSP00000286298:p.R279W	missense	pathogenic	Yes	Achondrogenesis Ib; Atelosteogenesis, type II; De la Chapelle dysplasia; Diastrophic dysplasia; Diastrophic dysplasia, broad bone-platyspondylic variant; Epiphyseal dysplasia, multiple, 4	0	0	0.00229496	0	0	0	0	0	19	0	0	0
SLC26A2	5:g.149359991C>T	ENSP00000286298:p.R279W	missense	pathogenic	Yes	Achondrogenesis Ib; Atelosteogenesis, type II; De la Chapelle dysplasia; Diastrophic dysplasia; Diastrophic dysplasia, broad bone-platyspondylic variant; Epiphyseal dysplasia, multiple, 4	0	0	0.00229496	0	0	0	0	0	19	0	0	0
SLC26A2	5:g.149359991C>T	ENSP00000286298:p.R279W	missense	pathogenic	Yes	Achondrogenesis Ib; Atelosteogenesis, type II; De la Chapelle dysplasia; Diastrophic dysplasia; Diastrophic dysplasia, broad bone-platyspondylic variant; Epiphyseal dysplasia, multiple, 4	0	0	0.00229496	0	0	0	0	0	19	0	0	0
SLC26A2	5:g.149359991C>T	ENSP00000286298:p.R279W	missense	pathogenic	Yes	Achondrogenesis Ib; Atelosteogenesis, type II; De la Chapelle dysplasia; Diastrophic dysplasia; Diastrophic dysplasia, broad bone-platyspondylic variant; Epiphyseal dysplasia, multiple, 4	0	0	0.00229496	0	0	0	0	0	19	0	0	0
SLC26A2	5:g.149359991C>T	ENSP00000286298:p.R279W	missense	pathogenic	Yes	Achondrogenesis Ib; Atelosteogenesis, type II; De la Chapelle dysplasia; Diastrophic dysplasia; Diastrophic dysplasia, broad bone-platyspondylic variant; Epiphyseal dysplasia, multiple, 4	0	0	0.00229496	0	0	0	0	0	19	0	0	0
SLC26A2	5:g.149359991C>T	ENSP00000286298:p.R279W	missense	pathogenic	Yes	Achondrogenesis Ib; Atelosteogenesis, type II; De la Chapelle dysplasia; Diastrophic dysplasia; Diastrophic dysplasia, broad bone-platyspondylic variant; Epiphyseal dysplasia, multiple, 4	0	0	0.00229496	0	0	0	0	0	19	0	0	0
SLC26A2	5:g.149359991C>T	ENSP00000286298:p.R279W	missense	pathogenic	Yes	Achondrogenesis Ib; Atelosteogenesis, type II; De la Chapelle dysplasia; Diastrophic dysplasia; Diastrophic dysplasia, broad bone-platyspondylic variant; Epiphyseal dysplasia, multiple, 4	0	0	0.00229496	0	0	0	0	0	19	0	0	0
SLC26A2	5:g.149359991C>T	ENSP00000286298:p.R279W	missense	pathogenic	Yes	Achondrogenesis Ib; Atelosteogenesis, type II; De la Chapelle dysplasia; Diastrophic dysplasia; Diastrophic dysplasia, broad bone-platyspondylic variant; Epiphyseal dysplasia, multiple, 4	0	0	0.00229496	0	0	0	0	0	19	0	0	0
SLC26A2	5:g.149359991C>T	ENSP00000286298:p.R279W	missense	pathogenic	Yes	Achondrogenesis Ib; Atelosteogenesis, type II; De la Chapelle dysplasia; Diastrophic dysplasia; Diastrophic dysplasia, broad bone-platyspondylic variant; Epiphyseal dysplasia, multiple, 4	0	0	0.00229496	0	0	0	0	0	19	0	0	0
SLC26A2	5:g.149359991C>T	ENSP00000286298:p.R279W	missense	pathogenic	Yes	Achondrogenesis Ib; Atelosteogenesis, type II; De la Chapelle dysplasia; Diastrophic dysplasia; Diastrophic dysplasia, broad bone-platyspondylic variant; Epiphyseal dysplasia, multiple, 4	0	0	0.00229496	0	0	0	0	0	19	0	0	0
SLC26A2	5:g.149359991C>T	ENSP00000286298:p.R279W	missense	pathogenic	Yes	Achondrogenesis Ib; Atelosteogenesis, type II; De la Chapelle dysplasia; Diastrophic dysplasia; Diastrophic dysplasia, broad bone-platyspondylic variant; Epiphyseal dysplasia, multiple, 4	0	0	0.00229496	0	0	0	0	0	19	0	0	0
SLC26A2	5:g.149361113T>A	ENSP00000286298:p.C653S	missense	likely pathogenic	Yes	Achondrogenesis Ib; Atelosteogenesis, type II; De la Chapelle dysplasia; Diastrophic dysplasia; Diastrophic dysplasia, broad bone-platyspondylic variant; Epiphyseal dysplasia, multiple, 4	0	0	0.00108709	0	0	0	0	0	9	0	0	0
SLC26A2	5:g.149361113T>A	ENSP00000286298:p.C653S	missense	likely pathogenic	Yes	Achondrogenesis Ib; Atelosteogenesis, type II; De la Chapelle dysplasia; Diastrophic dysplasia; Diastrophic dysplasia, broad bone-platyspondylic variant; Epiphyseal dysplasia, multiple, 4	0	0	0.00108709	0	0	0	0	0	9	0	0	0
SLC26A2	5:g.149361113T>A	ENSP00000286298:p.C653S	missense	likely pathogenic	Yes	Achondrogenesis Ib; Atelosteogenesis, type II; De la Chapelle dysplasia; Diastrophic dysplasia; Diastrophic dysplasia, broad bone-platyspondylic variant; Epiphyseal dysplasia, multiple, 4	0	0	0.00108709	0	0	0	0	0	9	0	0	0
SLC26A2	5:g.149361113T>A	ENSP00000286298:p.C653S	missense	likely pathogenic	Yes	Achondrogenesis Ib; Atelosteogenesis, type II; De la Chapelle dysplasia; Diastrophic dysplasia; Diastrophic dysplasia, broad bone-platyspondylic variant; Epiphyseal dysplasia, multiple, 4	0	0	0.00108709	0	0	0	0	0	9	0	0	0
SLC26A2	5:g.149361113T>A	ENSP00000286298:p.C653S	missense	likely pathogenic	Yes	Achondrogenesis Ib; Atelosteogenesis, type II; De la Chapelle dysplasia; Diastrophic dysplasia; Diastrophic dysplasia, broad bone-platyspondylic variant; Epiphyseal dysplasia, multiple, 4	0	0	0.00108709	0	0	0	0	0	9	0	0	0
SLC26A2	5:g.149361113T>A	ENSP00000286298:p.C653S	missense	likely pathogenic	Yes	Achondrogenesis Ib; Atelosteogenesis, type II; De la Chapelle dysplasia; Diastrophic dysplasia; Diastrophic dysplasia, broad bone-platyspondylic variant; Epiphyseal dysplasia, multiple, 4	0	0	0.00108709	0	0	0	0	0	9	0	0	0
SLC26A2	5:g.149361113T>A	ENSP00000286298:p.C653S	missense	likely pathogenic	Yes	Achondrogenesis Ib; Atelosteogenesis, type II; De la Chapelle dysplasia; Diastrophic dysplasia; Diastrophic dysplasia, broad bone-platyspondylic variant; Epiphyseal dysplasia, multiple, 4	0	0	0.00108709	0	0	0	0	0	9	0	0	0
SLC26A2	5:g.149361113T>A	ENSP00000286298:p.C653S	missense	likely pathogenic	Yes	Achondrogenesis Ib; Atelosteogenesis, type II; De la Chapelle dysplasia; Diastrophic dysplasia; Diastrophic dysplasia, broad bone-platyspondylic variant; Epiphyseal dysplasia, multiple, 4	0	0	0.00108709	0	0	0	0	0	9	0	0	0
SLC26A2	5:g.149361113T>A	ENSP00000286298:p.C653S	missense	likely pathogenic	Yes	Achondrogenesis Ib; Atelosteogenesis, type II; De la Chapelle dysplasia; Diastrophic dysplasia; Diastrophic dysplasia, broad bone-platyspondylic variant; Epiphyseal dysplasia, multiple, 4	0	0	0.00108709	0	0	0	0	0	9	0	0	0
SLC26A2	5:g.149361189G>T	ENSP00000286298:p.G678V	missense	pathogenic	Yes	Achondrogenesis Ib; Atelosteogenesis, type II; De la Chapelle dysplasia; Diastrophic dysplasia; Diastrophic dysplasia, broad bone-platyspondylic variant; Epiphyseal dysplasia, multiple, 4	0	0	0.000120788	0	0	0	0	0	1	0	0	0
CFTR	7:g.117120159C>A	ENSP00000003084:p.S4*	stop-gain	pathogenic	Yes	{Bronchiectasis with or without elevated sweat chloride 1, modifier of}; Congenital bilateral absence of vas deferens; Cystic fibrosis; {Hypertrypsinemia; {Pancreatitis, hereditary}; Sweat chloride elevation without CF (3)	0	0	0.000120788	0	0	0	0	0	1	0	0	0
CFTR	7:g.117144332G>T	ENSP00000003084:p.G27*	stop-gain	pathogenic	Yes	{Bronchiectasis with or without elevated sweat chloride 1, modifier of}; Congenital bilateral absence of vas deferens; Cystic fibrosis; {Hypertrypsinemia; {Pancreatitis, hereditary}; Sweat chloride elevation without CF (3)	0	0	0.000120788	0	0	0	0	0	1	0	0	0
CFTR	7:g.117149101G>T	ENSP00000003084:p.E60*	stop-gain	pathogenic	Yes	{Bronchiectasis with or without elevated sweat chloride 1, modifier of}; Congenital bilateral absence of vas deferens; Cystic fibrosis; {Hypertrypsinemia; {Pancreatitis, hereditary}; Sweat chloride elevation without CF (3)	0	0	0.000241575	0	0	0	0	0	2	0	0	0
CFTR	7:g.117149101G>T	ENSP00000003084:p.E60*	stop-gain	pathogenic	Yes	{Bronchiectasis with or without elevated sweat chloride 1, modifier of}; Congenital bilateral absence of vas deferens; Cystic fibrosis; {Hypertrypsinemia; {Pancreatitis, hereditary}; Sweat chloride elevation without CF (3)	0	0	0.000241575	0	0	0	0	0	2	0	0	0
CFTR	7:g.117149177G>A	ENSP00000003084:p.G85E	missense	likely pathogenic	Yes	{Bronchiectasis with or without elevated sweat chloride 1, modifier of}; Congenital bilateral absence of vas deferens; Cystic fibrosis; {Hypertrypsinemia; {Pancreatitis, hereditary}; Sweat chloride elevation without CF (3)	0	0	0.000603938	0	0	0	0	0	5	0	0	0
CFTR	7:g.117149177G>A	ENSP00000003084:p.G85E	missense	likely pathogenic	Yes	{Bronchiectasis with or without elevated sweat chloride 1, modifier of}; Congenital bilateral absence of vas deferens; Cystic fibrosis; {Hypertrypsinemia; {Pancreatitis, hereditary}; Sweat chloride elevation without CF (3)	0	0	0.000603938	0	0	0	0	0	5	0	0	0
CFTR	7:g.117149177G>A	ENSP00000003084:p.G85E	missense	likely pathogenic	Yes	{Bronchiectasis with or without elevated sweat chloride 1, modifier of}; Congenital bilateral absence of vas deferens; Cystic fibrosis; {Hypertrypsinemia; {Pancreatitis, hereditary}; Sweat chloride elevation without CF (3)	0	0	0.000603938	0	0	0	0	0	5	0	0	0
CFTR	7:g.117149177G>A	ENSP00000003084:p.G85E	missense	likely pathogenic	Yes	{Bronchiectasis with or without elevated sweat chloride 1, modifier of}; Congenital bilateral absence of vas deferens; Cystic fibrosis; {Hypertrypsinemia; {Pancreatitis, hereditary}; Sweat chloride elevation without CF (3)	0	0	0.000603938	0	0	0	0	0	5	0	0	0
CFTR	7:g.117149177G>A	ENSP00000003084:p.G85E	missense	likely pathogenic	Yes	{Bronchiectasis with or without elevated sweat chloride 1, modifier of}; Congenital bilateral absence of vas deferens; Cystic fibrosis; {Hypertrypsinemia; {Pancreatitis, hereditary}; Sweat chloride elevation without CF (3)	0	0	0.000603938	0	0	0	0	0	5	0	0	0
CFTR	7:g.117170953G>T	ENSP00000003084:p.E92*	stop-gain	pathogenic	Yes	{Bronchiectasis with or without elevated sweat chloride 1, modifier of}; Congenital bilateral absence of vas deferens; Cystic fibrosis; {Hypertrypsinemia; {Pancreatitis, hereditary}; Sweat chloride elevation without CF (3)	0	0	0.000120788	0	0	0	0	0	1	0	0	0
CFTR	7:g.117170971C>T	ENSP00000003084:p.Q98*	stop-gain	pathogenic	Yes	{Bronchiectasis with or without elevated sweat chloride 1, modifier of}; Congenital bilateral absence of vas deferens; Cystic fibrosis; {Hypertrypsinemia; {Pancreatitis, hereditary}; Sweat chloride elevation without CF (3)	0.00102987	0	0	0	0	0	1	0	0	0	0	0
CFTR	7:g.117171028C>T	ENSP00000003084:p.R117G	missense	likely pathogenic	Yes	{Bronchiectasis with or without elevated sweat chloride 1, modifier of}; Congenital bilateral absence of vas deferens; Cystic fibrosis; {Hypertrypsinemia; {Pancreatitis, hereditary}; Sweat chloride elevation without CF (3)	0	0	0.000241575	0	0	0	0	0	2	0	0	0
CFTR	7:g.117171028C>T	ENSP00000003084:p.R117G	missense	likely pathogenic	Yes	{Bronchiectasis with or without elevated sweat chloride 1, modifier of}; Congenital bilateral absence of vas deferens; Cystic fibrosis; {Hypertrypsinemia; {Pancreatitis, hereditary}; Sweat chloride elevation without CF (3)	0	0	0.000241575	0	0	0	0	0	2	0	0	0
CFTR	7:g.117171169G>T	ENSP00000003084:p.	splice-donor	pathogenic	Yes	{Bronchiectasis with or without elevated sweat chloride 1, modifier of}; Congenital bilateral absence of vas deferens; Cystic fibrosis; {Hypertrypsinemia; {Pancreatitis, hereditary}; Sweat chloride elevation without CF (3)	0	0	0.000120788	0	0	0	0	0	1	0	0	0
CFTR	7:g.117174420G>T	ENSP00000003084:p.	splice-donor	pathogenic	Yes	{Bronchiectasis with or without elevated sweat chloride 1, modifier of}; Congenital bilateral absence of vas deferens; Cystic fibrosis; {Hypertrypsinemia; {Pancreatitis, hereditary}; Sweat chloride elevation without CF (3)	0	0	0.000120788	0	0	0	0	0	1	0	0	0
CFTR	7:g.117175301G>T	ENSP00000003084:p.	splice-acceptor	pathogenic	Yes	{Bronchiectasis with or without elevated sweat chloride 1, modifier of}; Congenital bilateral absence of vas deferens; Cystic fibrosis; {Hypertrypsinemia; {Pancreatitis, hereditary}; Sweat chloride elevation without CF (3)	0	0	0.000120788	0	0	0	0	0	1	0	0	0
CFTR	7:g.117175339T>G	ENSP00000003084:p.L206W	missense	likely pathogenic	Yes	{Bronchiectasis with or without elevated sweat chloride 1, modifier of}; Congenital bilateral absence of vas deferens; Cystic fibrosis; {Hypertrypsinemia; {Pancreatitis, hereditary}; Sweat chloride elevation without CF (3)	0	0	0.00048315	0	0	0	0	0	4	0	0	0
CFTR	7:g.117175339T>G	ENSP00000003084:p.L206W	missense	likely pathogenic	Yes	{Bronchiectasis with or without elevated sweat chloride 1, modifier of}; Congenital bilateral absence of vas deferens; Cystic fibrosis; {Hypertrypsinemia; {Pancreatitis, hereditary}; Sweat chloride elevation without CF (3)	0	0	0.00048315	0	0	0	0	0	4	0	0	0
CFTR	7:g.117175339T>G	ENSP00000003084:p.L206W	missense	likely pathogenic	Yes	{Bronchiectasis with or without elevated sweat chloride 1, modifier of}; Congenital bilateral absence of vas deferens; Cystic fibrosis; {Hypertrypsinemia; {Pancreatitis, hereditary}; Sweat chloride elevation without CF (3)	0	0	0.00048315	0	0	0	0	0	4	0	0	0
CFTR	7:g.117175339T>G	ENSP00000003084:p.L206W	missense	likely pathogenic	Yes	{Bronchiectasis with or without elevated sweat chloride 1, modifier of}; Congenital bilateral absence of vas deferens; Cystic fibrosis; {Hypertrypsinemia; {Pancreatitis, hereditary}; Sweat chloride elevation without CF (3)	0	0	0.00048315	0	0	0	0	0	4	0	0	0
CFTR	7:g.117180284C>T	ENSP00000003084:p.R334W	missense	likely pathogenic	Yes	{Bronchiectasis with or without elevated sweat chloride 1, modifier of}; Congenital bilateral absence of vas deferens; Cystic fibrosis; {Hypertrypsinemia; {Pancreatitis, hereditary}; Sweat chloride elevation without CF (3)	0	0.00655738	0	0	0	0	0	2	0	0	0	0
CFTR	7:g.117180284C>T	ENSP00000003084:p.R334W	missense	likely pathogenic	Yes	{Bronchiectasis with or without elevated sweat chloride 1, modifier of}; Congenital bilateral absence of vas deferens; Cystic fibrosis; {Hypertrypsinemia; {Pancreatitis, hereditary}; Sweat chloride elevation without CF (3)	0	0.00655738	0	0	0	0	0	2	0	0	0	0
CFTR	7:g.117180297C>T	ENSP00000003084:p.T338I	missense	likely pathogenic	Yes	{Bronchiectasis with or without elevated sweat chloride 1, modifier of}; Congenital bilateral absence of vas deferens; Cystic fibrosis; {Hypertrypsinemia; {Pancreatitis, hereditary}; Sweat chloride elevation without CF (3)	0	0	0.000120788	0	0	0	0	0	1	0	0	0
CFTR	7:g.117180324G>C	ENSP00000003084:p.R347P	missense	likely pathogenic	Yes	{Bronchiectasis with or without elevated sweat chloride 1, modifier of}; Congenital bilateral absence of vas deferens; Cystic fibrosis; {Hypertrypsinemia; {Pancreatitis, hereditary}; Sweat chloride elevation without CF (3)	0	0	0.000120788	0	0	0	0	0	1	0	0	0
CFTR	7:g.117188849C>A	ENSP00000003084:p.A455E	missense	likely pathogenic	Yes	{Bronchiectasis with or without elevated sweat chloride 1, modifier of}; Congenital bilateral absence of vas deferens; Cystic fibrosis; {Hypertrypsinemia; {Pancreatitis, hereditary}; Sweat chloride elevation without CF (3)	0	0	0.000120788	0	0	0	0	0	1	0	0	0
CFTR	7:g.117227792G>A	ENSP00000003084:p.	splice-acceptor	pathogenic	Yes	{Bronchiectasis with or without elevated sweat chloride 1, modifier of}; Congenital bilateral absence of vas deferens; Cystic fibrosis; {Hypertrypsinemia; {Pancreatitis, hereditary}; Sweat chloride elevation without CF (3)	0	0	0.000362363	0	0	0	0	0	3	0	0	0
CFTR	7:g.117227792G>A	ENSP00000003084:p.	splice-acceptor	pathogenic	Yes	{Bronchiectasis with or without elevated sweat chloride 1, modifier of}; Congenital bilateral absence of vas deferens; Cystic fibrosis; {Hypertrypsinemia; {Pancreatitis, hereditary}; Sweat chloride elevation without CF (3)	0	0	0.000362363	0	0	0	0	0	3	0	0	0
CFTR	7:g.117227792G>A	ENSP00000003084:p.	splice-acceptor	pathogenic	Yes	{Bronchiectasis with or without elevated sweat chloride 1, modifier of}; Congenital bilateral absence of vas deferens; Cystic fibrosis; {Hypertrypsinemia; {Pancreatitis, hereditary}; Sweat chloride elevation without CF (3)	0	0	0.000362363	0	0	0	0	0	3	0	0	0
CFTR	7:g.117227865C>T	ENSP00000003084:p.R553*	stop-gain	pathogenic	Yes	{Bronchiectasis with or without elevated sweat chloride 1, modifier of}; Congenital bilateral absence of vas deferens; Cystic fibrosis; {Hypertrypsinemia; {Pancreatitis, hereditary}; Sweat chloride elevation without CF (3)	0	0	0.00048315	0	0	0	0	0	4	0	0	0
CFTR	7:g.117227865C>T	ENSP00000003084:p.R553*	stop-gain	pathogenic	Yes	{Bronchiectasis with or without elevated sweat chloride 1, modifier of}; Congenital bilateral absence of vas deferens; Cystic fibrosis; {Hypertrypsinemia; {Pancreatitis, hereditary}; Sweat chloride elevation without CF (3)	0	0	0.00048315	0	0	0	0	0	4	0	0	0
CFTR	7:g.117227865C>T	ENSP00000003084:p.R553*	stop-gain	pathogenic	Yes	{Bronchiectasis with or without elevated sweat chloride 1, modifier of}; Congenital bilateral absence of vas deferens; Cystic fibrosis; {Hypertrypsinemia; {Pancreatitis, hereditary}; Sweat chloride elevation without CF (3)	0	0	0.00048315	0	0	0	0	0	4	0	0	0
CFTR	7:g.117227865C>T	ENSP00000003084:p.R553*	stop-gain	pathogenic	Yes	{Bronchiectasis with or without elevated sweat chloride 1, modifier of}; Congenital bilateral absence of vas deferens; Cystic fibrosis; {Hypertrypsinemia; {Pancreatitis, hereditary}; Sweat chloride elevation without CF (3)	0	0	0.00048315	0	0	0	0	0	4	0	0	0
CFTR	7:g.117232346C>T	ENSP00000003084:p.R709*	stop-gain	pathogenic	Yes	{Bronchiectasis with or without elevated sweat chloride 1, modifier of}; Congenital bilateral absence of vas deferens; Cystic fibrosis; {Hypertrypsinemia; {Pancreatitis, hereditary}; Sweat chloride elevation without CF (3)	0	0	0.000120788	0	0	0	0	0	1	0	0	0
CFTR	7:g.117234984G>T	ENSP00000003084:p.E831*	stop-gain	pathogenic	Yes	{Bronchiectasis with or without elevated sweat chloride 1, modifier of}; Congenital bilateral absence of vas deferens; Cystic fibrosis; {Hypertrypsinemia; {Pancreatitis, hereditary}; Sweat chloride elevation without CF (3)	0	0	0.000120788	0	0	0	0	0	1	0	0	0
CFTR	7:g.117246808G>A	ENSP00000003084:p.	splice-donor	pathogenic	Yes	{Bronchiectasis with or without elevated sweat chloride 1, modifier of}; Congenital bilateral absence of vas deferens; Cystic fibrosis; {Hypertrypsinemia; {Pancreatitis, hereditary}; Sweat chloride elevation without CF (3)	0.00102987	0	0	0	0	0	1	0	0	0	0	0
CFTR	7:g.117251691C>T	ENSP00000003084:p.R1066C	missense	likely pathogenic	Yes	{Bronchiectasis with or without elevated sweat chloride 1, modifier of}; Congenital bilateral absence of vas deferens; Cystic fibrosis; {Hypertrypsinemia; {Pancreatitis, hereditary}; Sweat chloride elevation without CF (3)	0	0.00327869	0.000120788	0	0	0	0	1	1	0	0	0
CFTR	7:g.117251691C>T	ENSP00000003084:p.R1066C	missense	likely pathogenic	Yes	{Bronchiectasis with or without elevated sweat chloride 1, modifier of}; Congenital bilateral absence of vas deferens; Cystic fibrosis; {Hypertrypsinemia; {Pancreatitis, hereditary}; Sweat chloride elevation without CF (3)	0	0.00327869	0.000120788	0	0	0	0	1	1	0	0	0
CFTR	7:g.117251692G>A	ENSP00000003084:p.R1066H	missense	likely pathogenic	Yes	{Bronchiectasis with or without elevated sweat chloride 1, modifier of}; Congenital bilateral absence of vas deferens; Cystic fibrosis; {Hypertrypsinemia; {Pancreatitis, hereditary}; Sweat chloride elevation without CF (3)	0.00102987	0	0.000120788	0	0	0	1	0	1	0	0	0
CFTR	7:g.117251692G>A	ENSP00000003084:p.R1066H	missense	likely pathogenic	Yes	{Bronchiectasis with or without elevated sweat chloride 1, modifier of}; Congenital bilateral absence of vas deferens; Cystic fibrosis; {Hypertrypsinemia; {Pancreatitis, hereditary}; Sweat chloride elevation without CF (3)	0.00102987	0	0.000120788	0	0	0	1	0	1	0	0	0
CFTR	7:g.117251797T>A	ENSP00000003084:p.M1101K	missense	likely pathogenic	Yes	{Bronchiectasis with or without elevated sweat chloride 1, modifier of}; Congenital bilateral absence of vas deferens; Cystic fibrosis; {Hypertrypsinemia; {Pancreatitis, hereditary}; Sweat chloride elevation without CF (3)	0	0	0.000241575	0	0	0	0	0	2	0	0	0
CFTR	7:g.117251797T>A	ENSP00000003084:p.M1101K	missense	likely pathogenic	Yes	{Bronchiectasis with or without elevated sweat chloride 1, modifier of}; Congenital bilateral absence of vas deferens; Cystic fibrosis; {Hypertrypsinemia; {Pancreatitis, hereditary}; Sweat chloride elevation without CF (3)	0	0	0.000241575	0	0	0	0	0	2	0	0	0
CFTR	7:g.117254753G>C	ENSP00000003084:p.D1152H	missense	likely pathogenic	Yes	{Bronchiectasis with or without elevated sweat chloride 1, modifier of}; Congenital bilateral absence of vas deferens; Cystic fibrosis; {Hypertrypsinemia; {Pancreatitis, hereditary}; Sweat chloride elevation without CF (3)	0	0	0.000845513	0	0	0	0	0	7	0	0	0
CFTR	7:g.117254753G>C	ENSP00000003084:p.D1152H	missense	likely pathogenic	Yes	{Bronchiectasis with or without elevated sweat chloride 1, modifier of}; Congenital bilateral absence of vas deferens; Cystic fibrosis; {Hypertrypsinemia; {Pancreatitis, hereditary}; Sweat chloride elevation without CF (3)	0	0	0.000845513	0	0	0	0	0	7	0	0	0
CFTR	7:g.117254753G>C	ENSP00000003084:p.D1152H	missense	likely pathogenic	Yes	{Bronchiectasis with or without elevated sweat chloride 1, modifier of}; Congenital bilateral absence of vas deferens; Cystic fibrosis; {Hypertrypsinemia; {Pancreatitis, hereditary}; Sweat chloride elevation without CF (3)	0	0	0.000845513	0	0	0	0	0	7	0	0	0
CFTR	7:g.117254753G>C	ENSP00000003084:p.D1152H	missense	likely pathogenic	Yes	{Bronchiectasis with or without elevated sweat chloride 1, modifier of}; Congenital bilateral absence of vas deferens; Cystic fibrosis; {Hypertrypsinemia; {Pancreatitis, hereditary}; Sweat chloride elevation without CF (3)	0	0	0.000845513	0	0	0	0	0	7	0	0	0
CFTR	7:g.117254753G>C	ENSP00000003084:p.D1152H	missense	likely pathogenic	Yes	{Bronchiectasis with or without elevated sweat chloride 1, modifier of}; Congenital bilateral absence of vas deferens; Cystic fibrosis; {Hypertrypsinemia; {Pancreatitis, hereditary}; Sweat chloride elevation without CF (3)	0	0	0.000845513	0	0	0	0	0	7	0	0	0
CFTR	7:g.117254753G>C	ENSP00000003084:p.D1152H	missense	likely pathogenic	Yes	{Bronchiectasis with or without elevated sweat chloride 1, modifier of}; Congenital bilateral absence of vas deferens; Cystic fibrosis; {Hypertrypsinemia; {Pancreatitis, hereditary}; Sweat chloride elevation without CF (3)	0	0	0.000845513	0	0	0	0	0	7	0	0	0
CFTR	7:g.117254753G>C	ENSP00000003084:p.D1152H	missense	likely pathogenic	Yes	{Bronchiectasis with or without elevated sweat chloride 1, modifier of}; Congenital bilateral absence of vas deferens; Cystic fibrosis; {Hypertrypsinemia; {Pancreatitis, hereditary}; Sweat chloride elevation without CF (3)	0	0	0.000845513	0	0	0	0	0	7	0	0	0
CFTR	7:g.117267591C>T	ENSP00000003084:p.R1162*	stop-gain	pathogenic	Yes	{Bronchiectasis with or without elevated sweat chloride 1, modifier of}; Congenital bilateral absence of vas deferens; Cystic fibrosis; {Hypertrypsinemia; {Pancreatitis, hereditary}; Sweat chloride elevation without CF (3)	0	0	0.000120788	0	0	0	0	0	1	0	0	0
CFTR	7:g.117267694C>G	ENSP00000003084:p.S1196*	stop-gain	pathogenic	Yes	{Bronchiectasis with or without elevated sweat chloride 1, modifier of}; Congenital bilateral absence of vas deferens; Cystic fibrosis; {Hypertrypsinemia; {Pancreatitis, hereditary}; Sweat chloride elevation without CF (3)	0	0	0.000241575	0	0	0	0	0	2	0	0	0
CFTR	7:g.117267694C>G	ENSP00000003084:p.S1196*	stop-gain	pathogenic	Yes	{Bronchiectasis with or without elevated sweat chloride 1, modifier of}; Congenital bilateral absence of vas deferens; Cystic fibrosis; {Hypertrypsinemia; {Pancreatitis, hereditary}; Sweat chloride elevation without CF (3)	0	0	0.000241575	0	0	0	0	0	2	0	0	0
CFTR	7:g.117292931C>G	ENSP00000003084:p.N1303K	missense	likely pathogenic	Yes	{Bronchiectasis with or without elevated sweat chloride 1, modifier of}; Congenital bilateral absence of vas deferens; Cystic fibrosis; {Hypertrypsinemia; {Pancreatitis, hereditary}; Sweat chloride elevation without CF (3)	0	0.00327869	0.000603938	0	0	0	0	1	5	0	0	0
CFTR	7:g.117292931C>G	ENSP00000003084:p.N1303K	missense	likely pathogenic	Yes	{Bronchiectasis with or without elevated sweat chloride 1, modifier of}; Congenital bilateral absence of vas deferens; Cystic fibrosis; {Hypertrypsinemia; {Pancreatitis, hereditary}; Sweat chloride elevation without CF (3)	0	0.00327869	0.000603938	0	0	0	0	1	5	0	0	0
CFTR	7:g.117292931C>G	ENSP00000003084:p.N1303K	missense	likely pathogenic	Yes	{Bronchiectasis with or without elevated sweat chloride 1, modifier of}; Congenital bilateral absence of vas deferens; Cystic fibrosis; {Hypertrypsinemia; {Pancreatitis, hereditary}; Sweat chloride elevation without CF (3)	0	0.00327869	0.000603938	0	0	0	0	1	5	0	0	0
CFTR	7:g.117292931C>G	ENSP00000003084:p.N1303K	missense	likely pathogenic	Yes	{Bronchiectasis with or without elevated sweat chloride 1, modifier of}; Congenital bilateral absence of vas deferens; Cystic fibrosis; {Hypertrypsinemia; {Pancreatitis, hereditary}; Sweat chloride elevation without CF (3)	0	0.00327869	0.000603938	0	0	0	0	1	5	0	0	0
CFTR	7:g.117292931C>G	ENSP00000003084:p.N1303K	missense	likely pathogenic	Yes	{Bronchiectasis with or without elevated sweat chloride 1, modifier of}; Congenital bilateral absence of vas deferens; Cystic fibrosis; {Hypertrypsinemia; {Pancreatitis, hereditary}; Sweat chloride elevation without CF (3)	0	0.00327869	0.000603938	0	0	0	0	1	5	0	0	0
CFTR	7:g.117292931C>G	ENSP00000003084:p.N1303K	missense	likely pathogenic	Yes	{Bronchiectasis with or without elevated sweat chloride 1, modifier of}; Congenital bilateral absence of vas deferens; Cystic fibrosis; {Hypertrypsinemia; {Pancreatitis, hereditary}; Sweat chloride elevation without CF (3)	0	0.00327869	0.000603938	0	0	0	0	1	5	0	0	0
CFTR	7:g.117305610C>T	ENSP00000003084:p.Q1412*	stop-gain	pathogenic	Yes	{Bronchiectasis with or without elevated sweat chloride 1, modifier of}; Congenital bilateral absence of vas deferens; Cystic fibrosis; {Hypertrypsinemia; {Pancreatitis, hereditary}; Sweat chloride elevation without CF (3)	0	0	0.000120788	0	0	0	0	0	1	0	0	0
KCNQ1	11:g.2606460T>C	ENSP00000155840:p.F351L	missense	likely pathogenic	Yes	Atrial fibrillation, familial, 3; Jervell and Lange-Nielsen syndrome; Long QT syndrome 1; {Long QT syndrome 1, acquired, susceptibility to}; Short QT syndrome 2	0	0	0	0	0.02	0	0	0	0	0	1	0
KCNQ1	11:g.2593283G>A		missense	pathogenic	Yes	Atrial fibrillation, familial, 3; Jervell and Lange-Nielsen syndrome; Long QT syndrome 1; {Long QT syndrome 1, acquired, susceptibility to}; Short QT syndrome 2	0	0	0.000120788	0	0	0	0	0	1	0	0	0
KCNQ1	11:g.2606494A>G		missense	pathogenic	Yes	Atrial fibrillation, familial, 3; Jervell and Lange-Nielsen syndrome; Long QT syndrome 1; {Long QT syndrome 1, acquired, susceptibility to}; Short QT syndrome 2	0	0	0.000120788	0	0	0	0	0	1	0	0	0
KCNQ1	11:g.2606506G>A		missense	likely pathogenic	Yes	Atrial fibrillation, familial, 3; Jervell and Lange-Nielsen syndrome; Long QT syndrome 1; {Long QT syndrome 1, acquired, susceptibility to}; Short QT syndrome 2	0	0	0.000120788	0	0	0	0	0	1	0	0	0
KCNQ1	11:g.2797236C>T		missense	likely pathogenic	Yes	Atrial fibrillation, familial, 3; Jervell and Lange-Nielsen syndrome; Long QT syndrome 1; {Long QT syndrome 1, acquired, susceptibility to}; Short QT syndrome 2	0	0	0	0.00153374	0	0	0	0	0	1	0	0
KCNQ1	11:g.2799241G>A		missense	likely pathogenic	Yes	Atrial fibrillation, familial, 3; Jervell and Lange-Nielsen syndrome; Long QT syndrome 1; {Long QT syndrome 1, acquired, susceptibility to}; Short QT syndrome 2	0	0	0.000120788	0	0	0	0	0	1	0	0	0
KCNQ1	11:g.2799254G>A		missense	pathogenic	Yes	Atrial fibrillation, familial, 3; Jervell and Lange-Nielsen syndrome; Long QT syndrome 1; {Long QT syndrome 1, acquired, susceptibility to}; Short QT syndrome 2	0	0	0.000120788	0	0	0	0	0	1	0	0	0
KCNQ1	11:g.2799256_2799256delG		frameshift	pathogenic	Yes	Atrial fibrillation, familial, 3; Jervell and Lange-Nielsen syndrome; Long QT syndrome 1; {Long QT syndrome 1, acquired, susceptibility to}; Short QT syndrome 2	0	0	0.000120788	0	0	0	0	0	1	0	0	0
AGXT	2:g.241808403G>A	ENSP00000302620:p.G41R	missense	likely pathogenic	Yes	Hyperoxaluria, primary, type 1	0	0	0.000120788	0	0	0	0	0	1	0	0	0
AGXT	2:g.241808663C>T	ENSP00000302620:p.S81L	missense	likely pathogenic	Yes	Hyperoxaluria, primary, type 1	0	0	0	0	0.02	0	0	0	0	0	1	0
AGXT	2:g.241810796T>A	ENSP00000302620:p.F152I	missense	likely pathogenic	Yes	Hyperoxaluria, primary, type 1	0	0	0.000120788	0	0	0	0	0	1	0	0	0
AGXT	2:g.241810808G>A	ENSP00000302620:p.G156R	missense	likely pathogenic	Yes	Hyperoxaluria, primary, type 1	0	0	0.000241575	0	0	0	0	0	2	0	0	0
AGXT	2:g.241810808G>A	ENSP00000302620:p.G156R	missense	likely pathogenic	Yes	Hyperoxaluria, primary, type 1	0	0	0.000241575	0	0	0	0	0	2	0	0	0
AGXT	2:g.241810850G>A	ENSP00000302620:p.G170R	missense	likely pathogenic	Yes	Hyperoxaluria, primary, type 1	0	0	0.000845513	0	0	0	0	0	7	0	0	0
AGXT	2:g.241810850G>A	ENSP00000302620:p.G170R	missense	likely pathogenic	Yes	Hyperoxaluria, primary, type 1	0	0	0.000845513	0	0	0	0	0	7	0	0	0
AGXT	2:g.241810850G>A	ENSP00000302620:p.G170R	missense	likely pathogenic	Yes	Hyperoxaluria, primary, type 1	0	0	0.000845513	0	0	0	0	0	7	0	0	0
AGXT	2:g.241810850G>A	ENSP00000302620:p.G170R	missense	likely pathogenic	Yes	Hyperoxaluria, primary, type 1	0	0	0.000845513	0	0	0	0	0	7	0	0	0
AGXT	2:g.241810850G>A	ENSP00000302620:p.G170R	missense	likely pathogenic	Yes	Hyperoxaluria, primary, type 1	0	0	0.000845513	0	0	0	0	0	7	0	0	0
AGXT	2:g.241810850G>A	ENSP00000302620:p.G170R	missense	likely pathogenic	Yes	Hyperoxaluria, primary, type 1	0	0	0.000845513	0	0	0	0	0	7	0	0	0
AGXT	2:g.241810850G>A	ENSP00000302620:p.G170R	missense	likely pathogenic	Yes	Hyperoxaluria, primary, type 1	0	0	0.000845513	0	0	0	0	0	7	0	0	0
AGXT	2:g.241812431C>T	ENSP00000302620:p.S187F	missense	likely pathogenic	Yes	Hyperoxaluria, primary, type 1	0	0	0.000120788	0	0	0	0	0	1	0	0	0
AGXT	2:g.241813445G>A	ENSP00000302620:p.G216R	missense	likely pathogenic	Yes	Hyperoxaluria, primary, type 1	0	0	0.000120788	0	0	0	0	0	1	0	0	0
AGXT	2:g.241814576T>C	ENSP00000302620:p.I244T	missense	likely pathogenic	Yes	Hyperoxaluria, primary, type 1	0	0	0.000120788	0	0	0	0	0	1	0	0	0
AGXT	2:g.241815351G>C	ENSP00000302620:p.	splice-acceptor	pathogenic	Yes	Hyperoxaluria, primary, type 1	0	0	0.000120788	0	0	0	0	0	1	0	0	0
ACADSB	10:g.124797355C>T	ENSP00000357873:p.Q99*	stop-gain	pathogenic	Yes	2-methylbutyrylglycinuria	0	0	0	0	0.02	0	0	0	0	0	1	0
ACADSB	10:g.124797364G>A	ENSP00000357873:p.	splice-donor	pathogenic	Yes	2-methylbutyrylglycinuria	0	0	0.00108709	0	0	0	0	0	9	0	0	0
ACADSB	10:g.124797364G>A	ENSP00000357873:p.	splice-donor	pathogenic	Yes	2-methylbutyrylglycinuria	0	0	0.00108709	0	0	0	0	0	9	0	0	0
ACADSB	10:g.124797364G>A	ENSP00000357873:p.	splice-donor	pathogenic	Yes	2-methylbutyrylglycinuria	0	0	0.00108709	0	0	0	0	0	9	0	0	0
ACADSB	10:g.124797364G>A	ENSP00000357873:p.	splice-donor	pathogenic	Yes	2-methylbutyrylglycinuria	0	0	0.00108709	0	0	0	0	0	9	0	0	0
ACADSB	10:g.124797364G>A	ENSP00000357873:p.	splice-donor	pathogenic	Yes	2-methylbutyrylglycinuria	0	0	0.00108709	0	0	0	0	0	9	0	0	0
ACADSB	10:g.124797364G>A	ENSP00000357873:p.	splice-donor	pathogenic	Yes	2-methylbutyrylglycinuria	0	0	0.00108709	0	0	0	0	0	9	0	0	0
ACADSB	10:g.124797364G>A	ENSP00000357873:p.	splice-donor	pathogenic	Yes	2-methylbutyrylglycinuria	0	0	0.00108709	0	0	0	0	0	9	0	0	0
ACADSB	10:g.124797364G>A	ENSP00000357873:p.	splice-donor	pathogenic	Yes	2-methylbutyrylglycinuria	0	0	0.00108709	0	0	0	0	0	9	0	0	0
ACADSB	10:g.124797364G>A	ENSP00000357873:p.	splice-donor	pathogenic	Yes	2-methylbutyrylglycinuria	0	0	0.00108709	0	0	0	0	0	9	0	0	0
DSP	6:g.7580228C>T	ENSP00000369129:p.R1269*	stop-gain	likely pathogenic	Yes	Arrhythmogenic right ventricular dysplasia 8; Cardiomyopathy, dilated, with woolly hair and keratoderma; Dilated cardiomyopathy with woolly hair, keratoderma, and tooth agenesis; Epidermolysis bullosa, lethal acantholytic; Keratosis palmoplantaris striata II; Skin fragility-woolly hair syndrome	0	0	0.000120788	0	0	0	0	0	1	0	0	0
DSP	6:g.7583973C>T	ENSP00000369129:p.R2160*	stop-gain	likely pathogenic	Yes	Arrhythmogenic right ventricular dysplasia 8; Cardiomyopathy, dilated, with woolly hair and keratoderma; Dilated cardiomyopathy with woolly hair, keratoderma, and tooth agenesis; Epidermolysis bullosa, lethal acantholytic; Keratosis palmoplantaris striata II; Skin fragility-woolly hair syndrome	0	0	0.000120788	0	0	0	0	0	1	0	0	0
DSP	6:g.7575030T>C		splice-donor	pathogenic	Yes	Arrhythmogenic right ventricular dysplasia 8; Cardiomyopathy, dilated, with woolly hair and keratoderma; Dilated cardiomyopathy with woolly hair, keratoderma, and tooth agenesis; Epidermolysis bullosa, lethal acantholytic; Keratosis palmoplantaris striata II; Skin fragility-woolly hair syndrome	0	0	0.000120788	0	0	0	0	0	1	0	0	0
DSP	6:g.7579947_7579947delG		frameshift	pathogenic	Yes	Arrhythmogenic right ventricular dysplasia 8; Cardiomyopathy, dilated, with woolly hair and keratoderma; Dilated cardiomyopathy with woolly hair, keratoderma, and tooth agenesis; Epidermolysis bullosa, lethal acantholytic; Keratosis palmoplantaris striata II; Skin fragility-woolly hair syndrome	0	0	0	0	0.02	0	0	0	0	0	1	0
PLG	6:g.161127501A>G	ENSP00000308938:p.K38E	missense	likely pathogenic	Yes	Dysplasminogenemia; Plasminogen deficiency, type I	0.00411946	0.00655738	0.00748883	0.00153374	0	0.0769231	4	2	62	1	0	2
PLG	6:g.161127501A>G	ENSP00000308938:p.K38E	missense	likely pathogenic	Yes	Dysplasminogenemia; Plasminogen deficiency, type I	0.00411946	0.00655738	0.00748883	0.00153374	0	0.0769231	4	2	62	1	0	2
PLG	6:g.161127501A>G	ENSP00000308938:p.K38E	missense	likely pathogenic	Yes	Dysplasminogenemia; Plasminogen deficiency, type I	0.00411946	0.00655738	0.00748883	0.00153374	0	0.0769231	4	2	62	1	0	2
PLG	6:g.161127501A>G	ENSP00000308938:p.K38E	missense	likely pathogenic	Yes	Dysplasminogenemia; Plasminogen deficiency, type I	0.00411946	0.00655738	0.00748883	0.00153374	0	0.0769231	4	2	62	1	0	2
PLG	6:g.161127501A>G	ENSP00000308938:p.K38E	missense	likely pathogenic	Yes	Dysplasminogenemia; Plasminogen deficiency, type I	0.00411946	0.00655738	0.00748883	0.00153374	0	0.0769231	4	2	62	1	0	2
PLG	6:g.161127501A>G	ENSP00000308938:p.K38E	missense	likely pathogenic	Yes	Dysplasminogenemia; Plasminogen deficiency, type I	0.00411946	0.00655738	0.00748883	0.00153374	0	0.0769231	4	2	62	1	0	2
PLG	6:g.161127501A>G	ENSP00000308938:p.K38E	missense	likely pathogenic	Yes	Dysplasminogenemia; Plasminogen deficiency, type I	0.00411946	0.00655738	0.00748883	0.00153374	0	0.0769231	4	2	62	1	0	2
PLG	6:g.161127501A>G	ENSP00000308938:p.K38E	missense	likely pathogenic	Yes	Dysplasminogenemia; Plasminogen deficiency, type I	0.00411946	0.00655738	0.00748883	0.00153374	0	0.0769231	4	2	62	1	0	2
PLG	6:g.161127501A>G	ENSP00000308938:p.K38E	missense	likely pathogenic	Yes	Dysplasminogenemia; Plasminogen deficiency, type I	0.00411946	0.00655738	0.00748883	0.00153374	0	0.0769231	4	2	62	1	0	2
PLG	6:g.161127501A>G	ENSP00000308938:p.K38E	missense	likely pathogenic	Yes	Dysplasminogenemia; Plasminogen deficiency, type I	0.00411946	0.00655738	0.00748883	0.00153374	0	0.0769231	4	2	62	1	0	2
PLG	6:g.161127501A>G	ENSP00000308938:p.K38E	missense	likely pathogenic	Yes	Dysplasminogenemia; Plasminogen deficiency, type I	0.00411946	0.00655738	0.00748883	0.00153374	0	0.0769231	4	2	62	1	0	2
PLG	6:g.161127501A>G	ENSP00000308938:p.K38E	missense	likely pathogenic	Yes	Dysplasminogenemia; Plasminogen deficiency, type I	0.00411946	0.00655738	0.00748883	0.00153374	0	0.0769231	4	2	62	1	0	2
PLG	6:g.161127501A>G	ENSP00000308938:p.K38E	missense	likely pathogenic	Yes	Dysplasminogenemia; Plasminogen deficiency, type I	0.00411946	0.00655738	0.00748883	0.00153374	0	0.0769231	4	2	62	1	0	2
PLG	6:g.161127501A>G	ENSP00000308938:p.K38E	missense	likely pathogenic	Yes	Dysplasminogenemia; Plasminogen deficiency, type I	0.00411946	0.00655738	0.00748883	0.00153374	0	0.0769231	4	2	62	1	0	2
PLG	6:g.161127501A>G	ENSP00000308938:p.K38E	missense	likely pathogenic	Yes	Dysplasminogenemia; Plasminogen deficiency, type I	0.00411946	0.00655738	0.00748883	0.00153374	0	0.0769231	4	2	62	1	0	2
PLG	6:g.161127501A>G	ENSP00000308938:p.K38E	missense	likely pathogenic	Yes	Dysplasminogenemia; Plasminogen deficiency, type I	0.00411946	0.00655738	0.00748883	0.00153374	0	0.0769231	4	2	62	1	0	2
PLG	6:g.161127501A>G	ENSP00000308938:p.K38E	missense	likely pathogenic	Yes	Dysplasminogenemia; Plasminogen deficiency, type I	0.00411946	0.00655738	0.00748883	0.00153374	0	0.0769231	4	2	62	1	0	2
PLG	6:g.161127501A>G	ENSP00000308938:p.K38E	missense	likely pathogenic	Yes	Dysplasminogenemia; Plasminogen deficiency, type I	0.00411946	0.00655738	0.00748883	0.00153374	0	0.0769231	4	2	62	1	0	2
PLG	6:g.161127501A>G	ENSP00000308938:p.K38E	missense	likely pathogenic	Yes	Dysplasminogenemia; Plasminogen deficiency, type I	0.00411946	0.00655738	0.00748883	0.00153374	0	0.0769231	4	2	62	1	0	2
PLG	6:g.161127501A>G	ENSP00000308938:p.K38E	missense	likely pathogenic	Yes	Dysplasminogenemia; Plasminogen deficiency, type I	0.00411946	0.00655738	0.00748883	0.00153374	0	0.0769231	4	2	62	1	0	2
PLG	6:g.161127501A>G	ENSP00000308938:p.K38E	missense	likely pathogenic	Yes	Dysplasminogenemia; Plasminogen deficiency, type I	0.00411946	0.00655738	0.00748883	0.00153374	0	0.0769231	4	2	62	1	0	2
PLG	6:g.161127501A>G	ENSP00000308938:p.K38E	missense	likely pathogenic	Yes	Dysplasminogenemia; Plasminogen deficiency, type I	0.00411946	0.00655738	0.00748883	0.00153374	0	0.0769231	4	2	62	1	0	2
PLG	6:g.161127501A>G	ENSP00000308938:p.K38E	missense	likely pathogenic	Yes	Dysplasminogenemia; Plasminogen deficiency, type I	0.00411946	0.00655738	0.00748883	0.00153374	0	0.0769231	4	2	62	1	0	2
PLG	6:g.161127501A>G	ENSP00000308938:p.K38E	missense	likely pathogenic	Yes	Dysplasminogenemia; Plasminogen deficiency, type I	0.00411946	0.00655738	0.00748883	0.00153374	0	0.0769231	4	2	62	1	0	2
PLG	6:g.161127501A>G	ENSP00000308938:p.K38E	missense	likely pathogenic	Yes	Dysplasminogenemia; Plasminogen deficiency, type I	0.00411946	0.00655738	0.00748883	0.00153374	0	0.0769231	4	2	62	1	0	2
PLG	6:g.161127501A>G	ENSP00000308938:p.K38E	missense	likely pathogenic	Yes	Dysplasminogenemia; Plasminogen deficiency, type I	0.00411946	0.00655738	0.00748883	0.00153374	0	0.0769231	4	2	62	1	0	2
PLG	6:g.161127501A>G	ENSP00000308938:p.K38E	missense	likely pathogenic	Yes	Dysplasminogenemia; Plasminogen deficiency, type I	0.00411946	0.00655738	0.00748883	0.00153374	0	0.0769231	4	2	62	1	0	2
PLG	6:g.161127501A>G	ENSP00000308938:p.K38E	missense	likely pathogenic	Yes	Dysplasminogenemia; Plasminogen deficiency, type I	0.00411946	0.00655738	0.00748883	0.00153374	0	0.0769231	4	2	62	1	0	2
PLG	6:g.161127501A>G	ENSP00000308938:p.K38E	missense	likely pathogenic	Yes	Dysplasminogenemia; Plasminogen deficiency, type I	0.00411946	0.00655738	0.00748883	0.00153374	0	0.0769231	4	2	62	1	0	2
PLG	6:g.161127501A>G	ENSP00000308938:p.K38E	missense	likely pathogenic	Yes	Dysplasminogenemia; Plasminogen deficiency, type I	0.00411946	0.00655738	0.00748883	0.00153374	0	0.0769231	4	2	62	1	0	2
PLG	6:g.161127501A>G	ENSP00000308938:p.K38E	missense	likely pathogenic	Yes	Dysplasminogenemia; Plasminogen deficiency, type I	0.00411946	0.00655738	0.00748883	0.00153374	0	0.0769231	4	2	62	1	0	2
PLG	6:g.161127501A>G	ENSP00000308938:p.K38E	missense	likely pathogenic	Yes	Dysplasminogenemia; Plasminogen deficiency, type I	0.00411946	0.00655738	0.00748883	0.00153374	0	0.0769231	4	2	62	1	0	2
PLG	6:g.161127501A>G	ENSP00000308938:p.K38E	missense	likely pathogenic	Yes	Dysplasminogenemia; Plasminogen deficiency, type I	0.00411946	0.00655738	0.00748883	0.00153374	0	0.0769231	4	2	62	1	0	2
PLG	6:g.161127501A>G	ENSP00000308938:p.K38E	missense	likely pathogenic	Yes	Dysplasminogenemia; Plasminogen deficiency, type I	0.00411946	0.00655738	0.00748883	0.00153374	0	0.0769231	4	2	62	1	0	2
PLG	6:g.161127501A>G	ENSP00000308938:p.K38E	missense	likely pathogenic	Yes	Dysplasminogenemia; Plasminogen deficiency, type I	0.00411946	0.00655738	0.00748883	0.00153374	0	0.0769231	4	2	62	1	0	2
PLG	6:g.161127501A>G	ENSP00000308938:p.K38E	missense	likely pathogenic	Yes	Dysplasminogenemia; Plasminogen deficiency, type I	0.00411946	0.00655738	0.00748883	0.00153374	0	0.0769231	4	2	62	1	0	2
PLG	6:g.161127501A>G	ENSP00000308938:p.K38E	missense	likely pathogenic	Yes	Dysplasminogenemia; Plasminogen deficiency, type I	0.00411946	0.00655738	0.00748883	0.00153374	0	0.0769231	4	2	62	1	0	2
PLG	6:g.161127501A>G	ENSP00000308938:p.K38E	missense	likely pathogenic	Yes	Dysplasminogenemia; Plasminogen deficiency, type I	0.00411946	0.00655738	0.00748883	0.00153374	0	0.0769231	4	2	62	1	0	2
PLG	6:g.161127501A>G	ENSP00000308938:p.K38E	missense	likely pathogenic	Yes	Dysplasminogenemia; Plasminogen deficiency, type I	0.00411946	0.00655738	0.00748883	0.00153374	0	0.0769231	4	2	62	1	0	2
PLG	6:g.161127501A>G	ENSP00000308938:p.K38E	missense	likely pathogenic	Yes	Dysplasminogenemia; Plasminogen deficiency, type I	0.00411946	0.00655738	0.00748883	0.00153374	0	0.0769231	4	2	62	1	0	2
PLG	6:g.161127501A>G	ENSP00000308938:p.K38E	missense	likely pathogenic	Yes	Dysplasminogenemia; Plasminogen deficiency, type I	0.00411946	0.00655738	0.00748883	0.00153374	0	0.0769231	4	2	62	1	0	2
PLG	6:g.161127501A>G	ENSP00000308938:p.K38E	missense	likely pathogenic	Yes	Dysplasminogenemia; Plasminogen deficiency, type I	0.00411946	0.00655738	0.00748883	0.00153374	0	0.0769231	4	2	62	1	0	2
PLG	6:g.161127501A>G	ENSP00000308938:p.K38E	missense	likely pathogenic	Yes	Dysplasminogenemia; Plasminogen deficiency, type I	0.00411946	0.00655738	0.00748883	0.00153374	0	0.0769231	4	2	62	1	0	2
PLG	6:g.161127501A>G	ENSP00000308938:p.K38E	missense	likely pathogenic	Yes	Dysplasminogenemia; Plasminogen deficiency, type I	0.00411946	0.00655738	0.00748883	0.00153374	0	0.0769231	4	2	62	1	0	2
PLG	6:g.161127501A>G	ENSP00000308938:p.K38E	missense	likely pathogenic	Yes	Dysplasminogenemia; Plasminogen deficiency, type I	0.00411946	0.00655738	0.00748883	0.00153374	0	0.0769231	4	2	62	1	0	2
PLG	6:g.161127501A>G	ENSP00000308938:p.K38E	missense	likely pathogenic	Yes	Dysplasminogenemia; Plasminogen deficiency, type I	0.00411946	0.00655738	0.00748883	0.00153374	0	0.0769231	4	2	62	1	0	2
PLG	6:g.161127501A>G	ENSP00000308938:p.K38E	missense	likely pathogenic	Yes	Dysplasminogenemia; Plasminogen deficiency, type I	0.00411946	0.00655738	0.00748883	0.00153374	0	0.0769231	4	2	62	1	0	2
PLG	6:g.161127501A>G	ENSP00000308938:p.K38E	missense	likely pathogenic	Yes	Dysplasminogenemia; Plasminogen deficiency, type I	0.00411946	0.00655738	0.00748883	0.00153374	0	0.0769231	4	2	62	1	0	2
PLG	6:g.161127501A>G	ENSP00000308938:p.K38E	missense	likely pathogenic	Yes	Dysplasminogenemia; Plasminogen deficiency, type I	0.00411946	0.00655738	0.00748883	0.00153374	0	0.0769231	4	2	62	1	0	2
PLG	6:g.161127501A>G	ENSP00000308938:p.K38E	missense	likely pathogenic	Yes	Dysplasminogenemia; Plasminogen deficiency, type I	0.00411946	0.00655738	0.00748883	0.00153374	0	0.0769231	4	2	62	1	0	2
PLG	6:g.161127501A>G	ENSP00000308938:p.K38E	missense	likely pathogenic	Yes	Dysplasminogenemia; Plasminogen deficiency, type I	0.00411946	0.00655738	0.00748883	0.00153374	0	0.0769231	4	2	62	1	0	2
PLG	6:g.161127501A>G	ENSP00000308938:p.K38E	missense	likely pathogenic	Yes	Dysplasminogenemia; Plasminogen deficiency, type I	0.00411946	0.00655738	0.00748883	0.00153374	0	0.0769231	4	2	62	1	0	2
PLG	6:g.161127501A>G	ENSP00000308938:p.K38E	missense	likely pathogenic	Yes	Dysplasminogenemia; Plasminogen deficiency, type I	0.00411946	0.00655738	0.00748883	0.00153374	0	0.0769231	4	2	62	1	0	2
PLG	6:g.161127501A>G	ENSP00000308938:p.K38E	missense	likely pathogenic	Yes	Dysplasminogenemia; Plasminogen deficiency, type I	0.00411946	0.00655738	0.00748883	0.00153374	0	0.0769231	4	2	62	1	0	2
PLG	6:g.161127501A>G	ENSP00000308938:p.K38E	missense	likely pathogenic	Yes	Dysplasminogenemia; Plasminogen deficiency, type I	0.00411946	0.00655738	0.00748883	0.00153374	0	0.0769231	4	2	62	1	0	2
PLG	6:g.161127501A>G	ENSP00000308938:p.K38E	missense	likely pathogenic	Yes	Dysplasminogenemia; Plasminogen deficiency, type I	0.00411946	0.00655738	0.00748883	0.00153374	0	0.0769231	4	2	62	1	0	2
PLG	6:g.161127501A>G	ENSP00000308938:p.K38E	missense	likely pathogenic	Yes	Dysplasminogenemia; Plasminogen deficiency, type I	0.00411946	0.00655738	0.00748883	0.00153374	0	0.0769231	4	2	62	1	0	2
PLG	6:g.161127501A>G	ENSP00000308938:p.K38E	missense	likely pathogenic	Yes	Dysplasminogenemia; Plasminogen deficiency, type I	0.00411946	0.00655738	0.00748883	0.00153374	0	0.0769231	4	2	62	1	0	2
PLG	6:g.161127501A>G	ENSP00000308938:p.K38E	missense	likely pathogenic	Yes	Dysplasminogenemia; Plasminogen deficiency, type I	0.00411946	0.00655738	0.00748883	0.00153374	0	0.0769231	4	2	62	1	0	2
PLG	6:g.161127501A>G	ENSP00000308938:p.K38E	missense	likely pathogenic	Yes	Dysplasminogenemia; Plasminogen deficiency, type I	0.00411946	0.00655738	0.00748883	0.00153374	0	0.0769231	4	2	62	1	0	2
PLG	6:g.161127501A>G	ENSP00000308938:p.K38E	missense	likely pathogenic	Yes	Dysplasminogenemia; Plasminogen deficiency, type I	0.00411946	0.00655738	0.00748883	0.00153374	0	0.0769231	4	2	62	1	0	2
PLG	6:g.161127501A>G	ENSP00000308938:p.K38E	missense	likely pathogenic	Yes	Dysplasminogenemia; Plasminogen deficiency, type I	0.00411946	0.00655738	0.00748883	0.00153374	0	0.0769231	4	2	62	1	0	2
PLG	6:g.161127501A>G	ENSP00000308938:p.K38E	missense	likely pathogenic	Yes	Dysplasminogenemia; Plasminogen deficiency, type I	0.00411946	0.00655738	0.00748883	0.00153374	0	0.0769231	4	2	62	1	0	2
PLG	6:g.161127501A>G	ENSP00000308938:p.K38E	missense	likely pathogenic	Yes	Dysplasminogenemia; Plasminogen deficiency, type I	0.00411946	0.00655738	0.00748883	0.00153374	0	0.0769231	4	2	62	1	0	2
PLG	6:g.161127501A>G	ENSP00000308938:p.K38E	missense	likely pathogenic	Yes	Dysplasminogenemia; Plasminogen deficiency, type I	0.00411946	0.00655738	0.00748883	0.00153374	0	0.0769231	4	2	62	1	0	2
PLG	6:g.161127501A>G	ENSP00000308938:p.K38E	missense	likely pathogenic	Yes	Dysplasminogenemia; Plasminogen deficiency, type I	0.00411946	0.00655738	0.00748883	0.00153374	0	0.0769231	4	2	62	1	0	2
PLG	6:g.161127501A>G	ENSP00000308938:p.K38E	missense	likely pathogenic	Yes	Dysplasminogenemia; Plasminogen deficiency, type I	0.00411946	0.00655738	0.00748883	0.00153374	0	0.0769231	4	2	62	1	0	2
PLG	6:g.161127501A>G	ENSP00000308938:p.K38E	missense	likely pathogenic	Yes	Dysplasminogenemia; Plasminogen deficiency, type I	0.00411946	0.00655738	0.00748883	0.00153374	0	0.0769231	4	2	62	1	0	2
PLG	6:g.161127501A>G	ENSP00000308938:p.K38E	missense	likely pathogenic	Yes	Dysplasminogenemia; Plasminogen deficiency, type I	0.00411946	0.00655738	0.00748883	0.00153374	0	0.0769231	4	2	62	1	0	2
PLG	6:g.161127501A>G	ENSP00000308938:p.K38E	missense	likely pathogenic	Yes	Dysplasminogenemia; Plasminogen deficiency, type I	0.00411946	0.00655738	0.00748883	0.00153374	0	0.0769231	4	2	62	1	0	2
PLG	6:g.161127501A>G	ENSP00000308938:p.K38E	missense	likely pathogenic	Yes	Dysplasminogenemia; Plasminogen deficiency, type I	0.00411946	0.00655738	0.00748883	0.00153374	0	0.0769231	4	2	62	1	0	2
ACADS	12:g.121164918C>T	ENSP00000242592:p.R46W	missense	likely pathogenic	Yes	Acyl-CoA dehydrogenase, short-chain, deficiency of	0	0	0.000241575	0	0	0	0	0	2	0	0	0
ACADS	12:g.121164918C>T	ENSP00000242592:p.R46W	missense	likely pathogenic	Yes	Acyl-CoA dehydrogenase, short-chain, deficiency of	0	0	0.000241575	0	0	0	0	0	2	0	0	0
ACADS	12:g.121174897C>T	ENSP00000242592:p.R107C	missense	likely pathogenic	Yes	Acyl-CoA dehydrogenase, short-chain, deficiency of	0	0	0.00108709	0	0	0	0	0	9	0	0	0
ACADS	12:g.121174897C>T	ENSP00000242592:p.R107C	missense	likely pathogenic	Yes	Acyl-CoA dehydrogenase, short-chain, deficiency of	0	0	0.00108709	0	0	0	0	0	9	0	0	0
ACADS	12:g.121174897C>T	ENSP00000242592:p.R107C	missense	likely pathogenic	Yes	Acyl-CoA dehydrogenase, short-chain, deficiency of	0	0	0.00108709	0	0	0	0	0	9	0	0	0
ACADS	12:g.121174897C>T	ENSP00000242592:p.R107C	missense	likely pathogenic	Yes	Acyl-CoA dehydrogenase, short-chain, deficiency of	0	0	0.00108709	0	0	0	0	0	9	0	0	0
ACADS	12:g.121174897C>T	ENSP00000242592:p.R107C	missense	likely pathogenic	Yes	Acyl-CoA dehydrogenase, short-chain, deficiency of	0	0	0.00108709	0	0	0	0	0	9	0	0	0
ACADS	12:g.121174897C>T	ENSP00000242592:p.R107C	missense	likely pathogenic	Yes	Acyl-CoA dehydrogenase, short-chain, deficiency of	0	0	0.00108709	0	0	0	0	0	9	0	0	0
ACADS	12:g.121174897C>T	ENSP00000242592:p.R107C	missense	likely pathogenic	Yes	Acyl-CoA dehydrogenase, short-chain, deficiency of	0	0	0.00108709	0	0	0	0	0	9	0	0	0
ACADS	12:g.121174897C>T	ENSP00000242592:p.R107C	missense	likely pathogenic	Yes	Acyl-CoA dehydrogenase, short-chain, deficiency of	0	0	0.00108709	0	0	0	0	0	9	0	0	0
ACADS	12:g.121174897C>T	ENSP00000242592:p.R107C	missense	likely pathogenic	Yes	Acyl-CoA dehydrogenase, short-chain, deficiency of	0	0	0.00108709	0	0	0	0	0	9	0	0	0
ACADS	12:g.121175696T>C	ENSP00000242592:p.W177R	missense	likely pathogenic	Yes	Acyl-CoA dehydrogenase, short-chain, deficiency of	0.0175077	0	0	0	0	0	17	0	0	0	0	0
ACADS	12:g.121175696T>C	ENSP00000242592:p.W177R	missense	likely pathogenic	Yes	Acyl-CoA dehydrogenase, short-chain, deficiency of	0.0175077	0	0	0	0	0	17	0	0	0	0	0
ACADS	12:g.121175696T>C	ENSP00000242592:p.W177R	missense	likely pathogenic	Yes	Acyl-CoA dehydrogenase, short-chain, deficiency of	0.0175077	0	0	0	0	0	17	0	0	0	0	0
ACADS	12:g.121175696T>C	ENSP00000242592:p.W177R	missense	likely pathogenic	Yes	Acyl-CoA dehydrogenase, short-chain, deficiency of	0.0175077	0	0	0	0	0	17	0	0	0	0	0
ACADS	12:g.121175696T>C	ENSP00000242592:p.W177R	missense	likely pathogenic	Yes	Acyl-CoA dehydrogenase, short-chain, deficiency of	0.0175077	0	0	0	0	0	17	0	0	0	0	0
ACADS	12:g.121175696T>C	ENSP00000242592:p.W177R	missense	likely pathogenic	Yes	Acyl-CoA dehydrogenase, short-chain, deficiency of	0.0175077	0	0	0	0	0	17	0	0	0	0	0
ACADS	12:g.121175696T>C	ENSP00000242592:p.W177R	missense	likely pathogenic	Yes	Acyl-CoA dehydrogenase, short-chain, deficiency of	0.0175077	0	0	0	0	0	17	0	0	0	0	0
ACADS	12:g.121175696T>C	ENSP00000242592:p.W177R	missense	likely pathogenic	Yes	Acyl-CoA dehydrogenase, short-chain, deficiency of	0.0175077	0	0	0	0	0	17	0	0	0	0	0
ACADS	12:g.121175696T>C	ENSP00000242592:p.W177R	missense	likely pathogenic	Yes	Acyl-CoA dehydrogenase, short-chain, deficiency of	0.0175077	0	0	0	0	0	17	0	0	0	0	0
ACADS	12:g.121175696T>C	ENSP00000242592:p.W177R	missense	likely pathogenic	Yes	Acyl-CoA dehydrogenase, short-chain, deficiency of	0.0175077	0	0	0	0	0	17	0	0	0	0	0
ACADS	12:g.121175696T>C	ENSP00000242592:p.W177R	missense	likely pathogenic	Yes	Acyl-CoA dehydrogenase, short-chain, deficiency of	0.0175077	0	0	0	0	0	17	0	0	0	0	0
ACADS	12:g.121175696T>C	ENSP00000242592:p.W177R	missense	likely pathogenic	Yes	Acyl-CoA dehydrogenase, short-chain, deficiency of	0.0175077	0	0	0	0	0	17	0	0	0	0	0
ACADS	12:g.121175696T>C	ENSP00000242592:p.W177R	missense	likely pathogenic	Yes	Acyl-CoA dehydrogenase, short-chain, deficiency of	0.0175077	0	0	0	0	0	17	0	0	0	0	0
ACADS	12:g.121175696T>C	ENSP00000242592:p.W177R	missense	likely pathogenic	Yes	Acyl-CoA dehydrogenase, short-chain, deficiency of	0.0175077	0	0	0	0	0	17	0	0	0	0	0
ACADS	12:g.121175696T>C	ENSP00000242592:p.W177R	missense	likely pathogenic	Yes	Acyl-CoA dehydrogenase, short-chain, deficiency of	0.0175077	0	0	0	0	0	17	0	0	0	0	0
ACADS	12:g.121175696T>C	ENSP00000242592:p.W177R	missense	likely pathogenic	Yes	Acyl-CoA dehydrogenase, short-chain, deficiency of	0.0175077	0	0	0	0	0	17	0	0	0	0	0
ACADS	12:g.121175696T>C	ENSP00000242592:p.W177R	missense	likely pathogenic	Yes	Acyl-CoA dehydrogenase, short-chain, deficiency of	0.0175077	0	0	0	0	0	17	0	0	0	0	0
ACADS	12:g.121176677C>A	ENSP00000242592:p.R330S	missense	pathogenic	Yes	Acyl-CoA dehydrogenase, short-chain, deficiency of	0	0	0.000120788	0	0	0	0	0	1	0	0	0
ACADS	12:g.121177107G>T	ENSP00000242592:p.Q365H	missense	likely pathogenic	Yes	Acyl-CoA dehydrogenase, short-chain, deficiency of	0	0	0.000120788	0	0	0	0	0	1	0	0	0
ACADS	12:g.121177150C>T	ENSP00000242592:p.R380W	missense	likely pathogenic	Yes	Acyl-CoA dehydrogenase, short-chain, deficiency of	0	0	0.000120788	0	0	0	0	0	1	0	0	0
ACADS	12:g.121177159C>T	ENSP00000242592:p.R383C	missense	likely pathogenic	Yes	Acyl-CoA dehydrogenase, short-chain, deficiency of	0	0	0.000362363	0	0	0	0	0	3	0	0	0
ACADS	12:g.121177159C>T	ENSP00000242592:p.R383C	missense	likely pathogenic	Yes	Acyl-CoA dehydrogenase, short-chain, deficiency of	0	0	0.000362363	0	0	0	0	0	3	0	0	0
ACADS	12:g.121177159C>T	ENSP00000242592:p.R383C	missense	likely pathogenic	Yes	Acyl-CoA dehydrogenase, short-chain, deficiency of	0	0	0.000362363	0	0	0	0	0	3	0	0	0
MPO	17:g.56348226T>G	ENSP00000225275:p.	splice-acceptor	pathogenic	Yes	{Alzheimer disease, susceptibility to}; {Lung cancer, protection against; Myeloperoxidase deficiency	0.00102987	0.00327869	0.0141321	0	0	0	1	1	117	0	0	0
MPO	17:g.56348226T>G	ENSP00000225275:p.	splice-acceptor	pathogenic	Yes	{Alzheimer disease, susceptibility to}; {Lung cancer, protection against; Myeloperoxidase deficiency	0.00102987	0.00327869	0.0141321	0	0	0	1	1	117	0	0	0
MPO	17:g.56348226T>G	ENSP00000225275:p.	splice-acceptor	pathogenic	Yes	{Alzheimer disease, susceptibility to}; {Lung cancer, protection against; Myeloperoxidase deficiency	0.00102987	0.00327869	0.0141321	0	0	0	1	1	117	0	0	0
MPO	17:g.56348226T>G	ENSP00000225275:p.	splice-acceptor	pathogenic	Yes	{Alzheimer disease, susceptibility to}; {Lung cancer, protection against; Myeloperoxidase deficiency	0.00102987	0.00327869	0.0141321	0	0	0	1	1	117	0	0	0
MPO	17:g.56348226T>G	ENSP00000225275:p.	splice-acceptor	pathogenic	Yes	{Alzheimer disease, susceptibility to}; {Lung cancer, protection against; Myeloperoxidase deficiency	0.00102987	0.00327869	0.0141321	0	0	0	1	1	117	0	0	0
MPO	17:g.56348226T>G	ENSP00000225275:p.	splice-acceptor	pathogenic	Yes	{Alzheimer disease, susceptibility to}; {Lung cancer, protection against; Myeloperoxidase deficiency	0.00102987	0.00327869	0.0141321	0	0	0	1	1	117	0	0	0
MPO	17:g.56348226T>G	ENSP00000225275:p.	splice-acceptor	pathogenic	Yes	{Alzheimer disease, susceptibility to}; {Lung cancer, protection against; Myeloperoxidase deficiency	0.00102987	0.00327869	0.0141321	0	0	0	1	1	117	0	0	0
MPO	17:g.56348226T>G	ENSP00000225275:p.	splice-acceptor	pathogenic	Yes	{Alzheimer disease, susceptibility to}; {Lung cancer, protection against; Myeloperoxidase deficiency	0.00102987	0.00327869	0.0141321	0	0	0	1	1	117	0	0	0
MPO	17:g.56348226T>G	ENSP00000225275:p.	splice-acceptor	pathogenic	Yes	{Alzheimer disease, susceptibility to}; {Lung cancer, protection against; Myeloperoxidase deficiency	0.00102987	0.00327869	0.0141321	0	0	0	1	1	117	0	0	0
MPO	17:g.56348226T>G	ENSP00000225275:p.	splice-acceptor	pathogenic	Yes	{Alzheimer disease, susceptibility to}; {Lung cancer, protection against; Myeloperoxidase deficiency	0.00102987	0.00327869	0.0141321	0	0	0	1	1	117	0	0	0
MPO	17:g.56348226T>G	ENSP00000225275:p.	splice-acceptor	pathogenic	Yes	{Alzheimer disease, susceptibility to}; {Lung cancer, protection against; Myeloperoxidase deficiency	0.00102987	0.00327869	0.0141321	0	0	0	1	1	117	0	0	0
MPO	17:g.56348226T>G	ENSP00000225275:p.	splice-acceptor	pathogenic	Yes	{Alzheimer disease, susceptibility to}; {Lung cancer, protection against; Myeloperoxidase deficiency	0.00102987	0.00327869	0.0141321	0	0	0	1	1	117	0	0	0
MPO	17:g.56348226T>G	ENSP00000225275:p.	splice-acceptor	pathogenic	Yes	{Alzheimer disease, susceptibility to}; {Lung cancer, protection against; Myeloperoxidase deficiency	0.00102987	0.00327869	0.0141321	0	0	0	1	1	117	0	0	0
MPO	17:g.56348226T>G	ENSP00000225275:p.	splice-acceptor	pathogenic	Yes	{Alzheimer disease, susceptibility to}; {Lung cancer, protection against; Myeloperoxidase deficiency	0.00102987	0.00327869	0.0141321	0	0	0	1	1	117	0	0	0
MPO	17:g.56348226T>G	ENSP00000225275:p.	splice-acceptor	pathogenic	Yes	{Alzheimer disease, susceptibility to}; {Lung cancer, protection against; Myeloperoxidase deficiency	0.00102987	0.00327869	0.0141321	0	0	0	1	1	117	0	0	0
MPO	17:g.56348226T>G	ENSP00000225275:p.	splice-acceptor	pathogenic	Yes	{Alzheimer disease, susceptibility to}; {Lung cancer, protection against; Myeloperoxidase deficiency	0.00102987	0.00327869	0.0141321	0	0	0	1	1	117	0	0	0
MPO	17:g.56348226T>G	ENSP00000225275:p.	splice-acceptor	pathogenic	Yes	{Alzheimer disease, susceptibility to}; {Lung cancer, protection against; Myeloperoxidase deficiency	0.00102987	0.00327869	0.0141321	0	0	0	1	1	117	0	0	0
MPO	17:g.56348226T>G	ENSP00000225275:p.	splice-acceptor	pathogenic	Yes	{Alzheimer disease, susceptibility to}; {Lung cancer, protection against; Myeloperoxidase deficiency	0.00102987	0.00327869	0.0141321	0	0	0	1	1	117	0	0	0
MPO	17:g.56348226T>G	ENSP00000225275:p.	splice-acceptor	pathogenic	Yes	{Alzheimer disease, susceptibility to}; {Lung cancer, protection against; Myeloperoxidase deficiency	0.00102987	0.00327869	0.0141321	0	0	0	1	1	117	0	0	0
MPO	17:g.56348226T>G	ENSP00000225275:p.	splice-acceptor	pathogenic	Yes	{Alzheimer disease, susceptibility to}; {Lung cancer, protection against; Myeloperoxidase deficiency	0.00102987	0.00327869	0.0141321	0	0	0	1	1	117	0	0	0
MPO	17:g.56348226T>G	ENSP00000225275:p.	splice-acceptor	pathogenic	Yes	{Alzheimer disease, susceptibility to}; {Lung cancer, protection against; Myeloperoxidase deficiency	0.00102987	0.00327869	0.0141321	0	0	0	1	1	117	0	0	0
MPO	17:g.56348226T>G	ENSP00000225275:p.	splice-acceptor	pathogenic	Yes	{Alzheimer disease, susceptibility to}; {Lung cancer, protection against; Myeloperoxidase deficiency	0.00102987	0.00327869	0.0141321	0	0	0	1	1	117	0	0	0
MPO	17:g.56348226T>G	ENSP00000225275:p.	splice-acceptor	pathogenic	Yes	{Alzheimer disease, susceptibility to}; {Lung cancer, protection against; Myeloperoxidase deficiency	0.00102987	0.00327869	0.0141321	0	0	0	1	1	117	0	0	0
MPO	17:g.56348226T>G	ENSP00000225275:p.	splice-acceptor	pathogenic	Yes	{Alzheimer disease, susceptibility to}; {Lung cancer, protection against; Myeloperoxidase deficiency	0.00102987	0.00327869	0.0141321	0	0	0	1	1	117	0	0	0
MPO	17:g.56348226T>G	ENSP00000225275:p.	splice-acceptor	pathogenic	Yes	{Alzheimer disease, susceptibility to}; {Lung cancer, protection against; Myeloperoxidase deficiency	0.00102987	0.00327869	0.0141321	0	0	0	1	1	117	0	0	0
MPO	17:g.56348226T>G	ENSP00000225275:p.	splice-acceptor	pathogenic	Yes	{Alzheimer disease, susceptibility to}; {Lung cancer, protection against; Myeloperoxidase deficiency	0.00102987	0.00327869	0.0141321	0	0	0	1	1	117	0	0	0
MPO	17:g.56348226T>G	ENSP00000225275:p.	splice-acceptor	pathogenic	Yes	{Alzheimer disease, susceptibility to}; {Lung cancer, protection against; Myeloperoxidase deficiency	0.00102987	0.00327869	0.0141321	0	0	0	1	1	117	0	0	0
MPO	17:g.56348226T>G	ENSP00000225275:p.	splice-acceptor	pathogenic	Yes	{Alzheimer disease, susceptibility to}; {Lung cancer, protection against; Myeloperoxidase deficiency	0.00102987	0.00327869	0.0141321	0	0	0	1	1	117	0	0	0
MPO	17:g.56348226T>G	ENSP00000225275:p.	splice-acceptor	pathogenic	Yes	{Alzheimer disease, susceptibility to}; {Lung cancer, protection against; Myeloperoxidase deficiency	0.00102987	0.00327869	0.0141321	0	0	0	1	1	117	0	0	0
MPO	17:g.56348226T>G	ENSP00000225275:p.	splice-acceptor	pathogenic	Yes	{Alzheimer disease, susceptibility to}; {Lung cancer, protection against; Myeloperoxidase deficiency	0.00102987	0.00327869	0.0141321	0	0	0	1	1	117	0	0	0
MPO	17:g.56348226T>G	ENSP00000225275:p.	splice-acceptor	pathogenic	Yes	{Alzheimer disease, susceptibility to}; {Lung cancer, protection against; Myeloperoxidase deficiency	0.00102987	0.00327869	0.0141321	0	0	0	1	1	117	0	0	0
MPO	17:g.56348226T>G	ENSP00000225275:p.	splice-acceptor	pathogenic	Yes	{Alzheimer disease, susceptibility to}; {Lung cancer, protection against; Myeloperoxidase deficiency	0.00102987	0.00327869	0.0141321	0	0	0	1	1	117	0	0	0
MPO	17:g.56348226T>G	ENSP00000225275:p.	splice-acceptor	pathogenic	Yes	{Alzheimer disease, susceptibility to}; {Lung cancer, protection against; Myeloperoxidase deficiency	0.00102987	0.00327869	0.0141321	0	0	0	1	1	117	0	0	0
MPO	17:g.56348226T>G	ENSP00000225275:p.	splice-acceptor	pathogenic	Yes	{Alzheimer disease, susceptibility to}; {Lung cancer, protection against; Myeloperoxidase deficiency	0.00102987	0.00327869	0.0141321	0	0	0	1	1	117	0	0	0
MPO	17:g.56348226T>G	ENSP00000225275:p.	splice-acceptor	pathogenic	Yes	{Alzheimer disease, susceptibility to}; {Lung cancer, protection against; Myeloperoxidase deficiency	0.00102987	0.00327869	0.0141321	0	0	0	1	1	117	0	0	0
MPO	17:g.56348226T>G	ENSP00000225275:p.	splice-acceptor	pathogenic	Yes	{Alzheimer disease, susceptibility to}; {Lung cancer, protection against; Myeloperoxidase deficiency	0.00102987	0.00327869	0.0141321	0	0	0	1	1	117	0	0	0
MPO	17:g.56348226T>G	ENSP00000225275:p.	splice-acceptor	pathogenic	Yes	{Alzheimer disease, susceptibility to}; {Lung cancer, protection against; Myeloperoxidase deficiency	0.00102987	0.00327869	0.0141321	0	0	0	1	1	117	0	0	0
MPO	17:g.56348226T>G	ENSP00000225275:p.	splice-acceptor	pathogenic	Yes	{Alzheimer disease, susceptibility to}; {Lung cancer, protection against; Myeloperoxidase deficiency	0.00102987	0.00327869	0.0141321	0	0	0	1	1	117	0	0	0
MPO	17:g.56348226T>G	ENSP00000225275:p.	splice-acceptor	pathogenic	Yes	{Alzheimer disease, susceptibility to}; {Lung cancer, protection against; Myeloperoxidase deficiency	0.00102987	0.00327869	0.0141321	0	0	0	1	1	117	0	0	0
MPO	17:g.56348226T>G	ENSP00000225275:p.	splice-acceptor	pathogenic	Yes	{Alzheimer disease, susceptibility to}; {Lung cancer, protection against; Myeloperoxidase deficiency	0.00102987	0.00327869	0.0141321	0	0	0	1	1	117	0	0	0
MPO	17:g.56348226T>G	ENSP00000225275:p.	splice-acceptor	pathogenic	Yes	{Alzheimer disease, susceptibility to}; {Lung cancer, protection against; Myeloperoxidase deficiency	0.00102987	0.00327869	0.0141321	0	0	0	1	1	117	0	0	0
MPO	17:g.56348226T>G	ENSP00000225275:p.	splice-acceptor	pathogenic	Yes	{Alzheimer disease, susceptibility to}; {Lung cancer, protection against; Myeloperoxidase deficiency	0.00102987	0.00327869	0.0141321	0	0	0	1	1	117	0	0	0
MPO	17:g.56348226T>G	ENSP00000225275:p.	splice-acceptor	pathogenic	Yes	{Alzheimer disease, susceptibility to}; {Lung cancer, protection against; Myeloperoxidase deficiency	0.00102987	0.00327869	0.0141321	0	0	0	1	1	117	0	0	0
MPO	17:g.56348226T>G	ENSP00000225275:p.	splice-acceptor	pathogenic	Yes	{Alzheimer disease, susceptibility to}; {Lung cancer, protection against; Myeloperoxidase deficiency	0.00102987	0.00327869	0.0141321	0	0	0	1	1	117	0	0	0
MPO	17:g.56348226T>G	ENSP00000225275:p.	splice-acceptor	pathogenic	Yes	{Alzheimer disease, susceptibility to}; {Lung cancer, protection against; Myeloperoxidase deficiency	0.00102987	0.00327869	0.0141321	0	0	0	1	1	117	0	0	0
MPO	17:g.56348226T>G	ENSP00000225275:p.	splice-acceptor	pathogenic	Yes	{Alzheimer disease, susceptibility to}; {Lung cancer, protection against; Myeloperoxidase deficiency	0.00102987	0.00327869	0.0141321	0	0	0	1	1	117	0	0	0
MPO	17:g.56348226T>G	ENSP00000225275:p.	splice-acceptor	pathogenic	Yes	{Alzheimer disease, susceptibility to}; {Lung cancer, protection against; Myeloperoxidase deficiency	0.00102987	0.00327869	0.0141321	0	0	0	1	1	117	0	0	0
MPO	17:g.56348226T>G	ENSP00000225275:p.	splice-acceptor	pathogenic	Yes	{Alzheimer disease, susceptibility to}; {Lung cancer, protection against; Myeloperoxidase deficiency	0.00102987	0.00327869	0.0141321	0	0	0	1	1	117	0	0	0
MPO	17:g.56348226T>G	ENSP00000225275:p.	splice-acceptor	pathogenic	Yes	{Alzheimer disease, susceptibility to}; {Lung cancer, protection against; Myeloperoxidase deficiency	0.00102987	0.00327869	0.0141321	0	0	0	1	1	117	0	0	0
MPO	17:g.56348226T>G	ENSP00000225275:p.	splice-acceptor	pathogenic	Yes	{Alzheimer disease, susceptibility to}; {Lung cancer, protection against; Myeloperoxidase deficiency	0.00102987	0.00327869	0.0141321	0	0	0	1	1	117	0	0	0
MPO	17:g.56348226T>G	ENSP00000225275:p.	splice-acceptor	pathogenic	Yes	{Alzheimer disease, susceptibility to}; {Lung cancer, protection against; Myeloperoxidase deficiency	0.00102987	0.00327869	0.0141321	0	0	0	1	1	117	0	0	0
MPO	17:g.56348226T>G	ENSP00000225275:p.	splice-acceptor	pathogenic	Yes	{Alzheimer disease, susceptibility to}; {Lung cancer, protection against; Myeloperoxidase deficiency	0.00102987	0.00327869	0.0141321	0	0	0	1	1	117	0	0	0
MPO	17:g.56348226T>G	ENSP00000225275:p.	splice-acceptor	pathogenic	Yes	{Alzheimer disease, susceptibility to}; {Lung cancer, protection against; Myeloperoxidase deficiency	0.00102987	0.00327869	0.0141321	0	0	0	1	1	117	0	0	0
MPO	17:g.56348226T>G	ENSP00000225275:p.	splice-acceptor	pathogenic	Yes	{Alzheimer disease, susceptibility to}; {Lung cancer, protection against; Myeloperoxidase deficiency	0.00102987	0.00327869	0.0141321	0	0	0	1	1	117	0	0	0
MPO	17:g.56348226T>G	ENSP00000225275:p.	splice-acceptor	pathogenic	Yes	{Alzheimer disease, susceptibility to}; {Lung cancer, protection against; Myeloperoxidase deficiency	0.00102987	0.00327869	0.0141321	0	0	0	1	1	117	0	0	0
MPO	17:g.56348226T>G	ENSP00000225275:p.	splice-acceptor	pathogenic	Yes	{Alzheimer disease, susceptibility to}; {Lung cancer, protection against; Myeloperoxidase deficiency	0.00102987	0.00327869	0.0141321	0	0	0	1	1	117	0	0	0
MPO	17:g.56348226T>G	ENSP00000225275:p.	splice-acceptor	pathogenic	Yes	{Alzheimer disease, susceptibility to}; {Lung cancer, protection against; Myeloperoxidase deficiency	0.00102987	0.00327869	0.0141321	0	0	0	1	1	117	0	0	0
MPO	17:g.56348226T>G	ENSP00000225275:p.	splice-acceptor	pathogenic	Yes	{Alzheimer disease, susceptibility to}; {Lung cancer, protection against; Myeloperoxidase deficiency	0.00102987	0.00327869	0.0141321	0	0	0	1	1	117	0	0	0
MPO	17:g.56348226T>G	ENSP00000225275:p.	splice-acceptor	pathogenic	Yes	{Alzheimer disease, susceptibility to}; {Lung cancer, protection against; Myeloperoxidase deficiency	0.00102987	0.00327869	0.0141321	0	0	0	1	1	117	0	0	0
MPO	17:g.56348226T>G	ENSP00000225275:p.	splice-acceptor	pathogenic	Yes	{Alzheimer disease, susceptibility to}; {Lung cancer, protection against; Myeloperoxidase deficiency	0.00102987	0.00327869	0.0141321	0	0	0	1	1	117	0	0	0
MPO	17:g.56348226T>G	ENSP00000225275:p.	splice-acceptor	pathogenic	Yes	{Alzheimer disease, susceptibility to}; {Lung cancer, protection against; Myeloperoxidase deficiency	0.00102987	0.00327869	0.0141321	0	0	0	1	1	117	0	0	0
MPO	17:g.56348226T>G	ENSP00000225275:p.	splice-acceptor	pathogenic	Yes	{Alzheimer disease, susceptibility to}; {Lung cancer, protection against; Myeloperoxidase deficiency	0.00102987	0.00327869	0.0141321	0	0	0	1	1	117	0	0	0
MPO	17:g.56348226T>G	ENSP00000225275:p.	splice-acceptor	pathogenic	Yes	{Alzheimer disease, susceptibility to}; {Lung cancer, protection against; Myeloperoxidase deficiency	0.00102987	0.00327869	0.0141321	0	0	0	1	1	117	0	0	0
MPO	17:g.56348226T>G	ENSP00000225275:p.	splice-acceptor	pathogenic	Yes	{Alzheimer disease, susceptibility to}; {Lung cancer, protection against; Myeloperoxidase deficiency	0.00102987	0.00327869	0.0141321	0	0	0	1	1	117	0	0	0
MPO	17:g.56348226T>G	ENSP00000225275:p.	splice-acceptor	pathogenic	Yes	{Alzheimer disease, susceptibility to}; {Lung cancer, protection against; Myeloperoxidase deficiency	0.00102987	0.00327869	0.0141321	0	0	0	1	1	117	0	0	0
MPO	17:g.56348226T>G	ENSP00000225275:p.	splice-acceptor	pathogenic	Yes	{Alzheimer disease, susceptibility to}; {Lung cancer, protection against; Myeloperoxidase deficiency	0.00102987	0.00327869	0.0141321	0	0	0	1	1	117	0	0	0
MPO	17:g.56348226T>G	ENSP00000225275:p.	splice-acceptor	pathogenic	Yes	{Alzheimer disease, susceptibility to}; {Lung cancer, protection against; Myeloperoxidase deficiency	0.00102987	0.00327869	0.0141321	0	0	0	1	1	117	0	0	0
MPO	17:g.56348226T>G	ENSP00000225275:p.	splice-acceptor	pathogenic	Yes	{Alzheimer disease, susceptibility to}; {Lung cancer, protection against; Myeloperoxidase deficiency	0.00102987	0.00327869	0.0141321	0	0	0	1	1	117	0	0	0
MPO	17:g.56348226T>G	ENSP00000225275:p.	splice-acceptor	pathogenic	Yes	{Alzheimer disease, susceptibility to}; {Lung cancer, protection against; Myeloperoxidase deficiency	0.00102987	0.00327869	0.0141321	0	0	0	1	1	117	0	0	0
MPO	17:g.56348226T>G	ENSP00000225275:p.	splice-acceptor	pathogenic	Yes	{Alzheimer disease, susceptibility to}; {Lung cancer, protection against; Myeloperoxidase deficiency	0.00102987	0.00327869	0.0141321	0	0	0	1	1	117	0	0	0
MPO	17:g.56348226T>G	ENSP00000225275:p.	splice-acceptor	pathogenic	Yes	{Alzheimer disease, susceptibility to}; {Lung cancer, protection against; Myeloperoxidase deficiency	0.00102987	0.00327869	0.0141321	0	0	0	1	1	117	0	0	0
MPO	17:g.56348226T>G	ENSP00000225275:p.	splice-acceptor	pathogenic	Yes	{Alzheimer disease, susceptibility to}; {Lung cancer, protection against; Myeloperoxidase deficiency	0.00102987	0.00327869	0.0141321	0	0	0	1	1	117	0	0	0
MPO	17:g.56348226T>G	ENSP00000225275:p.	splice-acceptor	pathogenic	Yes	{Alzheimer disease, susceptibility to}; {Lung cancer, protection against; Myeloperoxidase deficiency	0.00102987	0.00327869	0.0141321	0	0	0	1	1	117	0	0	0
MPO	17:g.56348226T>G	ENSP00000225275:p.	splice-acceptor	pathogenic	Yes	{Alzheimer disease, susceptibility to}; {Lung cancer, protection against; Myeloperoxidase deficiency	0.00102987	0.00327869	0.0141321	0	0	0	1	1	117	0	0	0
MPO	17:g.56348226T>G	ENSP00000225275:p.	splice-acceptor	pathogenic	Yes	{Alzheimer disease, susceptibility to}; {Lung cancer, protection against; Myeloperoxidase deficiency	0.00102987	0.00327869	0.0141321	0	0	0	1	1	117	0	0	0
MPO	17:g.56348226T>G	ENSP00000225275:p.	splice-acceptor	pathogenic	Yes	{Alzheimer disease, susceptibility to}; {Lung cancer, protection against; Myeloperoxidase deficiency	0.00102987	0.00327869	0.0141321	0	0	0	1	1	117	0	0	0
MPO	17:g.56348226T>G	ENSP00000225275:p.	splice-acceptor	pathogenic	Yes	{Alzheimer disease, susceptibility to}; {Lung cancer, protection against; Myeloperoxidase deficiency	0.00102987	0.00327869	0.0141321	0	0	0	1	1	117	0	0	0
MPO	17:g.56348226T>G	ENSP00000225275:p.	splice-acceptor	pathogenic	Yes	{Alzheimer disease, susceptibility to}; {Lung cancer, protection against; Myeloperoxidase deficiency	0.00102987	0.00327869	0.0141321	0	0	0	1	1	117	0	0	0
MPO	17:g.56348226T>G	ENSP00000225275:p.	splice-acceptor	pathogenic	Yes	{Alzheimer disease, susceptibility to}; {Lung cancer, protection against; Myeloperoxidase deficiency	0.00102987	0.00327869	0.0141321	0	0	0	1	1	117	0	0	0
MPO	17:g.56348226T>G	ENSP00000225275:p.	splice-acceptor	pathogenic	Yes	{Alzheimer disease, susceptibility to}; {Lung cancer, protection against; Myeloperoxidase deficiency	0.00102987	0.00327869	0.0141321	0	0	0	1	1	117	0	0	0
MPO	17:g.56348226T>G	ENSP00000225275:p.	splice-acceptor	pathogenic	Yes	{Alzheimer disease, susceptibility to}; {Lung cancer, protection against; Myeloperoxidase deficiency	0.00102987	0.00327869	0.0141321	0	0	0	1	1	117	0	0	0
MPO	17:g.56348226T>G	ENSP00000225275:p.	splice-acceptor	pathogenic	Yes	{Alzheimer disease, susceptibility to}; {Lung cancer, protection against; Myeloperoxidase deficiency	0.00102987	0.00327869	0.0141321	0	0	0	1	1	117	0	0	0
MPO	17:g.56348226T>G	ENSP00000225275:p.	splice-acceptor	pathogenic	Yes	{Alzheimer disease, susceptibility to}; {Lung cancer, protection against; Myeloperoxidase deficiency	0.00102987	0.00327869	0.0141321	0	0	0	1	1	117	0	0	0
MPO	17:g.56348226T>G	ENSP00000225275:p.	splice-acceptor	pathogenic	Yes	{Alzheimer disease, susceptibility to}; {Lung cancer, protection against; Myeloperoxidase deficiency	0.00102987	0.00327869	0.0141321	0	0	0	1	1	117	0	0	0
MPO	17:g.56348226T>G	ENSP00000225275:p.	splice-acceptor	pathogenic	Yes	{Alzheimer disease, susceptibility to}; {Lung cancer, protection against; Myeloperoxidase deficiency	0.00102987	0.00327869	0.0141321	0	0	0	1	1	117	0	0	0
MPO	17:g.56348226T>G	ENSP00000225275:p.	splice-acceptor	pathogenic	Yes	{Alzheimer disease, susceptibility to}; {Lung cancer, protection against; Myeloperoxidase deficiency	0.00102987	0.00327869	0.0141321	0	0	0	1	1	117	0	0	0
MPO	17:g.56348226T>G	ENSP00000225275:p.	splice-acceptor	pathogenic	Yes	{Alzheimer disease, susceptibility to}; {Lung cancer, protection against; Myeloperoxidase deficiency	0.00102987	0.00327869	0.0141321	0	0	0	1	1	117	0	0	0
MPO	17:g.56348226T>G	ENSP00000225275:p.	splice-acceptor	pathogenic	Yes	{Alzheimer disease, susceptibility to}; {Lung cancer, protection against; Myeloperoxidase deficiency	0.00102987	0.00327869	0.0141321	0	0	0	1	1	117	0	0	0
MPO	17:g.56348226T>G	ENSP00000225275:p.	splice-acceptor	pathogenic	Yes	{Alzheimer disease, susceptibility to}; {Lung cancer, protection against; Myeloperoxidase deficiency	0.00102987	0.00327869	0.0141321	0	0	0	1	1	117	0	0	0
MPO	17:g.56348226T>G	ENSP00000225275:p.	splice-acceptor	pathogenic	Yes	{Alzheimer disease, susceptibility to}; {Lung cancer, protection against; Myeloperoxidase deficiency	0.00102987	0.00327869	0.0141321	0	0	0	1	1	117	0	0	0
MPO	17:g.56348226T>G	ENSP00000225275:p.	splice-acceptor	pathogenic	Yes	{Alzheimer disease, susceptibility to}; {Lung cancer, protection against; Myeloperoxidase deficiency	0.00102987	0.00327869	0.0141321	0	0	0	1	1	117	0	0	0
MPO	17:g.56348226T>G	ENSP00000225275:p.	splice-acceptor	pathogenic	Yes	{Alzheimer disease, susceptibility to}; {Lung cancer, protection against; Myeloperoxidase deficiency	0.00102987	0.00327869	0.0141321	0	0	0	1	1	117	0	0	0
MPO	17:g.56348226T>G	ENSP00000225275:p.	splice-acceptor	pathogenic	Yes	{Alzheimer disease, susceptibility to}; {Lung cancer, protection against; Myeloperoxidase deficiency	0.00102987	0.00327869	0.0141321	0	0	0	1	1	117	0	0	0
MPO	17:g.56348226T>G	ENSP00000225275:p.	splice-acceptor	pathogenic	Yes	{Alzheimer disease, susceptibility to}; {Lung cancer, protection against; Myeloperoxidase deficiency	0.00102987	0.00327869	0.0141321	0	0	0	1	1	117	0	0	0
MPO	17:g.56348226T>G	ENSP00000225275:p.	splice-acceptor	pathogenic	Yes	{Alzheimer disease, susceptibility to}; {Lung cancer, protection against; Myeloperoxidase deficiency	0.00102987	0.00327869	0.0141321	0	0	0	1	1	117	0	0	0
MPO	17:g.56348226T>G	ENSP00000225275:p.	splice-acceptor	pathogenic	Yes	{Alzheimer disease, susceptibility to}; {Lung cancer, protection against; Myeloperoxidase deficiency	0.00102987	0.00327869	0.0141321	0	0	0	1	1	117	0	0	0
MPO	17:g.56348226T>G	ENSP00000225275:p.	splice-acceptor	pathogenic	Yes	{Alzheimer disease, susceptibility to}; {Lung cancer, protection against; Myeloperoxidase deficiency	0.00102987	0.00327869	0.0141321	0	0	0	1	1	117	0	0	0
MPO	17:g.56348226T>G	ENSP00000225275:p.	splice-acceptor	pathogenic	Yes	{Alzheimer disease, susceptibility to}; {Lung cancer, protection against; Myeloperoxidase deficiency	0.00102987	0.00327869	0.0141321	0	0	0	1	1	117	0	0	0
MPO	17:g.56348226T>G	ENSP00000225275:p.	splice-acceptor	pathogenic	Yes	{Alzheimer disease, susceptibility to}; {Lung cancer, protection against; Myeloperoxidase deficiency	0.00102987	0.00327869	0.0141321	0	0	0	1	1	117	0	0	0
MPO	17:g.56348226T>G	ENSP00000225275:p.	splice-acceptor	pathogenic	Yes	{Alzheimer disease, susceptibility to}; {Lung cancer, protection against; Myeloperoxidase deficiency	0.00102987	0.00327869	0.0141321	0	0	0	1	1	117	0	0	0
MPO	17:g.56348226T>G	ENSP00000225275:p.	splice-acceptor	pathogenic	Yes	{Alzheimer disease, susceptibility to}; {Lung cancer, protection against; Myeloperoxidase deficiency	0.00102987	0.00327869	0.0141321	0	0	0	1	1	117	0	0	0
MPO	17:g.56348226T>G	ENSP00000225275:p.	splice-acceptor	pathogenic	Yes	{Alzheimer disease, susceptibility to}; {Lung cancer, protection against; Myeloperoxidase deficiency	0.00102987	0.00327869	0.0141321	0	0	0	1	1	117	0	0	0
MPO	17:g.56348226T>G	ENSP00000225275:p.	splice-acceptor	pathogenic	Yes	{Alzheimer disease, susceptibility to}; {Lung cancer, protection against; Myeloperoxidase deficiency	0.00102987	0.00327869	0.0141321	0	0	0	1	1	117	0	0	0
MPO	17:g.56348226T>G	ENSP00000225275:p.	splice-acceptor	pathogenic	Yes	{Alzheimer disease, susceptibility to}; {Lung cancer, protection against; Myeloperoxidase deficiency	0.00102987	0.00327869	0.0141321	0	0	0	1	1	117	0	0	0
MPO	17:g.56348226T>G	ENSP00000225275:p.	splice-acceptor	pathogenic	Yes	{Alzheimer disease, susceptibility to}; {Lung cancer, protection against; Myeloperoxidase deficiency	0.00102987	0.00327869	0.0141321	0	0	0	1	1	117	0	0	0
MPO	17:g.56348226T>G	ENSP00000225275:p.	splice-acceptor	pathogenic	Yes	{Alzheimer disease, susceptibility to}; {Lung cancer, protection against; Myeloperoxidase deficiency	0.00102987	0.00327869	0.0141321	0	0	0	1	1	117	0	0	0
MPO	17:g.56348226T>G	ENSP00000225275:p.	splice-acceptor	pathogenic	Yes	{Alzheimer disease, susceptibility to}; {Lung cancer, protection against; Myeloperoxidase deficiency	0.00102987	0.00327869	0.0141321	0	0	0	1	1	117	0	0	0
MPO	17:g.56348226T>G	ENSP00000225275:p.	splice-acceptor	pathogenic	Yes	{Alzheimer disease, susceptibility to}; {Lung cancer, protection against; Myeloperoxidase deficiency	0.00102987	0.00327869	0.0141321	0	0	0	1	1	117	0	0	0
MPO	17:g.56348226T>G	ENSP00000225275:p.	splice-acceptor	pathogenic	Yes	{Alzheimer disease, susceptibility to}; {Lung cancer, protection against; Myeloperoxidase deficiency	0.00102987	0.00327869	0.0141321	0	0	0	1	1	117	0	0	0
MPO	17:g.56348226T>G	ENSP00000225275:p.	splice-acceptor	pathogenic	Yes	{Alzheimer disease, susceptibility to}; {Lung cancer, protection against; Myeloperoxidase deficiency	0.00102987	0.00327869	0.0141321	0	0	0	1	1	117	0	0	0
MPO	17:g.56348226T>G	ENSP00000225275:p.	splice-acceptor	pathogenic	Yes	{Alzheimer disease, susceptibility to}; {Lung cancer, protection against; Myeloperoxidase deficiency	0.00102987	0.00327869	0.0141321	0	0	0	1	1	117	0	0	0
MPO	17:g.56348226T>G	ENSP00000225275:p.	splice-acceptor	pathogenic	Yes	{Alzheimer disease, susceptibility to}; {Lung cancer, protection against; Myeloperoxidase deficiency	0.00102987	0.00327869	0.0141321	0	0	0	1	1	117	0	0	0
MPO	17:g.56348226T>G	ENSP00000225275:p.	splice-acceptor	pathogenic	Yes	{Alzheimer disease, susceptibility to}; {Lung cancer, protection against; Myeloperoxidase deficiency	0.00102987	0.00327869	0.0141321	0	0	0	1	1	117	0	0	0
MPO	17:g.56348226T>G	ENSP00000225275:p.	splice-acceptor	pathogenic	Yes	{Alzheimer disease, susceptibility to}; {Lung cancer, protection against; Myeloperoxidase deficiency	0.00102987	0.00327869	0.0141321	0	0	0	1	1	117	0	0	0
MPO	17:g.56348226T>G	ENSP00000225275:p.	splice-acceptor	pathogenic	Yes	{Alzheimer disease, susceptibility to}; {Lung cancer, protection against; Myeloperoxidase deficiency	0.00102987	0.00327869	0.0141321	0	0	0	1	1	117	0	0	0
MPO	17:g.56348226T>G	ENSP00000225275:p.	splice-acceptor	pathogenic	Yes	{Alzheimer disease, susceptibility to}; {Lung cancer, protection against; Myeloperoxidase deficiency	0.00102987	0.00327869	0.0141321	0	0	0	1	1	117	0	0	0
MPO	17:g.56348226T>G	ENSP00000225275:p.	splice-acceptor	pathogenic	Yes	{Alzheimer disease, susceptibility to}; {Lung cancer, protection against; Myeloperoxidase deficiency	0.00102987	0.00327869	0.0141321	0	0	0	1	1	117	0	0	0
MPO	17:g.56348226T>G	ENSP00000225275:p.	splice-acceptor	pathogenic	Yes	{Alzheimer disease, susceptibility to}; {Lung cancer, protection against; Myeloperoxidase deficiency	0.00102987	0.00327869	0.0141321	0	0	0	1	1	117	0	0	0
MPO	17:g.56348226T>G	ENSP00000225275:p.	splice-acceptor	pathogenic	Yes	{Alzheimer disease, susceptibility to}; {Lung cancer, protection against; Myeloperoxidase deficiency	0.00102987	0.00327869	0.0141321	0	0	0	1	1	117	0	0	0
GALT	9:g.34647855C>T	ENSP00000368119:p.S135L	missense	likely pathogenic	Yes	Galactosemia	0.0123584	0	0	0	0	0	12	0	0	0	0	0
GALT	9:g.34647855C>T	ENSP00000368119:p.S135L	missense	likely pathogenic	Yes	Galactosemia	0.0123584	0	0	0	0	0	12	0	0	0	0	0
GALT	9:g.34647855C>T	ENSP00000368119:p.S135L	missense	likely pathogenic	Yes	Galactosemia	0.0123584	0	0	0	0	0	12	0	0	0	0	0
GALT	9:g.34647855C>T	ENSP00000368119:p.S135L	missense	likely pathogenic	Yes	Galactosemia	0.0123584	0	0	0	0	0	12	0	0	0	0	0
GALT	9:g.34647855C>T	ENSP00000368119:p.S135L	missense	likely pathogenic	Yes	Galactosemia	0.0123584	0	0	0	0	0	12	0	0	0	0	0
GALT	9:g.34647855C>T	ENSP00000368119:p.S135L	missense	likely pathogenic	Yes	Galactosemia	0.0123584	0	0	0	0	0	12	0	0	0	0	0
GALT	9:g.34647855C>T	ENSP00000368119:p.S135L	missense	likely pathogenic	Yes	Galactosemia	0.0123584	0	0	0	0	0	12	0	0	0	0	0
GALT	9:g.34647855C>T	ENSP00000368119:p.S135L	missense	likely pathogenic	Yes	Galactosemia	0.0123584	0	0	0	0	0	12	0	0	0	0	0
GALT	9:g.34647855C>T	ENSP00000368119:p.S135L	missense	likely pathogenic	Yes	Galactosemia	0.0123584	0	0	0	0	0	12	0	0	0	0	0
GALT	9:g.34647855C>T	ENSP00000368119:p.S135L	missense	likely pathogenic	Yes	Galactosemia	0.0123584	0	0	0	0	0	12	0	0	0	0	0
GALT	9:g.34647855C>T	ENSP00000368119:p.S135L	missense	likely pathogenic	Yes	Galactosemia	0.0123584	0	0	0	0	0	12	0	0	0	0	0
GALT	9:g.34647855C>T	ENSP00000368119:p.S135L	missense	likely pathogenic	Yes	Galactosemia	0.0123584	0	0	0	0	0	12	0	0	0	0	0
GALT	9:g.34647855C>T	ENSP00000368119:p.S135L	missense	likely pathogenic	Yes	Galactosemia	0.0123584	0	0	0	0	0	12	0	0	0	0	0
GALT	9:g.34648116T>C	ENSP00000451792:p.F86S	missense	likely pathogenic	Yes	Galactosemia	0.00102987	0	0	0	0	0	1	0	0	0	0	0
GALT	9:g.34648167A>G	ENSP00000451792:p.Q103R	missense	likely pathogenic	Yes	Galactosemia	0	0	0.00362363	0	0	0	0	0	30	0	0	0
GALT	9:g.34648167A>G	ENSP00000451792:p.Q103R	missense	likely pathogenic	Yes	Galactosemia	0	0	0.00362363	0	0	0	0	0	30	0	0	0
GALT	9:g.34648167A>G	ENSP00000451792:p.Q103R	missense	likely pathogenic	Yes	Galactosemia	0	0	0.00362363	0	0	0	0	0	30	0	0	0
GALT	9:g.34648167A>G	ENSP00000451792:p.Q103R	missense	likely pathogenic	Yes	Galactosemia	0	0	0.00362363	0	0	0	0	0	30	0	0	0
GALT	9:g.34648167A>G	ENSP00000451792:p.Q103R	missense	likely pathogenic	Yes	Galactosemia	0	0	0.00362363	0	0	0	0	0	30	0	0	0
GALT	9:g.34648167A>G	ENSP00000451792:p.Q103R	missense	likely pathogenic	Yes	Galactosemia	0	0	0.00362363	0	0	0	0	0	30	0	0	0
GALT	9:g.34648167A>G	ENSP00000451792:p.Q103R	missense	likely pathogenic	Yes	Galactosemia	0	0	0.00362363	0	0	0	0	0	30	0	0	0
GALT	9:g.34648167A>G	ENSP00000451792:p.Q103R	missense	likely pathogenic	Yes	Galactosemia	0	0	0.00362363	0	0	0	0	0	30	0	0	0
GALT	9:g.34648167A>G	ENSP00000451792:p.Q103R	missense	likely pathogenic	Yes	Galactosemia	0	0	0.00362363	0	0	0	0	0	30	0	0	0
GALT	9:g.34648167A>G	ENSP00000451792:p.Q103R	missense	likely pathogenic	Yes	Galactosemia	0	0	0.00362363	0	0	0	0	0	30	0	0	0
GALT	9:g.34648167A>G	ENSP00000451792:p.Q103R	missense	likely pathogenic	Yes	Galactosemia	0	0	0.00362363	0	0	0	0	0	30	0	0	0
GALT	9:g.34648167A>G	ENSP00000451792:p.Q103R	missense	likely pathogenic	Yes	Galactosemia	0	0	0.00362363	0	0	0	0	0	30	0	0	0
GALT	9:g.34648167A>G	ENSP00000451792:p.Q103R	missense	likely pathogenic	Yes	Galactosemia	0	0	0.00362363	0	0	0	0	0	30	0	0	0
GALT	9:g.34648167A>G	ENSP00000451792:p.Q103R	missense	likely pathogenic	Yes	Galactosemia	0	0	0.00362363	0	0	0	0	0	30	0	0	0
GALT	9:g.34648167A>G	ENSP00000451792:p.Q103R	missense	likely pathogenic	Yes	Galactosemia	0	0	0.00362363	0	0	0	0	0	30	0	0	0
GALT	9:g.34648167A>G	ENSP00000451792:p.Q103R	missense	likely pathogenic	Yes	Galactosemia	0	0	0.00362363	0	0	0	0	0	30	0	0	0
GALT	9:g.34648167A>G	ENSP00000451792:p.Q103R	missense	likely pathogenic	Yes	Galactosemia	0	0	0.00362363	0	0	0	0	0	30	0	0	0
GALT	9:g.34648167A>G	ENSP00000451792:p.Q103R	missense	likely pathogenic	Yes	Galactosemia	0	0	0.00362363	0	0	0	0	0	30	0	0	0
GALT	9:g.34648167A>G	ENSP00000451792:p.Q103R	missense	likely pathogenic	Yes	Galactosemia	0	0	0.00362363	0	0	0	0	0	30	0	0	0
GALT	9:g.34648167A>G	ENSP00000451792:p.Q103R	missense	likely pathogenic	Yes	Galactosemia	0	0	0.00362363	0	0	0	0	0	30	0	0	0
GALT	9:g.34648167A>G	ENSP00000451792:p.Q103R	missense	likely pathogenic	Yes	Galactosemia	0	0	0.00362363	0	0	0	0	0	30	0	0	0
GALT	9:g.34648167A>G	ENSP00000451792:p.Q103R	missense	likely pathogenic	Yes	Galactosemia	0	0	0.00362363	0	0	0	0	0	30	0	0	0
GALT	9:g.34648167A>G	ENSP00000451792:p.Q103R	missense	likely pathogenic	Yes	Galactosemia	0	0	0.00362363	0	0	0	0	0	30	0	0	0
GALT	9:g.34648167A>G	ENSP00000451792:p.Q103R	missense	likely pathogenic	Yes	Galactosemia	0	0	0.00362363	0	0	0	0	0	30	0	0	0
GALT	9:g.34648167A>G	ENSP00000451792:p.Q103R	missense	likely pathogenic	Yes	Galactosemia	0	0	0.00362363	0	0	0	0	0	30	0	0	0
GALT	9:g.34648167A>G	ENSP00000451792:p.Q103R	missense	likely pathogenic	Yes	Galactosemia	0	0	0.00362363	0	0	0	0	0	30	0	0	0
GALT	9:g.34648167A>G	ENSP00000451792:p.Q103R	missense	likely pathogenic	Yes	Galactosemia	0	0	0.00362363	0	0	0	0	0	30	0	0	0
GALT	9:g.34648167A>G	ENSP00000451792:p.Q103R	missense	likely pathogenic	Yes	Galactosemia	0	0	0.00362363	0	0	0	0	0	30	0	0	0
GALT	9:g.34648167A>G	ENSP00000451792:p.Q103R	missense	likely pathogenic	Yes	Galactosemia	0	0	0.00362363	0	0	0	0	0	30	0	0	0
GALT	9:g.34648167A>G	ENSP00000451792:p.Q103R	missense	likely pathogenic	Yes	Galactosemia	0	0	0.00362363	0	0	0	0	0	30	0	0	0
GALT	9:g.34648350T>C	ENSP00000451792:p.L110P	missense	likely pathogenic	Yes	Galactosemia	0	0	0.000241575	0	0	0	0	0	2	0	0	0
GALT	9:g.34648350T>C	ENSP00000451792:p.L110P	missense	likely pathogenic	Yes	Galactosemia	0	0	0.000241575	0	0	0	0	0	2	0	0	0
GALT	9:g.34648376C>T	ENSP00000451792:p.R119*	stop-gain	pathogenic	Yes	Galactosemia	0	0	0.000120788	0	0	0	0	0	1	0	0	0
GALT	9:g.34648392A>G	ENSP00000451792:p.Y124C	missense	likely pathogenic	Yes	Galactosemia	0	0	0.000120788	0	0	0	0	0	1	0	0	0
GALT	9:g.34649029G>T	ENSP00000368119:p.K285N	missense	likely pathogenic	Yes	Galactosemia	0	0	0.000724725	0	0	0	0	0	6	0	0	0
GALT	9:g.34649029G>T	ENSP00000368119:p.K285N	missense	likely pathogenic	Yes	Galactosemia	0	0	0.000724725	0	0	0	0	0	6	0	0	0
GALT	9:g.34649029G>T	ENSP00000368119:p.K285N	missense	likely pathogenic	Yes	Galactosemia	0	0	0.000724725	0	0	0	0	0	6	0	0	0
GALT	9:g.34649029G>T	ENSP00000368119:p.K285N	missense	likely pathogenic	Yes	Galactosemia	0	0	0.000724725	0	0	0	0	0	6	0	0	0
GALT	9:g.34649029G>T	ENSP00000368119:p.K285N	missense	likely pathogenic	Yes	Galactosemia	0	0	0.000724725	0	0	0	0	0	6	0	0	0
GALT	9:g.34649029G>T	ENSP00000368119:p.K285N	missense	likely pathogenic	Yes	Galactosemia	0	0	0.000724725	0	0	0	0	0	6	0	0	0
SLC3A1	2:g.44513213C>T	ENSP00000260649:p.R270*	stop-gain	pathogenic	Yes	Cystinuria	0	0	0.00108709	0	0	0	0	0	9	0	0	0
SLC3A1	2:g.44513213C>T	ENSP00000260649:p.R270*	stop-gain	pathogenic	Yes	Cystinuria	0	0	0.00108709	0	0	0	0	0	9	0	0	0
SLC3A1	2:g.44513213C>T	ENSP00000260649:p.R270*	stop-gain	pathogenic	Yes	Cystinuria	0	0	0.00108709	0	0	0	0	0	9	0	0	0
SLC3A1	2:g.44513213C>T	ENSP00000260649:p.R270*	stop-gain	pathogenic	Yes	Cystinuria	0	0	0.00108709	0	0	0	0	0	9	0	0	0
SLC3A1	2:g.44513213C>T	ENSP00000260649:p.R270*	stop-gain	pathogenic	Yes	Cystinuria	0	0	0.00108709	0	0	0	0	0	9	0	0	0
SLC3A1	2:g.44513213C>T	ENSP00000260649:p.R270*	stop-gain	pathogenic	Yes	Cystinuria	0	0	0.00108709	0	0	0	0	0	9	0	0	0
SLC3A1	2:g.44513213C>T	ENSP00000260649:p.R270*	stop-gain	pathogenic	Yes	Cystinuria	0	0	0.00108709	0	0	0	0	0	9	0	0	0
SLC3A1	2:g.44513213C>T	ENSP00000260649:p.R270*	stop-gain	pathogenic	Yes	Cystinuria	0	0	0.00108709	0	0	0	0	0	9	0	0	0
SLC3A1	2:g.44513213C>T	ENSP00000260649:p.R270*	stop-gain	pathogenic	Yes	Cystinuria	0	0	0.00108709	0	0	0	0	0	9	0	0	0
SLC3A1	2:g.44539792T>C	ENSP00000260649:p.M467K	missense	likely pathogenic	Yes	Cystinuria	0.00411946	0.00655738	0.00628095	0	0	0	4	2	52	0	0	0
SLC3A1	2:g.44539792T>C	ENSP00000260649:p.M467K	missense	likely pathogenic	Yes	Cystinuria	0.00411946	0.00655738	0.00628095	0	0	0	4	2	52	0	0	0
SLC3A1	2:g.44539792T>C	ENSP00000260649:p.M467K	missense	likely pathogenic	Yes	Cystinuria	0.00411946	0.00655738	0.00628095	0	0	0	4	2	52	0	0	0
SLC3A1	2:g.44539792T>C	ENSP00000260649:p.M467K	missense	likely pathogenic	Yes	Cystinuria	0.00411946	0.00655738	0.00628095	0	0	0	4	2	52	0	0	0
SLC3A1	2:g.44539792T>C	ENSP00000260649:p.M467K	missense	likely pathogenic	Yes	Cystinuria	0.00411946	0.00655738	0.00628095	0	0	0	4	2	52	0	0	0
SLC3A1	2:g.44539792T>C	ENSP00000260649:p.M467K	missense	likely pathogenic	Yes	Cystinuria	0.00411946	0.00655738	0.00628095	0	0	0	4	2	52	0	0	0
SLC3A1	2:g.44539792T>C	ENSP00000260649:p.M467K	missense	likely pathogenic	Yes	Cystinuria	0.00411946	0.00655738	0.00628095	0	0	0	4	2	52	0	0	0
SLC3A1	2:g.44539792T>C	ENSP00000260649:p.M467K	missense	likely pathogenic	Yes	Cystinuria	0.00411946	0.00655738	0.00628095	0	0	0	4	2	52	0	0	0
SLC3A1	2:g.44539792T>C	ENSP00000260649:p.M467K	missense	likely pathogenic	Yes	Cystinuria	0.00411946	0.00655738	0.00628095	0	0	0	4	2	52	0	0	0
SLC3A1	2:g.44539792T>C	ENSP00000260649:p.M467K	missense	likely pathogenic	Yes	Cystinuria	0.00411946	0.00655738	0.00628095	0	0	0	4	2	52	0	0	0
SLC3A1	2:g.44539792T>C	ENSP00000260649:p.M467K	missense	likely pathogenic	Yes	Cystinuria	0.00411946	0.00655738	0.00628095	0	0	0	4	2	52	0	0	0
SLC3A1	2:g.44539792T>C	ENSP00000260649:p.M467K	missense	likely pathogenic	Yes	Cystinuria	0.00411946	0.00655738	0.00628095	0	0	0	4	2	52	0	0	0
SLC3A1	2:g.44539792T>C	ENSP00000260649:p.M467K	missense	likely pathogenic	Yes	Cystinuria	0.00411946	0.00655738	0.00628095	0	0	0	4	2	52	0	0	0
SLC3A1	2:g.44539792T>C	ENSP00000260649:p.M467K	missense	likely pathogenic	Yes	Cystinuria	0.00411946	0.00655738	0.00628095	0	0	0	4	2	52	0	0	0
SLC3A1	2:g.44539792T>C	ENSP00000260649:p.M467K	missense	likely pathogenic	Yes	Cystinuria	0.00411946	0.00655738	0.00628095	0	0	0	4	2	52	0	0	0
SLC3A1	2:g.44539792T>C	ENSP00000260649:p.M467K	missense	likely pathogenic	Yes	Cystinuria	0.00411946	0.00655738	0.00628095	0	0	0	4	2	52	0	0	0
SLC3A1	2:g.44539792T>C	ENSP00000260649:p.M467K	missense	likely pathogenic	Yes	Cystinuria	0.00411946	0.00655738	0.00628095	0	0	0	4	2	52	0	0	0
SLC3A1	2:g.44539792T>C	ENSP00000260649:p.M467K	missense	likely pathogenic	Yes	Cystinuria	0.00411946	0.00655738	0.00628095	0	0	0	4	2	52	0	0	0
SLC3A1	2:g.44539792T>C	ENSP00000260649:p.M467K	missense	likely pathogenic	Yes	Cystinuria	0.00411946	0.00655738	0.00628095	0	0	0	4	2	52	0	0	0
SLC3A1	2:g.44539792T>C	ENSP00000260649:p.M467K	missense	likely pathogenic	Yes	Cystinuria	0.00411946	0.00655738	0.00628095	0	0	0	4	2	52	0	0	0
SLC3A1	2:g.44539792T>C	ENSP00000260649:p.M467K	missense	likely pathogenic	Yes	Cystinuria	0.00411946	0.00655738	0.00628095	0	0	0	4	2	52	0	0	0
SLC3A1	2:g.44539792T>C	ENSP00000260649:p.M467K	missense	likely pathogenic	Yes	Cystinuria	0.00411946	0.00655738	0.00628095	0	0	0	4	2	52	0	0	0
SLC3A1	2:g.44539792T>C	ENSP00000260649:p.M467K	missense	likely pathogenic	Yes	Cystinuria	0.00411946	0.00655738	0.00628095	0	0	0	4	2	52	0	0	0
SLC3A1	2:g.44539792T>C	ENSP00000260649:p.M467K	missense	likely pathogenic	Yes	Cystinuria	0.00411946	0.00655738	0.00628095	0	0	0	4	2	52	0	0	0
SLC3A1	2:g.44539792T>C	ENSP00000260649:p.M467K	missense	likely pathogenic	Yes	Cystinuria	0.00411946	0.00655738	0.00628095	0	0	0	4	2	52	0	0	0
SLC3A1	2:g.44539792T>C	ENSP00000260649:p.M467K	missense	likely pathogenic	Yes	Cystinuria	0.00411946	0.00655738	0.00628095	0	0	0	4	2	52	0	0	0
SLC3A1	2:g.44539792T>C	ENSP00000260649:p.M467K	missense	likely pathogenic	Yes	Cystinuria	0.00411946	0.00655738	0.00628095	0	0	0	4	2	52	0	0	0
SLC3A1	2:g.44539792T>C	ENSP00000260649:p.M467K	missense	likely pathogenic	Yes	Cystinuria	0.00411946	0.00655738	0.00628095	0	0	0	4	2	52	0	0	0
SLC3A1	2:g.44539792T>C	ENSP00000260649:p.M467K	missense	likely pathogenic	Yes	Cystinuria	0.00411946	0.00655738	0.00628095	0	0	0	4	2	52	0	0	0
SLC3A1	2:g.44539792T>C	ENSP00000260649:p.M467K	missense	likely pathogenic	Yes	Cystinuria	0.00411946	0.00655738	0.00628095	0	0	0	4	2	52	0	0	0
SLC3A1	2:g.44539792T>C	ENSP00000260649:p.M467K	missense	likely pathogenic	Yes	Cystinuria	0.00411946	0.00655738	0.00628095	0	0	0	4	2	52	0	0	0
SLC3A1	2:g.44539792T>C	ENSP00000260649:p.M467K	missense	likely pathogenic	Yes	Cystinuria	0.00411946	0.00655738	0.00628095	0	0	0	4	2	52	0	0	0
SLC3A1	2:g.44539792T>C	ENSP00000260649:p.M467K	missense	likely pathogenic	Yes	Cystinuria	0.00411946	0.00655738	0.00628095	0	0	0	4	2	52	0	0	0
SLC3A1	2:g.44539792T>C	ENSP00000260649:p.M467K	missense	likely pathogenic	Yes	Cystinuria	0.00411946	0.00655738	0.00628095	0	0	0	4	2	52	0	0	0
SLC3A1	2:g.44539792T>C	ENSP00000260649:p.M467K	missense	likely pathogenic	Yes	Cystinuria	0.00411946	0.00655738	0.00628095	0	0	0	4	2	52	0	0	0
SLC3A1	2:g.44539792T>C	ENSP00000260649:p.M467K	missense	likely pathogenic	Yes	Cystinuria	0.00411946	0.00655738	0.00628095	0	0	0	4	2	52	0	0	0
SLC3A1	2:g.44539792T>C	ENSP00000260649:p.M467K	missense	likely pathogenic	Yes	Cystinuria	0.00411946	0.00655738	0.00628095	0	0	0	4	2	52	0	0	0
SLC3A1	2:g.44539792T>C	ENSP00000260649:p.M467K	missense	likely pathogenic	Yes	Cystinuria	0.00411946	0.00655738	0.00628095	0	0	0	4	2	52	0	0	0
SLC3A1	2:g.44539792T>C	ENSP00000260649:p.M467K	missense	likely pathogenic	Yes	Cystinuria	0.00411946	0.00655738	0.00628095	0	0	0	4	2	52	0	0	0
SLC3A1	2:g.44539792T>C	ENSP00000260649:p.M467K	missense	likely pathogenic	Yes	Cystinuria	0.00411946	0.00655738	0.00628095	0	0	0	4	2	52	0	0	0
SLC3A1	2:g.44539792T>C	ENSP00000260649:p.M467K	missense	likely pathogenic	Yes	Cystinuria	0.00411946	0.00655738	0.00628095	0	0	0	4	2	52	0	0	0
SLC3A1	2:g.44539792T>C	ENSP00000260649:p.M467K	missense	likely pathogenic	Yes	Cystinuria	0.00411946	0.00655738	0.00628095	0	0	0	4	2	52	0	0	0
SLC3A1	2:g.44539792T>C	ENSP00000260649:p.M467K	missense	likely pathogenic	Yes	Cystinuria	0.00411946	0.00655738	0.00628095	0	0	0	4	2	52	0	0	0
SLC3A1	2:g.44539792T>C	ENSP00000260649:p.M467K	missense	likely pathogenic	Yes	Cystinuria	0.00411946	0.00655738	0.00628095	0	0	0	4	2	52	0	0	0
SLC3A1	2:g.44539792T>C	ENSP00000260649:p.M467K	missense	likely pathogenic	Yes	Cystinuria	0.00411946	0.00655738	0.00628095	0	0	0	4	2	52	0	0	0
SLC3A1	2:g.44539792T>C	ENSP00000260649:p.M467K	missense	likely pathogenic	Yes	Cystinuria	0.00411946	0.00655738	0.00628095	0	0	0	4	2	52	0	0	0
SLC3A1	2:g.44539792T>C	ENSP00000260649:p.M467K	missense	likely pathogenic	Yes	Cystinuria	0.00411946	0.00655738	0.00628095	0	0	0	4	2	52	0	0	0
SLC3A1	2:g.44539792T>C	ENSP00000260649:p.M467K	missense	likely pathogenic	Yes	Cystinuria	0.00411946	0.00655738	0.00628095	0	0	0	4	2	52	0	0	0
SLC3A1	2:g.44539792T>C	ENSP00000260649:p.M467K	missense	likely pathogenic	Yes	Cystinuria	0.00411946	0.00655738	0.00628095	0	0	0	4	2	52	0	0	0
SLC3A1	2:g.44539792T>C	ENSP00000260649:p.M467K	missense	likely pathogenic	Yes	Cystinuria	0.00411946	0.00655738	0.00628095	0	0	0	4	2	52	0	0	0
SLC3A1	2:g.44539792T>C	ENSP00000260649:p.M467K	missense	likely pathogenic	Yes	Cystinuria	0.00411946	0.00655738	0.00628095	0	0	0	4	2	52	0	0	0
SLC3A1	2:g.44539792T>C	ENSP00000260649:p.M467K	missense	likely pathogenic	Yes	Cystinuria	0.00411946	0.00655738	0.00628095	0	0	0	4	2	52	0	0	0
SLC3A1	2:g.44539792T>C	ENSP00000260649:p.M467K	missense	likely pathogenic	Yes	Cystinuria	0.00411946	0.00655738	0.00628095	0	0	0	4	2	52	0	0	0
SLC3A1	2:g.44539792T>C	ENSP00000260649:p.M467K	missense	likely pathogenic	Yes	Cystinuria	0.00411946	0.00655738	0.00628095	0	0	0	4	2	52	0	0	0
SLC3A1	2:g.44539792T>C	ENSP00000260649:p.M467K	missense	likely pathogenic	Yes	Cystinuria	0.00411946	0.00655738	0.00628095	0	0	0	4	2	52	0	0	0
SLC3A1	2:g.44539792T>C	ENSP00000260649:p.M467K	missense	likely pathogenic	Yes	Cystinuria	0.00411946	0.00655738	0.00628095	0	0	0	4	2	52	0	0	0
SLC3A1	2:g.44539792T>C	ENSP00000260649:p.M467K	missense	likely pathogenic	Yes	Cystinuria	0.00411946	0.00655738	0.00628095	0	0	0	4	2	52	0	0	0
SLC3A1	2:g.44539792T>C	ENSP00000260649:p.M467K	missense	likely pathogenic	Yes	Cystinuria	0.00411946	0.00655738	0.00628095	0	0	0	4	2	52	0	0	0
SLC3A1	2:g.44547563C>A	ENSP00000260649:p.P615T	missense	likely pathogenic	Yes	Cystinuria	0	0	0.000120788	0	0	0	0	0	1	0	0	0
ACADM	1:g.76198571C>T	ENSP00000409612:p.L88F	missense	likely pathogenic	Yes	Acyl-CoA dehydrogenase, medium chain, deficiency of	0	0	0.000241575	0	0	0	0	0	2	0	0	0
ACADM	1:g.76198571C>T	ENSP00000409612:p.L88F	missense	likely pathogenic	Yes	Acyl-CoA dehydrogenase, medium chain, deficiency of	0	0	0.000241575	0	0	0	0	0	2	0	0	0
ACADM	1:g.76215129C>T	ENSP00000409612:p.S249L	missense	likely pathogenic	Yes	Acyl-CoA dehydrogenase, medium chain, deficiency of	0	0	0.000241575	0	0	0	0	0	2	0	0	0
ACADM	1:g.76215129C>T	ENSP00000409612:p.S249L	missense	likely pathogenic	Yes	Acyl-CoA dehydrogenase, medium chain, deficiency of	0	0	0.000241575	0	0	0	0	0	2	0	0	0
ACADM	1:g.76215192A>G	ENSP00000409612:p.D270G	missense	likely pathogenic	Yes	Acyl-CoA dehydrogenase, medium chain, deficiency of	0	0	0.00048315	0	0	0	0	0	4	0	0	0
ACADM	1:g.76215192A>G	ENSP00000409612:p.D270G	missense	likely pathogenic	Yes	Acyl-CoA dehydrogenase, medium chain, deficiency of	0	0	0.00048315	0	0	0	0	0	4	0	0	0
ACADM	1:g.76215192A>G	ENSP00000409612:p.D270G	missense	likely pathogenic	Yes	Acyl-CoA dehydrogenase, medium chain, deficiency of	0	0	0.00048315	0	0	0	0	0	4	0	0	0
ACADM	1:g.76215192A>G	ENSP00000409612:p.D270G	missense	likely pathogenic	Yes	Acyl-CoA dehydrogenase, medium chain, deficiency of	0	0	0.00048315	0	0	0	0	0	4	0	0	0
ACADM	1:g.76215192A>G	ENSP00000409612:p.D270G	missense	likely pathogenic	Yes	Acyl-CoA dehydrogenase, medium chain, deficiency of	0	0	0.00048315	0	0	0	0	0	4	0	0	0
ACADM	1:g.76215194G>A	ENSP00000409612:p.G271R	missense	likely pathogenic	Yes	Acyl-CoA dehydrogenase, medium chain, deficiency of	0	0	0.00120788	0	0	0	0	0	10	0	0	0
ACADM	1:g.76215194G>A	ENSP00000409612:p.G271R	missense	likely pathogenic	Yes	Acyl-CoA dehydrogenase, medium chain, deficiency of	0	0	0.00120788	0	0	0	0	0	10	0	0	0
ACADM	1:g.76215194G>A	ENSP00000409612:p.G271R	missense	likely pathogenic	Yes	Acyl-CoA dehydrogenase, medium chain, deficiency of	0	0	0.00120788	0	0	0	0	0	10	0	0	0
ACADM	1:g.76215194G>A	ENSP00000409612:p.G271R	missense	likely pathogenic	Yes	Acyl-CoA dehydrogenase, medium chain, deficiency of	0	0	0.00120788	0	0	0	0	0	10	0	0	0
ACADM	1:g.76215194G>A	ENSP00000409612:p.G271R	missense	likely pathogenic	Yes	Acyl-CoA dehydrogenase, medium chain, deficiency of	0	0	0.00120788	0	0	0	0	0	10	0	0	0
ACADM	1:g.76215194G>A	ENSP00000409612:p.G271R	missense	likely pathogenic	Yes	Acyl-CoA dehydrogenase, medium chain, deficiency of	0	0	0.00120788	0	0	0	0	0	10	0	0	0
ACADM	1:g.76215194G>A	ENSP00000409612:p.G271R	missense	likely pathogenic	Yes	Acyl-CoA dehydrogenase, medium chain, deficiency of	0	0	0.00120788	0	0	0	0	0	10	0	0	0
ACADM	1:g.76215194G>A	ENSP00000409612:p.G271R	missense	likely pathogenic	Yes	Acyl-CoA dehydrogenase, medium chain, deficiency of	0	0	0.00120788	0	0	0	0	0	10	0	0	0
ACADM	1:g.76215194G>A	ENSP00000409612:p.G271R	missense	likely pathogenic	Yes	Acyl-CoA dehydrogenase, medium chain, deficiency of	0	0	0.00120788	0	0	0	0	0	10	0	0	0
ACADM	1:g.76215194G>A	ENSP00000409612:p.G271R	missense	likely pathogenic	Yes	Acyl-CoA dehydrogenase, medium chain, deficiency of	0	0	0.00120788	0	0	0	0	0	10	0	0	0
ACADM	1:g.76226846A>G	ENSP00000409612:p.K333E	missense	likely pathogenic	Yes	Acyl-CoA dehydrogenase, medium chain, deficiency of	0.00205973	0	0.0117164	0	0	0.0384615	2	0	97	0	0	1
ACADM	1:g.76226846A>G	ENSP00000409612:p.K333E	missense	likely pathogenic	Yes	Acyl-CoA dehydrogenase, medium chain, deficiency of	0.00205973	0	0.0117164	0	0	0.0384615	2	0	97	0	0	1
ACADM	1:g.76226846A>G	ENSP00000409612:p.K333E	missense	likely pathogenic	Yes	Acyl-CoA dehydrogenase, medium chain, deficiency of	0.00205973	0	0.0117164	0	0	0.0384615	2	0	97	0	0	1
ACADM	1:g.76226846A>G	ENSP00000409612:p.K333E	missense	likely pathogenic	Yes	Acyl-CoA dehydrogenase, medium chain, deficiency of	0.00205973	0	0.0117164	0	0	0.0384615	2	0	97	0	0	1
ACADM	1:g.76226846A>G	ENSP00000409612:p.K333E	missense	likely pathogenic	Yes	Acyl-CoA dehydrogenase, medium chain, deficiency of	0.00205973	0	0.0117164	0	0	0.0384615	2	0	97	0	0	1
ACADM	1:g.76226846A>G	ENSP00000409612:p.K333E	missense	likely pathogenic	Yes	Acyl-CoA dehydrogenase, medium chain, deficiency of	0.00205973	0	0.0117164	0	0	0.0384615	2	0	97	0	0	1
ACADM	1:g.76226846A>G	ENSP00000409612:p.K333E	missense	likely pathogenic	Yes	Acyl-CoA dehydrogenase, medium chain, deficiency of	0.00205973	0	0.0117164	0	0	0.0384615	2	0	97	0	0	1
ACADM	1:g.76226846A>G	ENSP00000409612:p.K333E	missense	likely pathogenic	Yes	Acyl-CoA dehydrogenase, medium chain, deficiency of	0.00205973	0	0.0117164	0	0	0.0384615	2	0	97	0	0	1
ACADM	1:g.76226846A>G	ENSP00000409612:p.K333E	missense	likely pathogenic	Yes	Acyl-CoA dehydrogenase, medium chain, deficiency of	0.00205973	0	0.0117164	0	0	0.0384615	2	0	97	0	0	1
ACADM	1:g.76226846A>G	ENSP00000409612:p.K333E	missense	likely pathogenic	Yes	Acyl-CoA dehydrogenase, medium chain, deficiency of	0.00205973	0	0.0117164	0	0	0.0384615	2	0	97	0	0	1
ACADM	1:g.76226846A>G	ENSP00000409612:p.K333E	missense	likely pathogenic	Yes	Acyl-CoA dehydrogenase, medium chain, deficiency of	0.00205973	0	0.0117164	0	0	0.0384615	2	0	97	0	0	1
ACADM	1:g.76226846A>G	ENSP00000409612:p.K333E	missense	likely pathogenic	Yes	Acyl-CoA dehydrogenase, medium chain, deficiency of	0.00205973	0	0.0117164	0	0	0.0384615	2	0	97	0	0	1
ACADM	1:g.76226846A>G	ENSP00000409612:p.K333E	missense	likely pathogenic	Yes	Acyl-CoA dehydrogenase, medium chain, deficiency of	0.00205973	0	0.0117164	0	0	0.0384615	2	0	97	0	0	1
ACADM	1:g.76226846A>G	ENSP00000409612:p.K333E	missense	likely pathogenic	Yes	Acyl-CoA dehydrogenase, medium chain, deficiency of	0.00205973	0	0.0117164	0	0	0.0384615	2	0	97	0	0	1
ACADM	1:g.76226846A>G	ENSP00000409612:p.K333E	missense	likely pathogenic	Yes	Acyl-CoA dehydrogenase, medium chain, deficiency of	0.00205973	0	0.0117164	0	0	0.0384615	2	0	97	0	0	1
ACADM	1:g.76226846A>G	ENSP00000409612:p.K333E	missense	likely pathogenic	Yes	Acyl-CoA dehydrogenase, medium chain, deficiency of	0.00205973	0	0.0117164	0	0	0.0384615	2	0	97	0	0	1
ACADM	1:g.76226846A>G	ENSP00000409612:p.K333E	missense	likely pathogenic	Yes	Acyl-CoA dehydrogenase, medium chain, deficiency of	0.00205973	0	0.0117164	0	0	0.0384615	2	0	97	0	0	1
ACADM	1:g.76226846A>G	ENSP00000409612:p.K333E	missense	likely pathogenic	Yes	Acyl-CoA dehydrogenase, medium chain, deficiency of	0.00205973	0	0.0117164	0	0	0.0384615	2	0	97	0	0	1
ACADM	1:g.76226846A>G	ENSP00000409612:p.K333E	missense	likely pathogenic	Yes	Acyl-CoA dehydrogenase, medium chain, deficiency of	0.00205973	0	0.0117164	0	0	0.0384615	2	0	97	0	0	1
ACADM	1:g.76226846A>G	ENSP00000409612:p.K333E	missense	likely pathogenic	Yes	Acyl-CoA dehydrogenase, medium chain, deficiency of	0.00205973	0	0.0117164	0	0	0.0384615	2	0	97	0	0	1
ACADM	1:g.76226846A>G	ENSP00000409612:p.K333E	missense	likely pathogenic	Yes	Acyl-CoA dehydrogenase, medium chain, deficiency of	0.00205973	0	0.0117164	0	0	0.0384615	2	0	97	0	0	1
ACADM	1:g.76226846A>G	ENSP00000409612:p.K333E	missense	likely pathogenic	Yes	Acyl-CoA dehydrogenase, medium chain, deficiency of	0.00205973	0	0.0117164	0	0	0.0384615	2	0	97	0	0	1
ACADM	1:g.76226846A>G	ENSP00000409612:p.K333E	missense	likely pathogenic	Yes	Acyl-CoA dehydrogenase, medium chain, deficiency of	0.00205973	0	0.0117164	0	0	0.0384615	2	0	97	0	0	1
ACADM	1:g.76226846A>G	ENSP00000409612:p.K333E	missense	likely pathogenic	Yes	Acyl-CoA dehydrogenase, medium chain, deficiency of	0.00205973	0	0.0117164	0	0	0.0384615	2	0	97	0	0	1
ACADM	1:g.76226846A>G	ENSP00000409612:p.K333E	missense	likely pathogenic	Yes	Acyl-CoA dehydrogenase, medium chain, deficiency of	0.00205973	0	0.0117164	0	0	0.0384615	2	0	97	0	0	1
ACADM	1:g.76226846A>G	ENSP00000409612:p.K333E	missense	likely pathogenic	Yes	Acyl-CoA dehydrogenase, medium chain, deficiency of	0.00205973	0	0.0117164	0	0	0.0384615	2	0	97	0	0	1
ACADM	1:g.76226846A>G	ENSP00000409612:p.K333E	missense	likely pathogenic	Yes	Acyl-CoA dehydrogenase, medium chain, deficiency of	0.00205973	0	0.0117164	0	0	0.0384615	2	0	97	0	0	1
ACADM	1:g.76226846A>G	ENSP00000409612:p.K333E	missense	likely pathogenic	Yes	Acyl-CoA dehydrogenase, medium chain, deficiency of	0.00205973	0	0.0117164	0	0	0.0384615	2	0	97	0	0	1
ACADM	1:g.76226846A>G	ENSP00000409612:p.K333E	missense	likely pathogenic	Yes	Acyl-CoA dehydrogenase, medium chain, deficiency of	0.00205973	0	0.0117164	0	0	0.0384615	2	0	97	0	0	1
ACADM	1:g.76226846A>G	ENSP00000409612:p.K333E	missense	likely pathogenic	Yes	Acyl-CoA dehydrogenase, medium chain, deficiency of	0.00205973	0	0.0117164	0	0	0.0384615	2	0	97	0	0	1
ACADM	1:g.76226846A>G	ENSP00000409612:p.K333E	missense	likely pathogenic	Yes	Acyl-CoA dehydrogenase, medium chain, deficiency of	0.00205973	0	0.0117164	0	0	0.0384615	2	0	97	0	0	1
ACADM	1:g.76226846A>G	ENSP00000409612:p.K333E	missense	likely pathogenic	Yes	Acyl-CoA dehydrogenase, medium chain, deficiency of	0.00205973	0	0.0117164	0	0	0.0384615	2	0	97	0	0	1
ACADM	1:g.76226846A>G	ENSP00000409612:p.K333E	missense	likely pathogenic	Yes	Acyl-CoA dehydrogenase, medium chain, deficiency of	0.00205973	0	0.0117164	0	0	0.0384615	2	0	97	0	0	1
ACADM	1:g.76226846A>G	ENSP00000409612:p.K333E	missense	likely pathogenic	Yes	Acyl-CoA dehydrogenase, medium chain, deficiency of	0.00205973	0	0.0117164	0	0	0.0384615	2	0	97	0	0	1
ACADM	1:g.76226846A>G	ENSP00000409612:p.K333E	missense	likely pathogenic	Yes	Acyl-CoA dehydrogenase, medium chain, deficiency of	0.00205973	0	0.0117164	0	0	0.0384615	2	0	97	0	0	1
ACADM	1:g.76226846A>G	ENSP00000409612:p.K333E	missense	likely pathogenic	Yes	Acyl-CoA dehydrogenase, medium chain, deficiency of	0.00205973	0	0.0117164	0	0	0.0384615	2	0	97	0	0	1
ACADM	1:g.76226846A>G	ENSP00000409612:p.K333E	missense	likely pathogenic	Yes	Acyl-CoA dehydrogenase, medium chain, deficiency of	0.00205973	0	0.0117164	0	0	0.0384615	2	0	97	0	0	1
ACADM	1:g.76226846A>G	ENSP00000409612:p.K333E	missense	likely pathogenic	Yes	Acyl-CoA dehydrogenase, medium chain, deficiency of	0.00205973	0	0.0117164	0	0	0.0384615	2	0	97	0	0	1
ACADM	1:g.76226846A>G	ENSP00000409612:p.K333E	missense	likely pathogenic	Yes	Acyl-CoA dehydrogenase, medium chain, deficiency of	0.00205973	0	0.0117164	0	0	0.0384615	2	0	97	0	0	1
ACADM	1:g.76226846A>G	ENSP00000409612:p.K333E	missense	likely pathogenic	Yes	Acyl-CoA dehydrogenase, medium chain, deficiency of	0.00205973	0	0.0117164	0	0	0.0384615	2	0	97	0	0	1
ACADM	1:g.76226846A>G	ENSP00000409612:p.K333E	missense	likely pathogenic	Yes	Acyl-CoA dehydrogenase, medium chain, deficiency of	0.00205973	0	0.0117164	0	0	0.0384615	2	0	97	0	0	1
ACADM	1:g.76226846A>G	ENSP00000409612:p.K333E	missense	likely pathogenic	Yes	Acyl-CoA dehydrogenase, medium chain, deficiency of	0.00205973	0	0.0117164	0	0	0.0384615	2	0	97	0	0	1
ACADM	1:g.76226846A>G	ENSP00000409612:p.K333E	missense	likely pathogenic	Yes	Acyl-CoA dehydrogenase, medium chain, deficiency of	0.00205973	0	0.0117164	0	0	0.0384615	2	0	97	0	0	1
ACADM	1:g.76226846A>G	ENSP00000409612:p.K333E	missense	likely pathogenic	Yes	Acyl-CoA dehydrogenase, medium chain, deficiency of	0.00205973	0	0.0117164	0	0	0.0384615	2	0	97	0	0	1
ACADM	1:g.76226846A>G	ENSP00000409612:p.K333E	missense	likely pathogenic	Yes	Acyl-CoA dehydrogenase, medium chain, deficiency of	0.00205973	0	0.0117164	0	0	0.0384615	2	0	97	0	0	1
ACADM	1:g.76226846A>G	ENSP00000409612:p.K333E	missense	likely pathogenic	Yes	Acyl-CoA dehydrogenase, medium chain, deficiency of	0.00205973	0	0.0117164	0	0	0.0384615	2	0	97	0	0	1
ACADM	1:g.76226846A>G	ENSP00000409612:p.K333E	missense	likely pathogenic	Yes	Acyl-CoA dehydrogenase, medium chain, deficiency of	0.00205973	0	0.0117164	0	0	0.0384615	2	0	97	0	0	1
ACADM	1:g.76226846A>G	ENSP00000409612:p.K333E	missense	likely pathogenic	Yes	Acyl-CoA dehydrogenase, medium chain, deficiency of	0.00205973	0	0.0117164	0	0	0.0384615	2	0	97	0	0	1
ACADM	1:g.76226846A>G	ENSP00000409612:p.K333E	missense	likely pathogenic	Yes	Acyl-CoA dehydrogenase, medium chain, deficiency of	0.00205973	0	0.0117164	0	0	0.0384615	2	0	97	0	0	1
ACADM	1:g.76226846A>G	ENSP00000409612:p.K333E	missense	likely pathogenic	Yes	Acyl-CoA dehydrogenase, medium chain, deficiency of	0.00205973	0	0.0117164	0	0	0.0384615	2	0	97	0	0	1
ACADM	1:g.76226846A>G	ENSP00000409612:p.K333E	missense	likely pathogenic	Yes	Acyl-CoA dehydrogenase, medium chain, deficiency of	0.00205973	0	0.0117164	0	0	0.0384615	2	0	97	0	0	1
ACADM	1:g.76226846A>G	ENSP00000409612:p.K333E	missense	likely pathogenic	Yes	Acyl-CoA dehydrogenase, medium chain, deficiency of	0.00205973	0	0.0117164	0	0	0.0384615	2	0	97	0	0	1
ACADM	1:g.76226846A>G	ENSP00000409612:p.K333E	missense	likely pathogenic	Yes	Acyl-CoA dehydrogenase, medium chain, deficiency of	0.00205973	0	0.0117164	0	0	0.0384615	2	0	97	0	0	1
ACADM	1:g.76226846A>G	ENSP00000409612:p.K333E	missense	likely pathogenic	Yes	Acyl-CoA dehydrogenase, medium chain, deficiency of	0.00205973	0	0.0117164	0	0	0.0384615	2	0	97	0	0	1
ACADM	1:g.76226846A>G	ENSP00000409612:p.K333E	missense	likely pathogenic	Yes	Acyl-CoA dehydrogenase, medium chain, deficiency of	0.00205973	0	0.0117164	0	0	0.0384615	2	0	97	0	0	1
ACADM	1:g.76226846A>G	ENSP00000409612:p.K333E	missense	likely pathogenic	Yes	Acyl-CoA dehydrogenase, medium chain, deficiency of	0.00205973	0	0.0117164	0	0	0.0384615	2	0	97	0	0	1
ACADM	1:g.76226846A>G	ENSP00000409612:p.K333E	missense	likely pathogenic	Yes	Acyl-CoA dehydrogenase, medium chain, deficiency of	0.00205973	0	0.0117164	0	0	0.0384615	2	0	97	0	0	1
ACADM	1:g.76226846A>G	ENSP00000409612:p.K333E	missense	likely pathogenic	Yes	Acyl-CoA dehydrogenase, medium chain, deficiency of	0.00205973	0	0.0117164	0	0	0.0384615	2	0	97	0	0	1
ACADM	1:g.76226846A>G	ENSP00000409612:p.K333E	missense	likely pathogenic	Yes	Acyl-CoA dehydrogenase, medium chain, deficiency of	0.00205973	0	0.0117164	0	0	0.0384615	2	0	97	0	0	1
ACADM	1:g.76226846A>G	ENSP00000409612:p.K333E	missense	likely pathogenic	Yes	Acyl-CoA dehydrogenase, medium chain, deficiency of	0.00205973	0	0.0117164	0	0	0.0384615	2	0	97	0	0	1
ACADM	1:g.76226846A>G	ENSP00000409612:p.K333E	missense	likely pathogenic	Yes	Acyl-CoA dehydrogenase, medium chain, deficiency of	0.00205973	0	0.0117164	0	0	0.0384615	2	0	97	0	0	1
ACADM	1:g.76226846A>G	ENSP00000409612:p.K333E	missense	likely pathogenic	Yes	Acyl-CoA dehydrogenase, medium chain, deficiency of	0.00205973	0	0.0117164	0	0	0.0384615	2	0	97	0	0	1
ACADM	1:g.76226846A>G	ENSP00000409612:p.K333E	missense	likely pathogenic	Yes	Acyl-CoA dehydrogenase, medium chain, deficiency of	0.00205973	0	0.0117164	0	0	0.0384615	2	0	97	0	0	1
ACADM	1:g.76226846A>G	ENSP00000409612:p.K333E	missense	likely pathogenic	Yes	Acyl-CoA dehydrogenase, medium chain, deficiency of	0.00205973	0	0.0117164	0	0	0.0384615	2	0	97	0	0	1
ACADM	1:g.76226846A>G	ENSP00000409612:p.K333E	missense	likely pathogenic	Yes	Acyl-CoA dehydrogenase, medium chain, deficiency of	0.00205973	0	0.0117164	0	0	0.0384615	2	0	97	0	0	1
ACADM	1:g.76226846A>G	ENSP00000409612:p.K333E	missense	likely pathogenic	Yes	Acyl-CoA dehydrogenase, medium chain, deficiency of	0.00205973	0	0.0117164	0	0	0.0384615	2	0	97	0	0	1
ACADM	1:g.76226846A>G	ENSP00000409612:p.K333E	missense	likely pathogenic	Yes	Acyl-CoA dehydrogenase, medium chain, deficiency of	0.00205973	0	0.0117164	0	0	0.0384615	2	0	97	0	0	1
ACADM	1:g.76226846A>G	ENSP00000409612:p.K333E	missense	likely pathogenic	Yes	Acyl-CoA dehydrogenase, medium chain, deficiency of	0.00205973	0	0.0117164	0	0	0.0384615	2	0	97	0	0	1
ACADM	1:g.76226846A>G	ENSP00000409612:p.K333E	missense	likely pathogenic	Yes	Acyl-CoA dehydrogenase, medium chain, deficiency of	0.00205973	0	0.0117164	0	0	0.0384615	2	0	97	0	0	1
ACADM	1:g.76226846A>G	ENSP00000409612:p.K333E	missense	likely pathogenic	Yes	Acyl-CoA dehydrogenase, medium chain, deficiency of	0.00205973	0	0.0117164	0	0	0.0384615	2	0	97	0	0	1
ACADM	1:g.76226846A>G	ENSP00000409612:p.K333E	missense	likely pathogenic	Yes	Acyl-CoA dehydrogenase, medium chain, deficiency of	0.00205973	0	0.0117164	0	0	0.0384615	2	0	97	0	0	1
ACADM	1:g.76226846A>G	ENSP00000409612:p.K333E	missense	likely pathogenic	Yes	Acyl-CoA dehydrogenase, medium chain, deficiency of	0.00205973	0	0.0117164	0	0	0.0384615	2	0	97	0	0	1
ACADM	1:g.76226846A>G	ENSP00000409612:p.K333E	missense	likely pathogenic	Yes	Acyl-CoA dehydrogenase, medium chain, deficiency of	0.00205973	0	0.0117164	0	0	0.0384615	2	0	97	0	0	1
ACADM	1:g.76226846A>G	ENSP00000409612:p.K333E	missense	likely pathogenic	Yes	Acyl-CoA dehydrogenase, medium chain, deficiency of	0.00205973	0	0.0117164	0	0	0.0384615	2	0	97	0	0	1
ACADM	1:g.76226846A>G	ENSP00000409612:p.K333E	missense	likely pathogenic	Yes	Acyl-CoA dehydrogenase, medium chain, deficiency of	0.00205973	0	0.0117164	0	0	0.0384615	2	0	97	0	0	1
ACADM	1:g.76226846A>G	ENSP00000409612:p.K333E	missense	likely pathogenic	Yes	Acyl-CoA dehydrogenase, medium chain, deficiency of	0.00205973	0	0.0117164	0	0	0.0384615	2	0	97	0	0	1
ACADM	1:g.76226846A>G	ENSP00000409612:p.K333E	missense	likely pathogenic	Yes	Acyl-CoA dehydrogenase, medium chain, deficiency of	0.00205973	0	0.0117164	0	0	0.0384615	2	0	97	0	0	1
ACADM	1:g.76226846A>G	ENSP00000409612:p.K333E	missense	likely pathogenic	Yes	Acyl-CoA dehydrogenase, medium chain, deficiency of	0.00205973	0	0.0117164	0	0	0.0384615	2	0	97	0	0	1
ACADM	1:g.76226846A>G	ENSP00000409612:p.K333E	missense	likely pathogenic	Yes	Acyl-CoA dehydrogenase, medium chain, deficiency of	0.00205973	0	0.0117164	0	0	0.0384615	2	0	97	0	0	1
ACADM	1:g.76226846A>G	ENSP00000409612:p.K333E	missense	likely pathogenic	Yes	Acyl-CoA dehydrogenase, medium chain, deficiency of	0.00205973	0	0.0117164	0	0	0.0384615	2	0	97	0	0	1
ACADM	1:g.76226846A>G	ENSP00000409612:p.K333E	missense	likely pathogenic	Yes	Acyl-CoA dehydrogenase, medium chain, deficiency of	0.00205973	0	0.0117164	0	0	0.0384615	2	0	97	0	0	1
ACADM	1:g.76226846A>G	ENSP00000409612:p.K333E	missense	likely pathogenic	Yes	Acyl-CoA dehydrogenase, medium chain, deficiency of	0.00205973	0	0.0117164	0	0	0.0384615	2	0	97	0	0	1
ACADM	1:g.76226846A>G	ENSP00000409612:p.K333E	missense	likely pathogenic	Yes	Acyl-CoA dehydrogenase, medium chain, deficiency of	0.00205973	0	0.0117164	0	0	0.0384615	2	0	97	0	0	1
ACADM	1:g.76226846A>G	ENSP00000409612:p.K333E	missense	likely pathogenic	Yes	Acyl-CoA dehydrogenase, medium chain, deficiency of	0.00205973	0	0.0117164	0	0	0.0384615	2	0	97	0	0	1
ACADM	1:g.76226846A>G	ENSP00000409612:p.K333E	missense	likely pathogenic	Yes	Acyl-CoA dehydrogenase, medium chain, deficiency of	0.00205973	0	0.0117164	0	0	0.0384615	2	0	97	0	0	1
ACADM	1:g.76226846A>G	ENSP00000409612:p.K333E	missense	likely pathogenic	Yes	Acyl-CoA dehydrogenase, medium chain, deficiency of	0.00205973	0	0.0117164	0	0	0.0384615	2	0	97	0	0	1
ACADM	1:g.76226846A>G	ENSP00000409612:p.K333E	missense	likely pathogenic	Yes	Acyl-CoA dehydrogenase, medium chain, deficiency of	0.00205973	0	0.0117164	0	0	0.0384615	2	0	97	0	0	1
ACADM	1:g.76226846A>G	ENSP00000409612:p.K333E	missense	likely pathogenic	Yes	Acyl-CoA dehydrogenase, medium chain, deficiency of	0.00205973	0	0.0117164	0	0	0.0384615	2	0	97	0	0	1
ACADM	1:g.76226846A>G	ENSP00000409612:p.K333E	missense	likely pathogenic	Yes	Acyl-CoA dehydrogenase, medium chain, deficiency of	0.00205973	0	0.0117164	0	0	0.0384615	2	0	97	0	0	1
ACADM	1:g.76226846A>G	ENSP00000409612:p.K333E	missense	likely pathogenic	Yes	Acyl-CoA dehydrogenase, medium chain, deficiency of	0.00205973	0	0.0117164	0	0	0.0384615	2	0	97	0	0	1
ACADM	1:g.76226846A>G	ENSP00000409612:p.K333E	missense	likely pathogenic	Yes	Acyl-CoA dehydrogenase, medium chain, deficiency of	0.00205973	0	0.0117164	0	0	0.0384615	2	0	97	0	0	1
ACADM	1:g.76226846A>G	ENSP00000409612:p.K333E	missense	likely pathogenic	Yes	Acyl-CoA dehydrogenase, medium chain, deficiency of	0.00205973	0	0.0117164	0	0	0.0384615	2	0	97	0	0	1
ACADM	1:g.76226846A>G	ENSP00000409612:p.K333E	missense	likely pathogenic	Yes	Acyl-CoA dehydrogenase, medium chain, deficiency of	0.00205973	0	0.0117164	0	0	0.0384615	2	0	97	0	0	1
ACADM	1:g.76226846A>G	ENSP00000409612:p.K333E	missense	likely pathogenic	Yes	Acyl-CoA dehydrogenase, medium chain, deficiency of	0.00205973	0	0.0117164	0	0	0.0384615	2	0	97	0	0	1
ACADM	1:g.76226846A>G	ENSP00000409612:p.K333E	missense	likely pathogenic	Yes	Acyl-CoA dehydrogenase, medium chain, deficiency of	0.00205973	0	0.0117164	0	0	0.0384615	2	0	97	0	0	1
ACADM	1:g.76226846A>G	ENSP00000409612:p.K333E	missense	likely pathogenic	Yes	Acyl-CoA dehydrogenase, medium chain, deficiency of	0.00205973	0	0.0117164	0	0	0.0384615	2	0	97	0	0	1
ACADM	1:g.76226846A>G	ENSP00000409612:p.K333E	missense	likely pathogenic	Yes	Acyl-CoA dehydrogenase, medium chain, deficiency of	0.00205973	0	0.0117164	0	0	0.0384615	2	0	97	0	0	1
ACADM	1:g.76226846A>G	ENSP00000409612:p.K333E	missense	likely pathogenic	Yes	Acyl-CoA dehydrogenase, medium chain, deficiency of	0.00205973	0	0.0117164	0	0	0.0384615	2	0	97	0	0	1
ACADM	1:g.76226846A>G	ENSP00000409612:p.K333E	missense	likely pathogenic	Yes	Acyl-CoA dehydrogenase, medium chain, deficiency of	0.00205973	0	0.0117164	0	0	0.0384615	2	0	97	0	0	1
ACADM	1:g.76226846A>G	ENSP00000409612:p.K333E	missense	likely pathogenic	Yes	Acyl-CoA dehydrogenase, medium chain, deficiency of	0.00205973	0	0.0117164	0	0	0.0384615	2	0	97	0	0	1
PMM2	16:g.8895684T>G	ENSP00000268261:p.L32R	missense	likely pathogenic	Yes	Congenital disorder of glycosylation, type Ia	0	0	0.000120788	0	0	0	0	0	1	0	0	0
PMM2	16:g.8904945C>A	ENSP00000457932:p.S63*	stop-gain	pathogenic	Yes	Congenital disorder of glycosylation, type Ia	0	0	0.000241575	0	0	0	0	0	2	0	0	0
PMM2	16:g.8904945C>A	ENSP00000457932:p.S63*	stop-gain	pathogenic	Yes	Congenital disorder of glycosylation, type Ia	0	0	0.000241575	0	0	0	0	0	2	0	0	0
PMM2	16:g.8904973G>A	ENSP00000268261:p.V129M	missense	likely pathogenic	Yes	Congenital disorder of glycosylation, type Ia	0.00102987	0	0	0	0	0	1	0	0	0	0	0
PMM2	16:g.8905010G>A	ENSP00000268261:p.R141H	missense	likely pathogenic	Yes	Congenital disorder of glycosylation, type Ia	0.00102987	0	0.00785119	0.00153374	0	0.0384615	1	0	65	1	0	1
PMM2	16:g.8905010G>A	ENSP00000268261:p.R141H	missense	likely pathogenic	Yes	Congenital disorder of glycosylation, type Ia	0.00102987	0	0.00785119	0.00153374	0	0.0384615	1	0	65	1	0	1
PMM2	16:g.8905010G>A	ENSP00000268261:p.R141H	missense	likely pathogenic	Yes	Congenital disorder of glycosylation, type Ia	0.00102987	0	0.00785119	0.00153374	0	0.0384615	1	0	65	1	0	1
PMM2	16:g.8905010G>A	ENSP00000268261:p.R141H	missense	likely pathogenic	Yes	Congenital disorder of glycosylation, type Ia	0.00102987	0	0.00785119	0.00153374	0	0.0384615	1	0	65	1	0	1
PMM2	16:g.8905010G>A	ENSP00000268261:p.R141H	missense	likely pathogenic	Yes	Congenital disorder of glycosylation, type Ia	0.00102987	0	0.00785119	0.00153374	0	0.0384615	1	0	65	1	0	1
PMM2	16:g.8905010G>A	ENSP00000268261:p.R141H	missense	likely pathogenic	Yes	Congenital disorder of glycosylation, type Ia	0.00102987	0	0.00785119	0.00153374	0	0.0384615	1	0	65	1	0	1
PMM2	16:g.8905010G>A	ENSP00000268261:p.R141H	missense	likely pathogenic	Yes	Congenital disorder of glycosylation, type Ia	0.00102987	0	0.00785119	0.00153374	0	0.0384615	1	0	65	1	0	1
PMM2	16:g.8905010G>A	ENSP00000268261:p.R141H	missense	likely pathogenic	Yes	Congenital disorder of glycosylation, type Ia	0.00102987	0	0.00785119	0.00153374	0	0.0384615	1	0	65	1	0	1
PMM2	16:g.8905010G>A	ENSP00000268261:p.R141H	missense	likely pathogenic	Yes	Congenital disorder of glycosylation, type Ia	0.00102987	0	0.00785119	0.00153374	0	0.0384615	1	0	65	1	0	1
PMM2	16:g.8905010G>A	ENSP00000268261:p.R141H	missense	likely pathogenic	Yes	Congenital disorder of glycosylation, type Ia	0.00102987	0	0.00785119	0.00153374	0	0.0384615	1	0	65	1	0	1
PMM2	16:g.8905010G>A	ENSP00000268261:p.R141H	missense	likely pathogenic	Yes	Congenital disorder of glycosylation, type Ia	0.00102987	0	0.00785119	0.00153374	0	0.0384615	1	0	65	1	0	1
PMM2	16:g.8905010G>A	ENSP00000268261:p.R141H	missense	likely pathogenic	Yes	Congenital disorder of glycosylation, type Ia	0.00102987	0	0.00785119	0.00153374	0	0.0384615	1	0	65	1	0	1
PMM2	16:g.8905010G>A	ENSP00000268261:p.R141H	missense	likely pathogenic	Yes	Congenital disorder of glycosylation, type Ia	0.00102987	0	0.00785119	0.00153374	0	0.0384615	1	0	65	1	0	1
PMM2	16:g.8905010G>A	ENSP00000268261:p.R141H	missense	likely pathogenic	Yes	Congenital disorder of glycosylation, type Ia	0.00102987	0	0.00785119	0.00153374	0	0.0384615	1	0	65	1	0	1
PMM2	16:g.8905010G>A	ENSP00000268261:p.R141H	missense	likely pathogenic	Yes	Congenital disorder of glycosylation, type Ia	0.00102987	0	0.00785119	0.00153374	0	0.0384615	1	0	65	1	0	1
PMM2	16:g.8905010G>A	ENSP00000268261:p.R141H	missense	likely pathogenic	Yes	Congenital disorder of glycosylation, type Ia	0.00102987	0	0.00785119	0.00153374	0	0.0384615	1	0	65	1	0	1
PMM2	16:g.8905010G>A	ENSP00000268261:p.R141H	missense	likely pathogenic	Yes	Congenital disorder of glycosylation, type Ia	0.00102987	0	0.00785119	0.00153374	0	0.0384615	1	0	65	1	0	1
PMM2	16:g.8905010G>A	ENSP00000268261:p.R141H	missense	likely pathogenic	Yes	Congenital disorder of glycosylation, type Ia	0.00102987	0	0.00785119	0.00153374	0	0.0384615	1	0	65	1	0	1
PMM2	16:g.8905010G>A	ENSP00000268261:p.R141H	missense	likely pathogenic	Yes	Congenital disorder of glycosylation, type Ia	0.00102987	0	0.00785119	0.00153374	0	0.0384615	1	0	65	1	0	1
PMM2	16:g.8905010G>A	ENSP00000268261:p.R141H	missense	likely pathogenic	Yes	Congenital disorder of glycosylation, type Ia	0.00102987	0	0.00785119	0.00153374	0	0.0384615	1	0	65	1	0	1
PMM2	16:g.8905010G>A	ENSP00000268261:p.R141H	missense	likely pathogenic	Yes	Congenital disorder of glycosylation, type Ia	0.00102987	0	0.00785119	0.00153374	0	0.0384615	1	0	65	1	0	1
PMM2	16:g.8905010G>A	ENSP00000268261:p.R141H	missense	likely pathogenic	Yes	Congenital disorder of glycosylation, type Ia	0.00102987	0	0.00785119	0.00153374	0	0.0384615	1	0	65	1	0	1
PMM2	16:g.8905010G>A	ENSP00000268261:p.R141H	missense	likely pathogenic	Yes	Congenital disorder of glycosylation, type Ia	0.00102987	0	0.00785119	0.00153374	0	0.0384615	1	0	65	1	0	1
PMM2	16:g.8905010G>A	ENSP00000268261:p.R141H	missense	likely pathogenic	Yes	Congenital disorder of glycosylation, type Ia	0.00102987	0	0.00785119	0.00153374	0	0.0384615	1	0	65	1	0	1
PMM2	16:g.8905010G>A	ENSP00000268261:p.R141H	missense	likely pathogenic	Yes	Congenital disorder of glycosylation, type Ia	0.00102987	0	0.00785119	0.00153374	0	0.0384615	1	0	65	1	0	1
PMM2	16:g.8905010G>A	ENSP00000268261:p.R141H	missense	likely pathogenic	Yes	Congenital disorder of glycosylation, type Ia	0.00102987	0	0.00785119	0.00153374	0	0.0384615	1	0	65	1	0	1
PMM2	16:g.8905010G>A	ENSP00000268261:p.R141H	missense	likely pathogenic	Yes	Congenital disorder of glycosylation, type Ia	0.00102987	0	0.00785119	0.00153374	0	0.0384615	1	0	65	1	0	1
PMM2	16:g.8905010G>A	ENSP00000268261:p.R141H	missense	likely pathogenic	Yes	Congenital disorder of glycosylation, type Ia	0.00102987	0	0.00785119	0.00153374	0	0.0384615	1	0	65	1	0	1
PMM2	16:g.8905010G>A	ENSP00000268261:p.R141H	missense	likely pathogenic	Yes	Congenital disorder of glycosylation, type Ia	0.00102987	0	0.00785119	0.00153374	0	0.0384615	1	0	65	1	0	1
PMM2	16:g.8905010G>A	ENSP00000268261:p.R141H	missense	likely pathogenic	Yes	Congenital disorder of glycosylation, type Ia	0.00102987	0	0.00785119	0.00153374	0	0.0384615	1	0	65	1	0	1
PMM2	16:g.8905010G>A	ENSP00000268261:p.R141H	missense	likely pathogenic	Yes	Congenital disorder of glycosylation, type Ia	0.00102987	0	0.00785119	0.00153374	0	0.0384615	1	0	65	1	0	1
PMM2	16:g.8905010G>A	ENSP00000268261:p.R141H	missense	likely pathogenic	Yes	Congenital disorder of glycosylation, type Ia	0.00102987	0	0.00785119	0.00153374	0	0.0384615	1	0	65	1	0	1
PMM2	16:g.8905010G>A	ENSP00000268261:p.R141H	missense	likely pathogenic	Yes	Congenital disorder of glycosylation, type Ia	0.00102987	0	0.00785119	0.00153374	0	0.0384615	1	0	65	1	0	1
PMM2	16:g.8905010G>A	ENSP00000268261:p.R141H	missense	likely pathogenic	Yes	Congenital disorder of glycosylation, type Ia	0.00102987	0	0.00785119	0.00153374	0	0.0384615	1	0	65	1	0	1
PMM2	16:g.8905010G>A	ENSP00000268261:p.R141H	missense	likely pathogenic	Yes	Congenital disorder of glycosylation, type Ia	0.00102987	0	0.00785119	0.00153374	0	0.0384615	1	0	65	1	0	1
PMM2	16:g.8905010G>A	ENSP00000268261:p.R141H	missense	likely pathogenic	Yes	Congenital disorder of glycosylation, type Ia	0.00102987	0	0.00785119	0.00153374	0	0.0384615	1	0	65	1	0	1
PMM2	16:g.8905010G>A	ENSP00000268261:p.R141H	missense	likely pathogenic	Yes	Congenital disorder of glycosylation, type Ia	0.00102987	0	0.00785119	0.00153374	0	0.0384615	1	0	65	1	0	1
PMM2	16:g.8905010G>A	ENSP00000268261:p.R141H	missense	likely pathogenic	Yes	Congenital disorder of glycosylation, type Ia	0.00102987	0	0.00785119	0.00153374	0	0.0384615	1	0	65	1	0	1
PMM2	16:g.8905010G>A	ENSP00000268261:p.R141H	missense	likely pathogenic	Yes	Congenital disorder of glycosylation, type Ia	0.00102987	0	0.00785119	0.00153374	0	0.0384615	1	0	65	1	0	1
PMM2	16:g.8905010G>A	ENSP00000268261:p.R141H	missense	likely pathogenic	Yes	Congenital disorder of glycosylation, type Ia	0.00102987	0	0.00785119	0.00153374	0	0.0384615	1	0	65	1	0	1
PMM2	16:g.8905010G>A	ENSP00000268261:p.R141H	missense	likely pathogenic	Yes	Congenital disorder of glycosylation, type Ia	0.00102987	0	0.00785119	0.00153374	0	0.0384615	1	0	65	1	0	1
PMM2	16:g.8905010G>A	ENSP00000268261:p.R141H	missense	likely pathogenic	Yes	Congenital disorder of glycosylation, type Ia	0.00102987	0	0.00785119	0.00153374	0	0.0384615	1	0	65	1	0	1
PMM2	16:g.8905010G>A	ENSP00000268261:p.R141H	missense	likely pathogenic	Yes	Congenital disorder of glycosylation, type Ia	0.00102987	0	0.00785119	0.00153374	0	0.0384615	1	0	65	1	0	1
PMM2	16:g.8905010G>A	ENSP00000268261:p.R141H	missense	likely pathogenic	Yes	Congenital disorder of glycosylation, type Ia	0.00102987	0	0.00785119	0.00153374	0	0.0384615	1	0	65	1	0	1
PMM2	16:g.8905010G>A	ENSP00000268261:p.R141H	missense	likely pathogenic	Yes	Congenital disorder of glycosylation, type Ia	0.00102987	0	0.00785119	0.00153374	0	0.0384615	1	0	65	1	0	1
PMM2	16:g.8905010G>A	ENSP00000268261:p.R141H	missense	likely pathogenic	Yes	Congenital disorder of glycosylation, type Ia	0.00102987	0	0.00785119	0.00153374	0	0.0384615	1	0	65	1	0	1
PMM2	16:g.8905010G>A	ENSP00000268261:p.R141H	missense	likely pathogenic	Yes	Congenital disorder of glycosylation, type Ia	0.00102987	0	0.00785119	0.00153374	0	0.0384615	1	0	65	1	0	1
PMM2	16:g.8905010G>A	ENSP00000268261:p.R141H	missense	likely pathogenic	Yes	Congenital disorder of glycosylation, type Ia	0.00102987	0	0.00785119	0.00153374	0	0.0384615	1	0	65	1	0	1
PMM2	16:g.8905010G>A	ENSP00000268261:p.R141H	missense	likely pathogenic	Yes	Congenital disorder of glycosylation, type Ia	0.00102987	0	0.00785119	0.00153374	0	0.0384615	1	0	65	1	0	1
PMM2	16:g.8905010G>A	ENSP00000268261:p.R141H	missense	likely pathogenic	Yes	Congenital disorder of glycosylation, type Ia	0.00102987	0	0.00785119	0.00153374	0	0.0384615	1	0	65	1	0	1
PMM2	16:g.8905010G>A	ENSP00000268261:p.R141H	missense	likely pathogenic	Yes	Congenital disorder of glycosylation, type Ia	0.00102987	0	0.00785119	0.00153374	0	0.0384615	1	0	65	1	0	1
PMM2	16:g.8905010G>A	ENSP00000268261:p.R141H	missense	likely pathogenic	Yes	Congenital disorder of glycosylation, type Ia	0.00102987	0	0.00785119	0.00153374	0	0.0384615	1	0	65	1	0	1
PMM2	16:g.8905010G>A	ENSP00000268261:p.R141H	missense	likely pathogenic	Yes	Congenital disorder of glycosylation, type Ia	0.00102987	0	0.00785119	0.00153374	0	0.0384615	1	0	65	1	0	1
PMM2	16:g.8905010G>A	ENSP00000268261:p.R141H	missense	likely pathogenic	Yes	Congenital disorder of glycosylation, type Ia	0.00102987	0	0.00785119	0.00153374	0	0.0384615	1	0	65	1	0	1
PMM2	16:g.8905010G>A	ENSP00000268261:p.R141H	missense	likely pathogenic	Yes	Congenital disorder of glycosylation, type Ia	0.00102987	0	0.00785119	0.00153374	0	0.0384615	1	0	65	1	0	1
PMM2	16:g.8905010G>A	ENSP00000268261:p.R141H	missense	likely pathogenic	Yes	Congenital disorder of glycosylation, type Ia	0.00102987	0	0.00785119	0.00153374	0	0.0384615	1	0	65	1	0	1
PMM2	16:g.8905010G>A	ENSP00000268261:p.R141H	missense	likely pathogenic	Yes	Congenital disorder of glycosylation, type Ia	0.00102987	0	0.00785119	0.00153374	0	0.0384615	1	0	65	1	0	1
PMM2	16:g.8905010G>A	ENSP00000268261:p.R141H	missense	likely pathogenic	Yes	Congenital disorder of glycosylation, type Ia	0.00102987	0	0.00785119	0.00153374	0	0.0384615	1	0	65	1	0	1
PMM2	16:g.8905010G>A	ENSP00000268261:p.R141H	missense	likely pathogenic	Yes	Congenital disorder of glycosylation, type Ia	0.00102987	0	0.00785119	0.00153374	0	0.0384615	1	0	65	1	0	1
PMM2	16:g.8905010G>A	ENSP00000268261:p.R141H	missense	likely pathogenic	Yes	Congenital disorder of glycosylation, type Ia	0.00102987	0	0.00785119	0.00153374	0	0.0384615	1	0	65	1	0	1
PMM2	16:g.8905010G>A	ENSP00000268261:p.R141H	missense	likely pathogenic	Yes	Congenital disorder of glycosylation, type Ia	0.00102987	0	0.00785119	0.00153374	0	0.0384615	1	0	65	1	0	1
PMM2	16:g.8905010G>A	ENSP00000268261:p.R141H	missense	likely pathogenic	Yes	Congenital disorder of glycosylation, type Ia	0.00102987	0	0.00785119	0.00153374	0	0.0384615	1	0	65	1	0	1
PMM2	16:g.8905010G>A	ENSP00000268261:p.R141H	missense	likely pathogenic	Yes	Congenital disorder of glycosylation, type Ia	0.00102987	0	0.00785119	0.00153374	0	0.0384615	1	0	65	1	0	1
PMM2	16:g.8905010G>A	ENSP00000268261:p.R141H	missense	likely pathogenic	Yes	Congenital disorder of glycosylation, type Ia	0.00102987	0	0.00785119	0.00153374	0	0.0384615	1	0	65	1	0	1
PMM2	16:g.8905010G>A	ENSP00000268261:p.R141H	missense	likely pathogenic	Yes	Congenital disorder of glycosylation, type Ia	0.00102987	0	0.00785119	0.00153374	0	0.0384615	1	0	65	1	0	1
PMM2	16:g.8905010G>A	ENSP00000268261:p.R141H	missense	likely pathogenic	Yes	Congenital disorder of glycosylation, type Ia	0.00102987	0	0.00785119	0.00153374	0	0.0384615	1	0	65	1	0	1
PMM2	16:g.8905010G>A	ENSP00000268261:p.R141H	missense	likely pathogenic	Yes	Congenital disorder of glycosylation, type Ia	0.00102987	0	0.00785119	0.00153374	0	0.0384615	1	0	65	1	0	1
PMM2	16:g.8905010G>A	ENSP00000268261:p.R141H	missense	likely pathogenic	Yes	Congenital disorder of glycosylation, type Ia	0.00102987	0	0.00785119	0.00153374	0	0.0384615	1	0	65	1	0	1
PMM2	16:g.8905030G>A	ENSP00000268261:p.D148N	missense	likely pathogenic	Yes	Congenital disorder of glycosylation, type Ia	0	0	0.000362363	0	0	0	0	0	3	0	0	0
PMM2	16:g.8905030G>A	ENSP00000268261:p.D148N	missense	likely pathogenic	Yes	Congenital disorder of glycosylation, type Ia	0	0	0.000362363	0	0	0	0	0	3	0	0	0
PMM2	16:g.8905030G>A	ENSP00000268261:p.D148N	missense	likely pathogenic	Yes	Congenital disorder of glycosylation, type Ia	0	0	0.000362363	0	0	0	0	0	3	0	0	0
PMM2	16:g.8905517T>C	ENSP00000268261:p.F157S	missense	likely pathogenic	Yes	Congenital disorder of glycosylation, type Ia	0	0	0.0009663	0	0	0	0	0	8	0	0	0
PMM2	16:g.8905517T>C	ENSP00000268261:p.F157S	missense	likely pathogenic	Yes	Congenital disorder of glycosylation, type Ia	0	0	0.0009663	0	0	0	0	0	8	0	0	0
PMM2	16:g.8905517T>C	ENSP00000268261:p.F157S	missense	likely pathogenic	Yes	Congenital disorder of glycosylation, type Ia	0	0	0.0009663	0	0	0	0	0	8	0	0	0
PMM2	16:g.8905517T>C	ENSP00000268261:p.F157S	missense	likely pathogenic	Yes	Congenital disorder of glycosylation, type Ia	0	0	0.0009663	0	0	0	0	0	8	0	0	0
PMM2	16:g.8905517T>C	ENSP00000268261:p.F157S	missense	likely pathogenic	Yes	Congenital disorder of glycosylation, type Ia	0	0	0.0009663	0	0	0	0	0	8	0	0	0
PMM2	16:g.8905517T>C	ENSP00000268261:p.F157S	missense	likely pathogenic	Yes	Congenital disorder of glycosylation, type Ia	0	0	0.0009663	0	0	0	0	0	8	0	0	0
PMM2	16:g.8905517T>C	ENSP00000268261:p.F157S	missense	likely pathogenic	Yes	Congenital disorder of glycosylation, type Ia	0	0	0.0009663	0	0	0	0	0	8	0	0	0
PMM2	16:g.8905517T>C	ENSP00000268261:p.F157S	missense	likely pathogenic	Yes	Congenital disorder of glycosylation, type Ia	0	0	0.0009663	0	0	0	0	0	8	0	0	0
PMM2	16:g.8906947G>C	ENSP00000268261:p.G208A	missense	likely pathogenic	Yes	Congenital disorder of glycosylation, type Ia	0	0	0.000120788	0	0	0	0	0	1	0	0	0
PMM2	16:g.8941618C>G	ENSP00000268261:p.T226S	missense	likely pathogenic	Yes	Congenital disorder of glycosylation, type Ia	0	0	0.000120788	0	0	0	0	0	1	0	0	0
PMM2	16:g.8941632G>A	ENSP00000268261:p.V231M	missense	likely pathogenic	Yes	Congenital disorder of glycosylation, type Ia	0	0	0.000120788	0	0	0	0	0	1	0	0	0
PMM2	16:g.8941651C>G	ENSP00000268261:p.T237R	missense	likely pathogenic	Yes	Congenital disorder of glycosylation, type Ia	0	0	0.000603938	0	0	0	0	0	5	0	0	0
PMM2	16:g.8941651C>G	ENSP00000268261:p.T237R	missense	likely pathogenic	Yes	Congenital disorder of glycosylation, type Ia	0	0	0.000603938	0	0	0	0	0	5	0	0	0
PMM2	16:g.8941651C>G	ENSP00000268261:p.T237R	missense	likely pathogenic	Yes	Congenital disorder of glycosylation, type Ia	0	0	0.000603938	0	0	0	0	0	5	0	0	0
PMM2	16:g.8941651C>G	ENSP00000268261:p.T237R	missense	likely pathogenic	Yes	Congenital disorder of glycosylation, type Ia	0	0	0.000603938	0	0	0	0	0	5	0	0	0
PMM2	16:g.8941651C>G	ENSP00000268261:p.T237R	missense	likely pathogenic	Yes	Congenital disorder of glycosylation, type Ia	0	0	0.000603938	0	0	0	0	0	5	0	0	0
PMM2	16:g.8941663G>C	ENSP00000268261:p.C241S	missense	likely pathogenic	Yes	Congenital disorder of glycosylation, type Ia	0.00102987	0	0.000241575	0	0	0	1	0	2	0	0	0
PMM2	16:g.8941663G>C	ENSP00000268261:p.C241S	missense	likely pathogenic	Yes	Congenital disorder of glycosylation, type Ia	0.00102987	0	0.000241575	0	0	0	1	0	2	0	0	0
PMM2	16:g.8941663G>C	ENSP00000268261:p.C241S	missense	likely pathogenic	Yes	Congenital disorder of glycosylation, type Ia	0.00102987	0	0.000241575	0	0	0	1	0	2	0	0	0
SLCO1B1	12:g.21349909C>T	ENSP00000256958:p.R253*	stop-gain	pathogenic	Yes	Hyperbilirubinemia, Rotor type, digenic	0	0	0	0.00153374	0	0.0384615	0	0	0	1	0	1
SLCO1B1	12:g.21349909C>T	ENSP00000256958:p.R253*	stop-gain	pathogenic	Yes	Hyperbilirubinemia, Rotor type, digenic	0	0	0	0.00153374	0	0.0384615	0	0	0	1	0	1
SLCO1B1	12:g.21375289C>T	ENSP00000256958:p.R580*	stop-gain	pathogenic	Yes	Hyperbilirubinemia, Rotor type, digenic	0	0.00327869	0.00265733	0.00766871	0	0	0	1	22	5	0	0
SLCO1B1	12:g.21375289C>T	ENSP00000256958:p.R580*	stop-gain	pathogenic	Yes	Hyperbilirubinemia, Rotor type, digenic	0	0.00327869	0.00265733	0.00766871	0	0	0	1	22	5	0	0
SLCO1B1	12:g.21375289C>T	ENSP00000256958:p.R580*	stop-gain	pathogenic	Yes	Hyperbilirubinemia, Rotor type, digenic	0	0.00327869	0.00265733	0.00766871	0	0	0	1	22	5	0	0
SLCO1B1	12:g.21375289C>T	ENSP00000256958:p.R580*	stop-gain	pathogenic	Yes	Hyperbilirubinemia, Rotor type, digenic	0	0.00327869	0.00265733	0.00766871	0	0	0	1	22	5	0	0
SLCO1B1	12:g.21375289C>T	ENSP00000256958:p.R580*	stop-gain	pathogenic	Yes	Hyperbilirubinemia, Rotor type, digenic	0	0.00327869	0.00265733	0.00766871	0	0	0	1	22	5	0	0
SLCO1B1	12:g.21375289C>T	ENSP00000256958:p.R580*	stop-gain	pathogenic	Yes	Hyperbilirubinemia, Rotor type, digenic	0	0.00327869	0.00265733	0.00766871	0	0	0	1	22	5	0	0
SLCO1B1	12:g.21375289C>T	ENSP00000256958:p.R580*	stop-gain	pathogenic	Yes	Hyperbilirubinemia, Rotor type, digenic	0	0.00327869	0.00265733	0.00766871	0	0	0	1	22	5	0	0
SLCO1B1	12:g.21375289C>T	ENSP00000256958:p.R580*	stop-gain	pathogenic	Yes	Hyperbilirubinemia, Rotor type, digenic	0	0.00327869	0.00265733	0.00766871	0	0	0	1	22	5	0	0
SLCO1B1	12:g.21375289C>T	ENSP00000256958:p.R580*	stop-gain	pathogenic	Yes	Hyperbilirubinemia, Rotor type, digenic	0	0.00327869	0.00265733	0.00766871	0	0	0	1	22	5	0	0
SLCO1B1	12:g.21375289C>T	ENSP00000256958:p.R580*	stop-gain	pathogenic	Yes	Hyperbilirubinemia, Rotor type, digenic	0	0.00327869	0.00265733	0.00766871	0	0	0	1	22	5	0	0
SLCO1B1	12:g.21375289C>T	ENSP00000256958:p.R580*	stop-gain	pathogenic	Yes	Hyperbilirubinemia, Rotor type, digenic	0	0.00327869	0.00265733	0.00766871	0	0	0	1	22	5	0	0
SLCO1B1	12:g.21375289C>T	ENSP00000256958:p.R580*	stop-gain	pathogenic	Yes	Hyperbilirubinemia, Rotor type, digenic	0	0.00327869	0.00265733	0.00766871	0	0	0	1	22	5	0	0
SLCO1B1	12:g.21375289C>T	ENSP00000256958:p.R580*	stop-gain	pathogenic	Yes	Hyperbilirubinemia, Rotor type, digenic	0	0.00327869	0.00265733	0.00766871	0	0	0	1	22	5	0	0
SLCO1B1	12:g.21375289C>T	ENSP00000256958:p.R580*	stop-gain	pathogenic	Yes	Hyperbilirubinemia, Rotor type, digenic	0	0.00327869	0.00265733	0.00766871	0	0	0	1	22	5	0	0
SLCO1B1	12:g.21375289C>T	ENSP00000256958:p.R580*	stop-gain	pathogenic	Yes	Hyperbilirubinemia, Rotor type, digenic	0	0.00327869	0.00265733	0.00766871	0	0	0	1	22	5	0	0
SLCO1B1	12:g.21375289C>T	ENSP00000256958:p.R580*	stop-gain	pathogenic	Yes	Hyperbilirubinemia, Rotor type, digenic	0	0.00327869	0.00265733	0.00766871	0	0	0	1	22	5	0	0
SLCO1B1	12:g.21375289C>T	ENSP00000256958:p.R580*	stop-gain	pathogenic	Yes	Hyperbilirubinemia, Rotor type, digenic	0	0.00327869	0.00265733	0.00766871	0	0	0	1	22	5	0	0
SLCO1B1	12:g.21375289C>T	ENSP00000256958:p.R580*	stop-gain	pathogenic	Yes	Hyperbilirubinemia, Rotor type, digenic	0	0.00327869	0.00265733	0.00766871	0	0	0	1	22	5	0	0
SLCO1B1	12:g.21375289C>T	ENSP00000256958:p.R580*	stop-gain	pathogenic	Yes	Hyperbilirubinemia, Rotor type, digenic	0	0.00327869	0.00265733	0.00766871	0	0	0	1	22	5	0	0
SLCO1B1	12:g.21375289C>T	ENSP00000256958:p.R580*	stop-gain	pathogenic	Yes	Hyperbilirubinemia, Rotor type, digenic	0	0.00327869	0.00265733	0.00766871	0	0	0	1	22	5	0	0
SLCO1B1	12:g.21375289C>T	ENSP00000256958:p.R580*	stop-gain	pathogenic	Yes	Hyperbilirubinemia, Rotor type, digenic	0	0.00327869	0.00265733	0.00766871	0	0	0	1	22	5	0	0
SLCO1B1	12:g.21375289C>T	ENSP00000256958:p.R580*	stop-gain	pathogenic	Yes	Hyperbilirubinemia, Rotor type, digenic	0	0.00327869	0.00265733	0.00766871	0	0	0	1	22	5	0	0
SLCO1B1	12:g.21375289C>T	ENSP00000256958:p.R580*	stop-gain	pathogenic	Yes	Hyperbilirubinemia, Rotor type, digenic	0	0.00327869	0.00265733	0.00766871	0	0	0	1	22	5	0	0
SLCO1B1	12:g.21375289C>T	ENSP00000256958:p.R580*	stop-gain	pathogenic	Yes	Hyperbilirubinemia, Rotor type, digenic	0	0.00327869	0.00265733	0.00766871	0	0	0	1	22	5	0	0
SLCO1B1	12:g.21375289C>T	ENSP00000256958:p.R580*	stop-gain	pathogenic	Yes	Hyperbilirubinemia, Rotor type, digenic	0	0.00327869	0.00265733	0.00766871	0	0	0	1	22	5	0	0
SLCO1B1	12:g.21375289C>T	ENSP00000256958:p.R580*	stop-gain	pathogenic	Yes	Hyperbilirubinemia, Rotor type, digenic	0	0.00327869	0.00265733	0.00766871	0	0	0	1	22	5	0	0
SLCO1B1	12:g.21375289C>T	ENSP00000256958:p.R580*	stop-gain	pathogenic	Yes	Hyperbilirubinemia, Rotor type, digenic	0	0.00327869	0.00265733	0.00766871	0	0	0	1	22	5	0	0
SLCO1B1	12:g.21375289C>T	ENSP00000256958:p.R580*	stop-gain	pathogenic	Yes	Hyperbilirubinemia, Rotor type, digenic	0	0.00327869	0.00265733	0.00766871	0	0	0	1	22	5	0	0
SLCO1B1	12:g.21375289C>T	ENSP00000256958:p.R580*	stop-gain	pathogenic	Yes	Hyperbilirubinemia, Rotor type, digenic	0	0.00327869	0.00265733	0.00766871	0	0	0	1	22	5	0	0
CYP27A1	2:g.219674424G>A	ENSP00000258415:p.R127Q	missense	likely pathogenic	Yes	Cerebrotendinous xanthomatosis	0	0	0.000241575	0	0	0	0	0	2	0	0	0
CYP27A1	2:g.219674424G>A	ENSP00000258415:p.R127Q	missense	likely pathogenic	Yes	Cerebrotendinous xanthomatosis	0	0	0.000241575	0	0	0	0	0	2	0	0	0
CYP27A1	2:g.219674479G>T	ENSP00000258415:p.G145	synonymous	likely pathogenic	Yes	Cerebrotendinous xanthomatosis	0	0	0	0.00613497	0	0	0	0	0	4	0	0
CYP27A1	2:g.219674479G>T	ENSP00000258415:p.G145	synonymous	likely pathogenic	Yes	Cerebrotendinous xanthomatosis	0	0	0	0.00613497	0	0	0	0	0	4	0	0
CYP27A1	2:g.219674479G>T	ENSP00000258415:p.G145	synonymous	likely pathogenic	Yes	Cerebrotendinous xanthomatosis	0	0	0	0.00613497	0	0	0	0	0	4	0	0
CYP27A1	2:g.219674479G>T	ENSP00000258415:p.G145	synonymous	likely pathogenic	Yes	Cerebrotendinous xanthomatosis	0	0	0	0.00613497	0	0	0	0	0	4	0	0
CYP27A1	2:g.219676973C>T	ENSP00000258415:p.Q159*	stop-gain	pathogenic	Yes	Cerebrotendinous xanthomatosis	0	0	0.000120788	0	0	0	0	0	1	0	0	0
CYP27A1	2:g.219677818C>T	ENSP00000258415:p.T339M	missense	likely pathogenic	Yes	Cerebrotendinous xanthomatosis	0.00102987	0	0.000241575	0	0	0	1	0	2	0	0	0
CYP27A1	2:g.219677818C>T	ENSP00000258415:p.T339M	missense	likely pathogenic	Yes	Cerebrotendinous xanthomatosis	0.00102987	0	0.000241575	0	0	0	1	0	2	0	0	0
CYP27A1	2:g.219677818C>T	ENSP00000258415:p.T339M	missense	likely pathogenic	Yes	Cerebrotendinous xanthomatosis	0.00102987	0	0.000241575	0	0	0	1	0	2	0	0	0
CYP27A1	2:g.219678909C>T	ENSP00000258415:p.R395C	missense	likely pathogenic	Yes	Cerebrotendinous xanthomatosis	0	0.00327869	0.00048315	0	0	0	0	1	4	0	0	0
CYP27A1	2:g.219678909C>T	ENSP00000258415:p.R395C	missense	likely pathogenic	Yes	Cerebrotendinous xanthomatosis	0	0.00327869	0.00048315	0	0	0	0	1	4	0	0	0
CYP27A1	2:g.219678909C>T	ENSP00000258415:p.R395C	missense	likely pathogenic	Yes	Cerebrotendinous xanthomatosis	0	0.00327869	0.00048315	0	0	0	0	1	4	0	0	0
CYP27A1	2:g.219678909C>T	ENSP00000258415:p.R395C	missense	likely pathogenic	Yes	Cerebrotendinous xanthomatosis	0	0.00327869	0.00048315	0	0	0	0	1	4	0	0	0
CYP27A1	2:g.219678909C>T	ENSP00000258415:p.R395C	missense	likely pathogenic	Yes	Cerebrotendinous xanthomatosis	0	0.00327869	0.00048315	0	0	0	0	1	4	0	0	0
CYP27A1	2:g.219678911G>A	ENSP00000258415:p.	splice-donor	pathogenic	Yes	Cerebrotendinous xanthomatosis	0	0	0.000724725	0	0	0	0	0	6	0	0	0
CYP27A1	2:g.219678911G>A	ENSP00000258415:p.	splice-donor	pathogenic	Yes	Cerebrotendinous xanthomatosis	0	0	0.000724725	0	0	0	0	0	6	0	0	0
CYP27A1	2:g.219678911G>A	ENSP00000258415:p.	splice-donor	pathogenic	Yes	Cerebrotendinous xanthomatosis	0	0	0.000724725	0	0	0	0	0	6	0	0	0
CYP27A1	2:g.219678911G>A	ENSP00000258415:p.	splice-donor	pathogenic	Yes	Cerebrotendinous xanthomatosis	0	0	0.000724725	0	0	0	0	0	6	0	0	0
CYP27A1	2:g.219678911G>A	ENSP00000258415:p.	splice-donor	pathogenic	Yes	Cerebrotendinous xanthomatosis	0	0	0.000724725	0	0	0	0	0	6	0	0	0
CYP27A1	2:g.219678911G>A	ENSP00000258415:p.	splice-donor	pathogenic	Yes	Cerebrotendinous xanthomatosis	0	0	0.000724725	0	0	0	0	0	6	0	0	0
CYP27A1	2:g.219679132G>A	ENSP00000258415:p.R405Q	missense	pathogenic	Yes	Cerebrotendinous xanthomatosis	0	0	0	0.00153374	0	0	0	0	0	1	0	0
MYBPC3	11:g.47354364C>A	ENSP00000442795:p.	splice-donor	pathogenic	No	Cardiomyopathy, dilated, 1MM; Cardiomyopathy, hypertrophic, 4; Left ventricular noncompaction 10	0	0	0.000120788	0	0	0	0	0	1	0	0	0
MYBPC3	11:g.47373058T>C	ENSP00000442795:p.	splice-acceptor	pathogenic	No	Cardiomyopathy, dilated, 1MM; Cardiomyopathy, hypertrophic, 4; Left ventricular noncompaction 10	0	0	0.000241575	0	0	0	0	0	2	0	0	0
MYBPC3	11:g.47353740G>A		stop-gain	pathogenic	No	Cardiomyopathy, dilated, 1MM; Cardiomyopathy, hypertrophic, 4; Left ventricular noncompaction 10	0	0	0.000120788	0	0	0	0	0	1	0	0	0
MYBPC3	11:g.47354447G>T		stop-gain	pathogenic	No	Cardiomyopathy, dilated, 1MM; Cardiomyopathy, hypertrophic, 4; Left ventricular noncompaction 10	0	0	0.000120788	0	0	0	0	0	1	0	0	0
MYBPC3	11:g.47354842C>T		stop-gain	pathogenic	No	Cardiomyopathy, dilated, 1MM; Cardiomyopathy, hypertrophic, 4; Left ventricular noncompaction 10	0	0	0.000120788	0	0	0	0	0	1	0	0	0
MYBPC3	11:g.47359085C>T		missense	likely pathogenic	No	Cardiomyopathy, dilated, 1MM; Cardiomyopathy, hypertrophic, 4; Left ventricular noncompaction 10	0	0	0.000120788	0.00153374	0	0	0	0	1	1	0	0
MYBPC3	11:g.47359085C>T		missense	likely pathogenic	No	Cardiomyopathy, dilated, 1MM; Cardiomyopathy, hypertrophic, 4; Left ventricular noncompaction 10	0	0	0.000120788	0.00153374	0	0	0	0	1	1	0	0
MYBPC3	11:g.47360071C>T		missense	pathogenic	No	Cardiomyopathy, dilated, 1MM; Cardiomyopathy, hypertrophic, 4; Left ventricular noncompaction 10	0	0	0.000120788	0	0	0	0	0	1	0	0	0
MYBPC3	11:g.47360120_47360121insA		frameshift	pathogenic	No	Cardiomyopathy, dilated, 1MM; Cardiomyopathy, hypertrophic, 4; Left ventricular noncompaction 10	0	0	0.000120788	0	0	0	0	0	1	0	0	0
MYBPC3	11:g.47360927_47360927delG		frameshift	pathogenic	No	Cardiomyopathy, dilated, 1MM; Cardiomyopathy, hypertrophic, 4; Left ventricular noncompaction 10	0	0	0.000120788	0	0	0	0	0	1	0	0	0
MYBPC3	11:g.47363542C>T		missense	likely pathogenic	No	Cardiomyopathy, dilated, 1MM; Cardiomyopathy, hypertrophic, 4; Left ventricular noncompaction 10	0	0	0.000120788	0	0	0	0	0	1	0	0	0
MYBPC3	11:g.47364129C>G		missense	pathogenic	No	Cardiomyopathy, dilated, 1MM; Cardiomyopathy, hypertrophic, 4; Left ventricular noncompaction 10	0	0	0.000120788	0	0	0	0	0	1	0	0	0
MYBPC3	11:g.47364249G>A		missense	likely pathogenic	No	Cardiomyopathy, dilated, 1MM; Cardiomyopathy, hypertrophic, 4; Left ventricular noncompaction 10	0	0	0.000120788	0	0	0	0	0	1	0	0	0
MYBPC3	11:g.47365041A>C		splice-donor	pathogenic	No	Cardiomyopathy, dilated, 1MM; Cardiomyopathy, hypertrophic, 4; Left ventricular noncompaction 10	0.0030896	0.00327869	0.00398599	0	0	0	3	1	33	0	0	0
MYBPC3	11:g.47365041A>C		splice-donor	pathogenic	No	Cardiomyopathy, dilated, 1MM; Cardiomyopathy, hypertrophic, 4; Left ventricular noncompaction 10	0.0030896	0.00327869	0.00398599	0	0	0	3	1	33	0	0	0
MYBPC3	11:g.47365041A>C		splice-donor	pathogenic	No	Cardiomyopathy, dilated, 1MM; Cardiomyopathy, hypertrophic, 4; Left ventricular noncompaction 10	0.0030896	0.00327869	0.00398599	0	0	0	3	1	33	0	0	0
MYBPC3	11:g.47365041A>C		splice-donor	pathogenic	No	Cardiomyopathy, dilated, 1MM; Cardiomyopathy, hypertrophic, 4; Left ventricular noncompaction 10	0.0030896	0.00327869	0.00398599	0	0	0	3	1	33	0	0	0
MYBPC3	11:g.47365041A>C		splice-donor	pathogenic	No	Cardiomyopathy, dilated, 1MM; Cardiomyopathy, hypertrophic, 4; Left ventricular noncompaction 10	0.0030896	0.00327869	0.00398599	0	0	0	3	1	33	0	0	0
MYBPC3	11:g.47365041A>C		splice-donor	pathogenic	No	Cardiomyopathy, dilated, 1MM; Cardiomyopathy, hypertrophic, 4; Left ventricular noncompaction 10	0.0030896	0.00327869	0.00398599	0	0	0	3	1	33	0	0	0
MYBPC3	11:g.47365041A>C		splice-donor	pathogenic	No	Cardiomyopathy, dilated, 1MM; Cardiomyopathy, hypertrophic, 4; Left ventricular noncompaction 10	0.0030896	0.00327869	0.00398599	0	0	0	3	1	33	0	0	0
MYBPC3	11:g.47365041A>C		splice-donor	pathogenic	No	Cardiomyopathy, dilated, 1MM; Cardiomyopathy, hypertrophic, 4; Left ventricular noncompaction 10	0.0030896	0.00327869	0.00398599	0	0	0	3	1	33	0	0	0
MYBPC3	11:g.47365041A>C		splice-donor	pathogenic	No	Cardiomyopathy, dilated, 1MM; Cardiomyopathy, hypertrophic, 4; Left ventricular noncompaction 10	0.0030896	0.00327869	0.00398599	0	0	0	3	1	33	0	0	0
MYBPC3	11:g.47365041A>C		splice-donor	pathogenic	No	Cardiomyopathy, dilated, 1MM; Cardiomyopathy, hypertrophic, 4; Left ventricular noncompaction 10	0.0030896	0.00327869	0.00398599	0	0	0	3	1	33	0	0	0
MYBPC3	11:g.47365041A>C		splice-donor	pathogenic	No	Cardiomyopathy, dilated, 1MM; Cardiomyopathy, hypertrophic, 4; Left ventricular noncompaction 10	0.0030896	0.00327869	0.00398599	0	0	0	3	1	33	0	0	0
MYBPC3	11:g.47365041A>C		splice-donor	pathogenic	No	Cardiomyopathy, dilated, 1MM; Cardiomyopathy, hypertrophic, 4; Left ventricular noncompaction 10	0.0030896	0.00327869	0.00398599	0	0	0	3	1	33	0	0	0
MYBPC3	11:g.47365041A>C		splice-donor	pathogenic	No	Cardiomyopathy, dilated, 1MM; Cardiomyopathy, hypertrophic, 4; Left ventricular noncompaction 10	0.0030896	0.00327869	0.00398599	0	0	0	3	1	33	0	0	0
MYBPC3	11:g.47365041A>C		splice-donor	pathogenic	No	Cardiomyopathy, dilated, 1MM; Cardiomyopathy, hypertrophic, 4; Left ventricular noncompaction 10	0.0030896	0.00327869	0.00398599	0	0	0	3	1	33	0	0	0
MYBPC3	11:g.47365041A>C		splice-donor	pathogenic	No	Cardiomyopathy, dilated, 1MM; Cardiomyopathy, hypertrophic, 4; Left ventricular noncompaction 10	0.0030896	0.00327869	0.00398599	0	0	0	3	1	33	0	0	0
MYBPC3	11:g.47365041A>C		splice-donor	pathogenic	No	Cardiomyopathy, dilated, 1MM; Cardiomyopathy, hypertrophic, 4; Left ventricular noncompaction 10	0.0030896	0.00327869	0.00398599	0	0	0	3	1	33	0	0	0
MYBPC3	11:g.47365041A>C		splice-donor	pathogenic	No	Cardiomyopathy, dilated, 1MM; Cardiomyopathy, hypertrophic, 4; Left ventricular noncompaction 10	0.0030896	0.00327869	0.00398599	0	0	0	3	1	33	0	0	0
MYBPC3	11:g.47365041A>C		splice-donor	pathogenic	No	Cardiomyopathy, dilated, 1MM; Cardiomyopathy, hypertrophic, 4; Left ventricular noncompaction 10	0.0030896	0.00327869	0.00398599	0	0	0	3	1	33	0	0	0
MYBPC3	11:g.47365041A>C		splice-donor	pathogenic	No	Cardiomyopathy, dilated, 1MM; Cardiomyopathy, hypertrophic, 4; Left ventricular noncompaction 10	0.0030896	0.00327869	0.00398599	0	0	0	3	1	33	0	0	0
MYBPC3	11:g.47365041A>C		splice-donor	pathogenic	No	Cardiomyopathy, dilated, 1MM; Cardiomyopathy, hypertrophic, 4; Left ventricular noncompaction 10	0.0030896	0.00327869	0.00398599	0	0	0	3	1	33	0	0	0
MYBPC3	11:g.47365041A>C		splice-donor	pathogenic	No	Cardiomyopathy, dilated, 1MM; Cardiomyopathy, hypertrophic, 4; Left ventricular noncompaction 10	0.0030896	0.00327869	0.00398599	0	0	0	3	1	33	0	0	0
MYBPC3	11:g.47365041A>C		splice-donor	pathogenic	No	Cardiomyopathy, dilated, 1MM; Cardiomyopathy, hypertrophic, 4; Left ventricular noncompaction 10	0.0030896	0.00327869	0.00398599	0	0	0	3	1	33	0	0	0
MYBPC3	11:g.47365041A>C		splice-donor	pathogenic	No	Cardiomyopathy, dilated, 1MM; Cardiomyopathy, hypertrophic, 4; Left ventricular noncompaction 10	0.0030896	0.00327869	0.00398599	0	0	0	3	1	33	0	0	0
MYBPC3	11:g.47365041A>C		splice-donor	pathogenic	No	Cardiomyopathy, dilated, 1MM; Cardiomyopathy, hypertrophic, 4; Left ventricular noncompaction 10	0.0030896	0.00327869	0.00398599	0	0	0	3	1	33	0	0	0
MYBPC3	11:g.47365041A>C		splice-donor	pathogenic	No	Cardiomyopathy, dilated, 1MM; Cardiomyopathy, hypertrophic, 4; Left ventricular noncompaction 10	0.0030896	0.00327869	0.00398599	0	0	0	3	1	33	0	0	0
MYBPC3	11:g.47365041A>C		splice-donor	pathogenic	No	Cardiomyopathy, dilated, 1MM; Cardiomyopathy, hypertrophic, 4; Left ventricular noncompaction 10	0.0030896	0.00327869	0.00398599	0	0	0	3	1	33	0	0	0
MYBPC3	11:g.47365041A>C		splice-donor	pathogenic	No	Cardiomyopathy, dilated, 1MM; Cardiomyopathy, hypertrophic, 4; Left ventricular noncompaction 10	0.0030896	0.00327869	0.00398599	0	0	0	3	1	33	0	0	0
MYBPC3	11:g.47365041A>C		splice-donor	pathogenic	No	Cardiomyopathy, dilated, 1MM; Cardiomyopathy, hypertrophic, 4; Left ventricular noncompaction 10	0.0030896	0.00327869	0.00398599	0	0	0	3	1	33	0	0	0
MYBPC3	11:g.47365041A>C		splice-donor	pathogenic	No	Cardiomyopathy, dilated, 1MM; Cardiomyopathy, hypertrophic, 4; Left ventricular noncompaction 10	0.0030896	0.00327869	0.00398599	0	0	0	3	1	33	0	0	0
MYBPC3	11:g.47365041A>C		splice-donor	pathogenic	No	Cardiomyopathy, dilated, 1MM; Cardiomyopathy, hypertrophic, 4; Left ventricular noncompaction 10	0.0030896	0.00327869	0.00398599	0	0	0	3	1	33	0	0	0
MYBPC3	11:g.47365041A>C		splice-donor	pathogenic	No	Cardiomyopathy, dilated, 1MM; Cardiomyopathy, hypertrophic, 4; Left ventricular noncompaction 10	0.0030896	0.00327869	0.00398599	0	0	0	3	1	33	0	0	0
MYBPC3	11:g.47365041A>C		splice-donor	pathogenic	No	Cardiomyopathy, dilated, 1MM; Cardiomyopathy, hypertrophic, 4; Left ventricular noncompaction 10	0.0030896	0.00327869	0.00398599	0	0	0	3	1	33	0	0	0
MYBPC3	11:g.47365041A>C		splice-donor	pathogenic	No	Cardiomyopathy, dilated, 1MM; Cardiomyopathy, hypertrophic, 4; Left ventricular noncompaction 10	0.0030896	0.00327869	0.00398599	0	0	0	3	1	33	0	0	0
MYBPC3	11:g.47365041A>C		splice-donor	pathogenic	No	Cardiomyopathy, dilated, 1MM; Cardiomyopathy, hypertrophic, 4; Left ventricular noncompaction 10	0.0030896	0.00327869	0.00398599	0	0	0	3	1	33	0	0	0
MYBPC3	11:g.47365041A>C		splice-donor	pathogenic	No	Cardiomyopathy, dilated, 1MM; Cardiomyopathy, hypertrophic, 4; Left ventricular noncompaction 10	0.0030896	0.00327869	0.00398599	0	0	0	3	1	33	0	0	0
MYBPC3	11:g.47365041A>C		splice-donor	pathogenic	No	Cardiomyopathy, dilated, 1MM; Cardiomyopathy, hypertrophic, 4; Left ventricular noncompaction 10	0.0030896	0.00327869	0.00398599	0	0	0	3	1	33	0	0	0
MYBPC3	11:g.47365041A>C		splice-donor	pathogenic	No	Cardiomyopathy, dilated, 1MM; Cardiomyopathy, hypertrophic, 4; Left ventricular noncompaction 10	0.0030896	0.00327869	0.00398599	0	0	0	3	1	33	0	0	0
MYBPC3	11:g.47369975C>T		missense	pathogenic	No	Cardiomyopathy, dilated, 1MM; Cardiomyopathy, hypertrophic, 4; Left ventricular noncompaction 10	0	0	0.000120788	0	0	0	0	0	1	0	0	0
MYBPC3	11:g.47373058T>C		splice-acceptor	pathogenic	No	Cardiomyopathy, dilated, 1MM; Cardiomyopathy, hypertrophic, 4; Left ventricular noncompaction 10	0	0	0.000241575	0	0	0	0	0	2	0	0	0
BBS1	11:g.66282150G>A	ENSP00000398526:p.	splice-donor	pathogenic	Yes	Bardet-Biedl syndrome 1	0	0.00327869	0	0	0	0	0	1	0	0	0	0
BBS1	11:g.66293652T>G	ENSP00000398526:p.M427R	missense	pathogenic	Yes	Bardet-Biedl syndrome 1	0.00205973	0	0.00603938	0	0	0	2	0	50	0	0	0
BBS1	11:g.66293652T>G	ENSP00000398526:p.M427R	missense	pathogenic	Yes	Bardet-Biedl syndrome 1	0.00205973	0	0.00603938	0	0	0	2	0	50	0	0	0
BBS1	11:g.66293652T>G	ENSP00000398526:p.M427R	missense	pathogenic	Yes	Bardet-Biedl syndrome 1	0.00205973	0	0.00603938	0	0	0	2	0	50	0	0	0
BBS1	11:g.66293652T>G	ENSP00000398526:p.M427R	missense	pathogenic	Yes	Bardet-Biedl syndrome 1	0.00205973	0	0.00603938	0	0	0	2	0	50	0	0	0
BBS1	11:g.66293652T>G	ENSP00000398526:p.M427R	missense	pathogenic	Yes	Bardet-Biedl syndrome 1	0.00205973	0	0.00603938	0	0	0	2	0	50	0	0	0
BBS1	11:g.66293652T>G	ENSP00000398526:p.M427R	missense	pathogenic	Yes	Bardet-Biedl syndrome 1	0.00205973	0	0.00603938	0	0	0	2	0	50	0	0	0
BBS1	11:g.66293652T>G	ENSP00000398526:p.M427R	missense	pathogenic	Yes	Bardet-Biedl syndrome 1	0.00205973	0	0.00603938	0	0	0	2	0	50	0	0	0
BBS1	11:g.66293652T>G	ENSP00000398526:p.M427R	missense	pathogenic	Yes	Bardet-Biedl syndrome 1	0.00205973	0	0.00603938	0	0	0	2	0	50	0	0	0
BBS1	11:g.66293652T>G	ENSP00000398526:p.M427R	missense	pathogenic	Yes	Bardet-Biedl syndrome 1	0.00205973	0	0.00603938	0	0	0	2	0	50	0	0	0
BBS1	11:g.66293652T>G	ENSP00000398526:p.M427R	missense	pathogenic	Yes	Bardet-Biedl syndrome 1	0.00205973	0	0.00603938	0	0	0	2	0	50	0	0	0
BBS1	11:g.66293652T>G	ENSP00000398526:p.M427R	missense	pathogenic	Yes	Bardet-Biedl syndrome 1	0.00205973	0	0.00603938	0	0	0	2	0	50	0	0	0
BBS1	11:g.66293652T>G	ENSP00000398526:p.M427R	missense	pathogenic	Yes	Bardet-Biedl syndrome 1	0.00205973	0	0.00603938	0	0	0	2	0	50	0	0	0
BBS1	11:g.66293652T>G	ENSP00000398526:p.M427R	missense	pathogenic	Yes	Bardet-Biedl syndrome 1	0.00205973	0	0.00603938	0	0	0	2	0	50	0	0	0
BBS1	11:g.66293652T>G	ENSP00000398526:p.M427R	missense	pathogenic	Yes	Bardet-Biedl syndrome 1	0.00205973	0	0.00603938	0	0	0	2	0	50	0	0	0
BBS1	11:g.66293652T>G	ENSP00000398526:p.M427R	missense	pathogenic	Yes	Bardet-Biedl syndrome 1	0.00205973	0	0.00603938	0	0	0	2	0	50	0	0	0
BBS1	11:g.66293652T>G	ENSP00000398526:p.M427R	missense	pathogenic	Yes	Bardet-Biedl syndrome 1	0.00205973	0	0.00603938	0	0	0	2	0	50	0	0	0
BBS1	11:g.66293652T>G	ENSP00000398526:p.M427R	missense	pathogenic	Yes	Bardet-Biedl syndrome 1	0.00205973	0	0.00603938	0	0	0	2	0	50	0	0	0
BBS1	11:g.66293652T>G	ENSP00000398526:p.M427R	missense	pathogenic	Yes	Bardet-Biedl syndrome 1	0.00205973	0	0.00603938	0	0	0	2	0	50	0	0	0
BBS1	11:g.66293652T>G	ENSP00000398526:p.M427R	missense	pathogenic	Yes	Bardet-Biedl syndrome 1	0.00205973	0	0.00603938	0	0	0	2	0	50	0	0	0
BBS1	11:g.66293652T>G	ENSP00000398526:p.M427R	missense	pathogenic	Yes	Bardet-Biedl syndrome 1	0.00205973	0	0.00603938	0	0	0	2	0	50	0	0	0
BBS1	11:g.66293652T>G	ENSP00000398526:p.M427R	missense	pathogenic	Yes	Bardet-Biedl syndrome 1	0.00205973	0	0.00603938	0	0	0	2	0	50	0	0	0
BBS1	11:g.66293652T>G	ENSP00000398526:p.M427R	missense	pathogenic	Yes	Bardet-Biedl syndrome 1	0.00205973	0	0.00603938	0	0	0	2	0	50	0	0	0
BBS1	11:g.66293652T>G	ENSP00000398526:p.M427R	missense	pathogenic	Yes	Bardet-Biedl syndrome 1	0.00205973	0	0.00603938	0	0	0	2	0	50	0	0	0
BBS1	11:g.66293652T>G	ENSP00000398526:p.M427R	missense	pathogenic	Yes	Bardet-Biedl syndrome 1	0.00205973	0	0.00603938	0	0	0	2	0	50	0	0	0
BBS1	11:g.66293652T>G	ENSP00000398526:p.M427R	missense	pathogenic	Yes	Bardet-Biedl syndrome 1	0.00205973	0	0.00603938	0	0	0	2	0	50	0	0	0
BBS1	11:g.66293652T>G	ENSP00000398526:p.M427R	missense	pathogenic	Yes	Bardet-Biedl syndrome 1	0.00205973	0	0.00603938	0	0	0	2	0	50	0	0	0
BBS1	11:g.66293652T>G	ENSP00000398526:p.M427R	missense	pathogenic	Yes	Bardet-Biedl syndrome 1	0.00205973	0	0.00603938	0	0	0	2	0	50	0	0	0
BBS1	11:g.66293652T>G	ENSP00000398526:p.M427R	missense	pathogenic	Yes	Bardet-Biedl syndrome 1	0.00205973	0	0.00603938	0	0	0	2	0	50	0	0	0
BBS1	11:g.66293652T>G	ENSP00000398526:p.M427R	missense	pathogenic	Yes	Bardet-Biedl syndrome 1	0.00205973	0	0.00603938	0	0	0	2	0	50	0	0	0
BBS1	11:g.66293652T>G	ENSP00000398526:p.M427R	missense	pathogenic	Yes	Bardet-Biedl syndrome 1	0.00205973	0	0.00603938	0	0	0	2	0	50	0	0	0
BBS1	11:g.66293652T>G	ENSP00000398526:p.M427R	missense	pathogenic	Yes	Bardet-Biedl syndrome 1	0.00205973	0	0.00603938	0	0	0	2	0	50	0	0	0
BBS1	11:g.66293652T>G	ENSP00000398526:p.M427R	missense	pathogenic	Yes	Bardet-Biedl syndrome 1	0.00205973	0	0.00603938	0	0	0	2	0	50	0	0	0
BBS1	11:g.66293652T>G	ENSP00000398526:p.M427R	missense	pathogenic	Yes	Bardet-Biedl syndrome 1	0.00205973	0	0.00603938	0	0	0	2	0	50	0	0	0
BBS1	11:g.66293652T>G	ENSP00000398526:p.M427R	missense	pathogenic	Yes	Bardet-Biedl syndrome 1	0.00205973	0	0.00603938	0	0	0	2	0	50	0	0	0
BBS1	11:g.66293652T>G	ENSP00000398526:p.M427R	missense	pathogenic	Yes	Bardet-Biedl syndrome 1	0.00205973	0	0.00603938	0	0	0	2	0	50	0	0	0
BBS1	11:g.66293652T>G	ENSP00000398526:p.M427R	missense	pathogenic	Yes	Bardet-Biedl syndrome 1	0.00205973	0	0.00603938	0	0	0	2	0	50	0	0	0
BBS1	11:g.66293652T>G	ENSP00000398526:p.M427R	missense	pathogenic	Yes	Bardet-Biedl syndrome 1	0.00205973	0	0.00603938	0	0	0	2	0	50	0	0	0
BBS1	11:g.66293652T>G	ENSP00000398526:p.M427R	missense	pathogenic	Yes	Bardet-Biedl syndrome 1	0.00205973	0	0.00603938	0	0	0	2	0	50	0	0	0
BBS1	11:g.66293652T>G	ENSP00000398526:p.M427R	missense	pathogenic	Yes	Bardet-Biedl syndrome 1	0.00205973	0	0.00603938	0	0	0	2	0	50	0	0	0
BBS1	11:g.66293652T>G	ENSP00000398526:p.M427R	missense	pathogenic	Yes	Bardet-Biedl syndrome 1	0.00205973	0	0.00603938	0	0	0	2	0	50	0	0	0
BBS1	11:g.66293652T>G	ENSP00000398526:p.M427R	missense	pathogenic	Yes	Bardet-Biedl syndrome 1	0.00205973	0	0.00603938	0	0	0	2	0	50	0	0	0
BBS1	11:g.66293652T>G	ENSP00000398526:p.M427R	missense	pathogenic	Yes	Bardet-Biedl syndrome 1	0.00205973	0	0.00603938	0	0	0	2	0	50	0	0	0
BBS1	11:g.66293652T>G	ENSP00000398526:p.M427R	missense	pathogenic	Yes	Bardet-Biedl syndrome 1	0.00205973	0	0.00603938	0	0	0	2	0	50	0	0	0
BBS1	11:g.66293652T>G	ENSP00000398526:p.M427R	missense	pathogenic	Yes	Bardet-Biedl syndrome 1	0.00205973	0	0.00603938	0	0	0	2	0	50	0	0	0
BBS1	11:g.66293652T>G	ENSP00000398526:p.M427R	missense	pathogenic	Yes	Bardet-Biedl syndrome 1	0.00205973	0	0.00603938	0	0	0	2	0	50	0	0	0
BBS1	11:g.66293652T>G	ENSP00000398526:p.M427R	missense	pathogenic	Yes	Bardet-Biedl syndrome 1	0.00205973	0	0.00603938	0	0	0	2	0	50	0	0	0
BBS1	11:g.66293652T>G	ENSP00000398526:p.M427R	missense	pathogenic	Yes	Bardet-Biedl syndrome 1	0.00205973	0	0.00603938	0	0	0	2	0	50	0	0	0
BBS1	11:g.66293652T>G	ENSP00000398526:p.M427R	missense	pathogenic	Yes	Bardet-Biedl syndrome 1	0.00205973	0	0.00603938	0	0	0	2	0	50	0	0	0
BBS1	11:g.66293652T>G	ENSP00000398526:p.M427R	missense	pathogenic	Yes	Bardet-Biedl syndrome 1	0.00205973	0	0.00603938	0	0	0	2	0	50	0	0	0
BBS1	11:g.66293652T>G	ENSP00000398526:p.M427R	missense	pathogenic	Yes	Bardet-Biedl syndrome 1	0.00205973	0	0.00603938	0	0	0	2	0	50	0	0	0
BBS1	11:g.66293652T>G	ENSP00000398526:p.M427R	missense	pathogenic	Yes	Bardet-Biedl syndrome 1	0.00205973	0	0.00603938	0	0	0	2	0	50	0	0	0
BBS1	11:g.66293652T>G	ENSP00000398526:p.M427R	missense	pathogenic	Yes	Bardet-Biedl syndrome 1	0.00205973	0	0.00603938	0	0	0	2	0	50	0	0	0
BBS1	11:g.66299163G>T	ENSP00000398526:p.E586*	stop-gain	pathogenic	Yes	Bardet-Biedl syndrome 1	0	0	0	0.00153374	0	0	0	0	0	1	0	0
HEXB	5:g.74014629C>T	ENSP00000261416:p.P417L	missense	pathogenic	Yes	Sandhoff disease, infantile, juvenile, and adult forms	0.00102987	0	0.00205339	0.00920245	0	0.0769231	1	0	17	6	0	2
HEXB	5:g.74014629C>T	ENSP00000261416:p.P417L	missense	pathogenic	Yes	Sandhoff disease, infantile, juvenile, and adult forms	0.00102987	0	0.00205339	0.00920245	0	0.0769231	1	0	17	6	0	2
HEXB	5:g.74014629C>T	ENSP00000261416:p.P417L	missense	pathogenic	Yes	Sandhoff disease, infantile, juvenile, and adult forms	0.00102987	0	0.00205339	0.00920245	0	0.0769231	1	0	17	6	0	2
HEXB	5:g.74014629C>T	ENSP00000261416:p.P417L	missense	pathogenic	Yes	Sandhoff disease, infantile, juvenile, and adult forms	0.00102987	0	0.00205339	0.00920245	0	0.0769231	1	0	17	6	0	2
HEXB	5:g.74014629C>T	ENSP00000261416:p.P417L	missense	pathogenic	Yes	Sandhoff disease, infantile, juvenile, and adult forms	0.00102987	0	0.00205339	0.00920245	0	0.0769231	1	0	17	6	0	2
HEXB	5:g.74014629C>T	ENSP00000261416:p.P417L	missense	pathogenic	Yes	Sandhoff disease, infantile, juvenile, and adult forms	0.00102987	0	0.00205339	0.00920245	0	0.0769231	1	0	17	6	0	2
HEXB	5:g.74014629C>T	ENSP00000261416:p.P417L	missense	pathogenic	Yes	Sandhoff disease, infantile, juvenile, and adult forms	0.00102987	0	0.00205339	0.00920245	0	0.0769231	1	0	17	6	0	2
HEXB	5:g.74014629C>T	ENSP00000261416:p.P417L	missense	pathogenic	Yes	Sandhoff disease, infantile, juvenile, and adult forms	0.00102987	0	0.00205339	0.00920245	0	0.0769231	1	0	17	6	0	2
HEXB	5:g.74014629C>T	ENSP00000261416:p.P417L	missense	pathogenic	Yes	Sandhoff disease, infantile, juvenile, and adult forms	0.00102987	0	0.00205339	0.00920245	0	0.0769231	1	0	17	6	0	2
HEXB	5:g.74014629C>T	ENSP00000261416:p.P417L	missense	pathogenic	Yes	Sandhoff disease, infantile, juvenile, and adult forms	0.00102987	0	0.00205339	0.00920245	0	0.0769231	1	0	17	6	0	2
HEXB	5:g.74014629C>T	ENSP00000261416:p.P417L	missense	pathogenic	Yes	Sandhoff disease, infantile, juvenile, and adult forms	0.00102987	0	0.00205339	0.00920245	0	0.0769231	1	0	17	6	0	2
HEXB	5:g.74014629C>T	ENSP00000261416:p.P417L	missense	pathogenic	Yes	Sandhoff disease, infantile, juvenile, and adult forms	0.00102987	0	0.00205339	0.00920245	0	0.0769231	1	0	17	6	0	2
HEXB	5:g.74014629C>T	ENSP00000261416:p.P417L	missense	pathogenic	Yes	Sandhoff disease, infantile, juvenile, and adult forms	0.00102987	0	0.00205339	0.00920245	0	0.0769231	1	0	17	6	0	2
HEXB	5:g.74014629C>T	ENSP00000261416:p.P417L	missense	pathogenic	Yes	Sandhoff disease, infantile, juvenile, and adult forms	0.00102987	0	0.00205339	0.00920245	0	0.0769231	1	0	17	6	0	2
HEXB	5:g.74014629C>T	ENSP00000261416:p.P417L	missense	pathogenic	Yes	Sandhoff disease, infantile, juvenile, and adult forms	0.00102987	0	0.00205339	0.00920245	0	0.0769231	1	0	17	6	0	2
HEXB	5:g.74014629C>T	ENSP00000261416:p.P417L	missense	pathogenic	Yes	Sandhoff disease, infantile, juvenile, and adult forms	0.00102987	0	0.00205339	0.00920245	0	0.0769231	1	0	17	6	0	2
HEXB	5:g.74014629C>T	ENSP00000261416:p.P417L	missense	pathogenic	Yes	Sandhoff disease, infantile, juvenile, and adult forms	0.00102987	0	0.00205339	0.00920245	0	0.0769231	1	0	17	6	0	2
HEXB	5:g.74014629C>T	ENSP00000261416:p.P417L	missense	pathogenic	Yes	Sandhoff disease, infantile, juvenile, and adult forms	0.00102987	0	0.00205339	0.00920245	0	0.0769231	1	0	17	6	0	2
HEXB	5:g.74014629C>T	ENSP00000261416:p.P417L	missense	pathogenic	Yes	Sandhoff disease, infantile, juvenile, and adult forms	0.00102987	0	0.00205339	0.00920245	0	0.0769231	1	0	17	6	0	2
HEXB	5:g.74014629C>T	ENSP00000261416:p.P417L	missense	pathogenic	Yes	Sandhoff disease, infantile, juvenile, and adult forms	0.00102987	0	0.00205339	0.00920245	0	0.0769231	1	0	17	6	0	2
HEXB	5:g.74014629C>T	ENSP00000261416:p.P417L	missense	pathogenic	Yes	Sandhoff disease, infantile, juvenile, and adult forms	0.00102987	0	0.00205339	0.00920245	0	0.0769231	1	0	17	6	0	2
HEXB	5:g.74014629C>T	ENSP00000261416:p.P417L	missense	pathogenic	Yes	Sandhoff disease, infantile, juvenile, and adult forms	0.00102987	0	0.00205339	0.00920245	0	0.0769231	1	0	17	6	0	2
HEXB	5:g.74014629C>T	ENSP00000261416:p.P417L	missense	pathogenic	Yes	Sandhoff disease, infantile, juvenile, and adult forms	0.00102987	0	0.00205339	0.00920245	0	0.0769231	1	0	17	6	0	2
HEXB	5:g.74014629C>T	ENSP00000261416:p.P417L	missense	pathogenic	Yes	Sandhoff disease, infantile, juvenile, and adult forms	0.00102987	0	0.00205339	0.00920245	0	0.0769231	1	0	17	6	0	2
HEXB	5:g.74014629C>T	ENSP00000261416:p.P417L	missense	pathogenic	Yes	Sandhoff disease, infantile, juvenile, and adult forms	0.00102987	0	0.00205339	0.00920245	0	0.0769231	1	0	17	6	0	2
HEXB	5:g.74014629C>T	ENSP00000261416:p.P417L	missense	pathogenic	Yes	Sandhoff disease, infantile, juvenile, and adult forms	0.00102987	0	0.00205339	0.00920245	0	0.0769231	1	0	17	6	0	2
SERPINB7	18:g.61471522C>T	ENSP00000381101:p.R266*	stop-gain	pathogenic	Yes	Palmoplantar keratoderma, Nagashima type	0	0	0	0.0122699	0	0	0	0	0	8	0	0
SERPINB7	18:g.61471522C>T	ENSP00000381101:p.R266*	stop-gain	pathogenic	Yes	Palmoplantar keratoderma, Nagashima type	0	0	0	0.0122699	0	0	0	0	0	8	0	0
SERPINB7	18:g.61471522C>T	ENSP00000381101:p.R266*	stop-gain	pathogenic	Yes	Palmoplantar keratoderma, Nagashima type	0	0	0	0.0122699	0	0	0	0	0	8	0	0
SERPINB7	18:g.61471522C>T	ENSP00000381101:p.R266*	stop-gain	pathogenic	Yes	Palmoplantar keratoderma, Nagashima type	0	0	0	0.0122699	0	0	0	0	0	8	0	0
SERPINB7	18:g.61471522C>T	ENSP00000381101:p.R266*	stop-gain	pathogenic	Yes	Palmoplantar keratoderma, Nagashima type	0	0	0	0.0122699	0	0	0	0	0	8	0	0
SERPINB7	18:g.61471522C>T	ENSP00000381101:p.R266*	stop-gain	pathogenic	Yes	Palmoplantar keratoderma, Nagashima type	0	0	0	0.0122699	0	0	0	0	0	8	0	0
SERPINB7	18:g.61471522C>T	ENSP00000381101:p.R266*	stop-gain	pathogenic	Yes	Palmoplantar keratoderma, Nagashima type	0	0	0	0.0122699	0	0	0	0	0	8	0	0
SERPINB7	18:g.61471522C>T	ENSP00000381101:p.R266*	stop-gain	pathogenic	Yes	Palmoplantar keratoderma, Nagashima type	0	0	0	0.0122699	0	0	0	0	0	8	0	0
NR2E3	15:g.72103821A>C	NR2E3:p.	splice-acceptor	likely pathogenic	Yes	Enhanced S-cone syndrome; Retinitis pigmentosa 37	0.00102987	0	0.000241575	0	0	0.0384615	1	0	2	0	0	1
NR2E3	15:g.72103821A>C	NR2E3:p.	splice-acceptor	likely pathogenic	Yes	Enhanced S-cone syndrome; Retinitis pigmentosa 37	0.00102987	0	0.000241575	0	0	0.0384615	1	0	2	0	0	1
NR2E3	15:g.72103821A>C	NR2E3:p.	splice-acceptor	likely pathogenic	Yes	Enhanced S-cone syndrome; Retinitis pigmentosa 37	0.00102987	0	0.000241575	0	0	0.0384615	1	0	2	0	0	1
NR2E3	15:g.72103821A>C	NR2E3:p.	splice-acceptor	likely pathogenic	Yes	Enhanced S-cone syndrome; Retinitis pigmentosa 37	0.00102987	0	0.000241575	0	0	0.0384615	1	0	2	0	0	1
NR2E3	15:g.72105913G>A	NP_057430.1:p.R311Q	missense	pathogenic	Yes	Enhanced S-cone syndrome; Retinitis pigmentosa 37	0	0.00983607	0.000362363	0	0	0	0	3	3	0	0	0
NR2E3	15:g.72105913G>A	NP_057430.1:p.R311Q	missense	pathogenic	Yes	Enhanced S-cone syndrome; Retinitis pigmentosa 37	0	0.00983607	0.000362363	0	0	0	0	3	3	0	0	0
NR2E3	15:g.72105913G>A	NP_057430.1:p.R311Q	missense	pathogenic	Yes	Enhanced S-cone syndrome; Retinitis pigmentosa 37	0	0.00983607	0.000362363	0	0	0	0	3	3	0	0	0
NR2E3	15:g.72105913G>A	NP_057430.1:p.R311Q	missense	pathogenic	Yes	Enhanced S-cone syndrome; Retinitis pigmentosa 37	0	0.00983607	0.000362363	0	0	0	0	3	3	0	0	0
NR2E3	15:g.72105913G>A	NP_057430.1:p.R311Q	missense	pathogenic	Yes	Enhanced S-cone syndrome; Retinitis pigmentosa 37	0	0.00983607	0.000362363	0	0	0	0	3	3	0	0	0
NR2E3	15:g.72105913G>A	NP_057430.1:p.R311Q	missense	pathogenic	Yes	Enhanced S-cone syndrome; Retinitis pigmentosa 37	0	0.00983607	0.000362363	0	0	0	0	3	3	0	0	0
UBA5	3:g.132394747G>A	ENSP00000348565:p.A371T	missense	likely pathogenic	Yes	Epileptic encephalopathy, early infantile, 44; ?Spinocerebellar ataxia, autosomal recessive 24	0	0.00655738	0.0048315	0	0	0	0	2	40	0	0	0
UBA5	3:g.132394747G>A	ENSP00000348565:p.A371T	missense	likely pathogenic	Yes	Epileptic encephalopathy, early infantile, 44; ?Spinocerebellar ataxia, autosomal recessive 24	0	0.00655738	0.0048315	0	0	0	0	2	40	0	0	0
UBA5	3:g.132394747G>A	ENSP00000348565:p.A371T	missense	likely pathogenic	Yes	Epileptic encephalopathy, early infantile, 44; ?Spinocerebellar ataxia, autosomal recessive 24	0	0.00655738	0.0048315	0	0	0	0	2	40	0	0	0
UBA5	3:g.132394747G>A	ENSP00000348565:p.A371T	missense	likely pathogenic	Yes	Epileptic encephalopathy, early infantile, 44; ?Spinocerebellar ataxia, autosomal recessive 24	0	0.00655738	0.0048315	0	0	0	0	2	40	0	0	0
UBA5	3:g.132394747G>A	ENSP00000348565:p.A371T	missense	likely pathogenic	Yes	Epileptic encephalopathy, early infantile, 44; ?Spinocerebellar ataxia, autosomal recessive 24	0	0.00655738	0.0048315	0	0	0	0	2	40	0	0	0
UBA5	3:g.132394747G>A	ENSP00000348565:p.A371T	missense	likely pathogenic	Yes	Epileptic encephalopathy, early infantile, 44; ?Spinocerebellar ataxia, autosomal recessive 24	0	0.00655738	0.0048315	0	0	0	0	2	40	0	0	0
UBA5	3:g.132394747G>A	ENSP00000348565:p.A371T	missense	likely pathogenic	Yes	Epileptic encephalopathy, early infantile, 44; ?Spinocerebellar ataxia, autosomal recessive 24	0	0.00655738	0.0048315	0	0	0	0	2	40	0	0	0
UBA5	3:g.132394747G>A	ENSP00000348565:p.A371T	missense	likely pathogenic	Yes	Epileptic encephalopathy, early infantile, 44; ?Spinocerebellar ataxia, autosomal recessive 24	0	0.00655738	0.0048315	0	0	0	0	2	40	0	0	0
UBA5	3:g.132394747G>A	ENSP00000348565:p.A371T	missense	likely pathogenic	Yes	Epileptic encephalopathy, early infantile, 44; ?Spinocerebellar ataxia, autosomal recessive 24	0	0.00655738	0.0048315	0	0	0	0	2	40	0	0	0
UBA5	3:g.132394747G>A	ENSP00000348565:p.A371T	missense	likely pathogenic	Yes	Epileptic encephalopathy, early infantile, 44; ?Spinocerebellar ataxia, autosomal recessive 24	0	0.00655738	0.0048315	0	0	0	0	2	40	0	0	0
UBA5	3:g.132394747G>A	ENSP00000348565:p.A371T	missense	likely pathogenic	Yes	Epileptic encephalopathy, early infantile, 44; ?Spinocerebellar ataxia, autosomal recessive 24	0	0.00655738	0.0048315	0	0	0	0	2	40	0	0	0
UBA5	3:g.132394747G>A	ENSP00000348565:p.A371T	missense	likely pathogenic	Yes	Epileptic encephalopathy, early infantile, 44; ?Spinocerebellar ataxia, autosomal recessive 24	0	0.00655738	0.0048315	0	0	0	0	2	40	0	0	0
UBA5	3:g.132394747G>A	ENSP00000348565:p.A371T	missense	likely pathogenic	Yes	Epileptic encephalopathy, early infantile, 44; ?Spinocerebellar ataxia, autosomal recessive 24	0	0.00655738	0.0048315	0	0	0	0	2	40	0	0	0
UBA5	3:g.132394747G>A	ENSP00000348565:p.A371T	missense	likely pathogenic	Yes	Epileptic encephalopathy, early infantile, 44; ?Spinocerebellar ataxia, autosomal recessive 24	0	0.00655738	0.0048315	0	0	0	0	2	40	0	0	0
UBA5	3:g.132394747G>A	ENSP00000348565:p.A371T	missense	likely pathogenic	Yes	Epileptic encephalopathy, early infantile, 44; ?Spinocerebellar ataxia, autosomal recessive 24	0	0.00655738	0.0048315	0	0	0	0	2	40	0	0	0
UBA5	3:g.132394747G>A	ENSP00000348565:p.A371T	missense	likely pathogenic	Yes	Epileptic encephalopathy, early infantile, 44; ?Spinocerebellar ataxia, autosomal recessive 24	0	0.00655738	0.0048315	0	0	0	0	2	40	0	0	0
UBA5	3:g.132394747G>A	ENSP00000348565:p.A371T	missense	likely pathogenic	Yes	Epileptic encephalopathy, early infantile, 44; ?Spinocerebellar ataxia, autosomal recessive 24	0	0.00655738	0.0048315	0	0	0	0	2	40	0	0	0
UBA5	3:g.132394747G>A	ENSP00000348565:p.A371T	missense	likely pathogenic	Yes	Epileptic encephalopathy, early infantile, 44; ?Spinocerebellar ataxia, autosomal recessive 24	0	0.00655738	0.0048315	0	0	0	0	2	40	0	0	0
UBA5	3:g.132394747G>A	ENSP00000348565:p.A371T	missense	likely pathogenic	Yes	Epileptic encephalopathy, early infantile, 44; ?Spinocerebellar ataxia, autosomal recessive 24	0	0.00655738	0.0048315	0	0	0	0	2	40	0	0	0
UBA5	3:g.132394747G>A	ENSP00000348565:p.A371T	missense	likely pathogenic	Yes	Epileptic encephalopathy, early infantile, 44; ?Spinocerebellar ataxia, autosomal recessive 24	0	0.00655738	0.0048315	0	0	0	0	2	40	0	0	0
UBA5	3:g.132394747G>A	ENSP00000348565:p.A371T	missense	likely pathogenic	Yes	Epileptic encephalopathy, early infantile, 44; ?Spinocerebellar ataxia, autosomal recessive 24	0	0.00655738	0.0048315	0	0	0	0	2	40	0	0	0
UBA5	3:g.132394747G>A	ENSP00000348565:p.A371T	missense	likely pathogenic	Yes	Epileptic encephalopathy, early infantile, 44; ?Spinocerebellar ataxia, autosomal recessive 24	0	0.00655738	0.0048315	0	0	0	0	2	40	0	0	0
UBA5	3:g.132394747G>A	ENSP00000348565:p.A371T	missense	likely pathogenic	Yes	Epileptic encephalopathy, early infantile, 44; ?Spinocerebellar ataxia, autosomal recessive 24	0	0.00655738	0.0048315	0	0	0	0	2	40	0	0	0
UBA5	3:g.132394747G>A	ENSP00000348565:p.A371T	missense	likely pathogenic	Yes	Epileptic encephalopathy, early infantile, 44; ?Spinocerebellar ataxia, autosomal recessive 24	0	0.00655738	0.0048315	0	0	0	0	2	40	0	0	0
UBA5	3:g.132394747G>A	ENSP00000348565:p.A371T	missense	likely pathogenic	Yes	Epileptic encephalopathy, early infantile, 44; ?Spinocerebellar ataxia, autosomal recessive 24	0	0.00655738	0.0048315	0	0	0	0	2	40	0	0	0
UBA5	3:g.132394747G>A	ENSP00000348565:p.A371T	missense	likely pathogenic	Yes	Epileptic encephalopathy, early infantile, 44; ?Spinocerebellar ataxia, autosomal recessive 24	0	0.00655738	0.0048315	0	0	0	0	2	40	0	0	0
UBA5	3:g.132394747G>A	ENSP00000348565:p.A371T	missense	likely pathogenic	Yes	Epileptic encephalopathy, early infantile, 44; ?Spinocerebellar ataxia, autosomal recessive 24	0	0.00655738	0.0048315	0	0	0	0	2	40	0	0	0
UBA5	3:g.132394747G>A	ENSP00000348565:p.A371T	missense	likely pathogenic	Yes	Epileptic encephalopathy, early infantile, 44; ?Spinocerebellar ataxia, autosomal recessive 24	0	0.00655738	0.0048315	0	0	0	0	2	40	0	0	0
UBA5	3:g.132394747G>A	ENSP00000348565:p.A371T	missense	likely pathogenic	Yes	Epileptic encephalopathy, early infantile, 44; ?Spinocerebellar ataxia, autosomal recessive 24	0	0.00655738	0.0048315	0	0	0	0	2	40	0	0	0
UBA5	3:g.132394747G>A	ENSP00000348565:p.A371T	missense	likely pathogenic	Yes	Epileptic encephalopathy, early infantile, 44; ?Spinocerebellar ataxia, autosomal recessive 24	0	0.00655738	0.0048315	0	0	0	0	2	40	0	0	0
UBA5	3:g.132394747G>A	ENSP00000348565:p.A371T	missense	likely pathogenic	Yes	Epileptic encephalopathy, early infantile, 44; ?Spinocerebellar ataxia, autosomal recessive 24	0	0.00655738	0.0048315	0	0	0	0	2	40	0	0	0
UBA5	3:g.132394747G>A	ENSP00000348565:p.A371T	missense	likely pathogenic	Yes	Epileptic encephalopathy, early infantile, 44; ?Spinocerebellar ataxia, autosomal recessive 24	0	0.00655738	0.0048315	0	0	0	0	2	40	0	0	0
UBA5	3:g.132394747G>A	ENSP00000348565:p.A371T	missense	likely pathogenic	Yes	Epileptic encephalopathy, early infantile, 44; ?Spinocerebellar ataxia, autosomal recessive 24	0	0.00655738	0.0048315	0	0	0	0	2	40	0	0	0
UBA5	3:g.132394747G>A	ENSP00000348565:p.A371T	missense	likely pathogenic	Yes	Epileptic encephalopathy, early infantile, 44; ?Spinocerebellar ataxia, autosomal recessive 24	0	0.00655738	0.0048315	0	0	0	0	2	40	0	0	0
UBA5	3:g.132394747G>A	ENSP00000348565:p.A371T	missense	likely pathogenic	Yes	Epileptic encephalopathy, early infantile, 44; ?Spinocerebellar ataxia, autosomal recessive 24	0	0.00655738	0.0048315	0	0	0	0	2	40	0	0	0
UBA5	3:g.132394747G>A	ENSP00000348565:p.A371T	missense	likely pathogenic	Yes	Epileptic encephalopathy, early infantile, 44; ?Spinocerebellar ataxia, autosomal recessive 24	0	0.00655738	0.0048315	0	0	0	0	2	40	0	0	0
UBA5	3:g.132394747G>A	ENSP00000348565:p.A371T	missense	likely pathogenic	Yes	Epileptic encephalopathy, early infantile, 44; ?Spinocerebellar ataxia, autosomal recessive 24	0	0.00655738	0.0048315	0	0	0	0	2	40	0	0	0
UBA5	3:g.132394747G>A	ENSP00000348565:p.A371T	missense	likely pathogenic	Yes	Epileptic encephalopathy, early infantile, 44; ?Spinocerebellar ataxia, autosomal recessive 24	0	0.00655738	0.0048315	0	0	0	0	2	40	0	0	0
UBA5	3:g.132394747G>A	ENSP00000348565:p.A371T	missense	likely pathogenic	Yes	Epileptic encephalopathy, early infantile, 44; ?Spinocerebellar ataxia, autosomal recessive 24	0	0.00655738	0.0048315	0	0	0	0	2	40	0	0	0
UBA5	3:g.132394747G>A	ENSP00000348565:p.A371T	missense	likely pathogenic	Yes	Epileptic encephalopathy, early infantile, 44; ?Spinocerebellar ataxia, autosomal recessive 24	0	0.00655738	0.0048315	0	0	0	0	2	40	0	0	0
UBA5	3:g.132394747G>A	ENSP00000348565:p.A371T	missense	likely pathogenic	Yes	Epileptic encephalopathy, early infantile, 44; ?Spinocerebellar ataxia, autosomal recessive 24	0	0.00655738	0.0048315	0	0	0	0	2	40	0	0	0
UBA5	3:g.132394747G>A	ENSP00000348565:p.A371T	missense	likely pathogenic	Yes	Epileptic encephalopathy, early infantile, 44; ?Spinocerebellar ataxia, autosomal recessive 24	0	0.00655738	0.0048315	0	0	0	0	2	40	0	0	0
UBA5	3:g.132394747G>A	ENSP00000348565:p.A371T	missense	likely pathogenic	Yes	Epileptic encephalopathy, early infantile, 44; ?Spinocerebellar ataxia, autosomal recessive 24	0	0.00655738	0.0048315	0	0	0	0	2	40	0	0	0
MVK	12:g.110034320G>A	ENSP00000228510:p.V377I	missense	pathogenic	Yes	Hyper-IgD syndrome; Mevalonic aciduria; Porokeratosis 3, multiple types	0	0.00655738	0.00422756	0	0	0.0384615	0	2	35	0	0	1
MVK	12:g.110034320G>A	ENSP00000228510:p.V377I	missense	pathogenic	Yes	Hyper-IgD syndrome; Mevalonic aciduria; Porokeratosis 3, multiple types	0	0.00655738	0.00422756	0	0	0.0384615	0	2	35	0	0	1
MVK	12:g.110034320G>A	ENSP00000228510:p.V377I	missense	pathogenic	Yes	Hyper-IgD syndrome; Mevalonic aciduria; Porokeratosis 3, multiple types	0	0.00655738	0.00422756	0	0	0.0384615	0	2	35	0	0	1
MVK	12:g.110034320G>A	ENSP00000228510:p.V377I	missense	pathogenic	Yes	Hyper-IgD syndrome; Mevalonic aciduria; Porokeratosis 3, multiple types	0	0.00655738	0.00422756	0	0	0.0384615	0	2	35	0	0	1
MVK	12:g.110034320G>A	ENSP00000228510:p.V377I	missense	pathogenic	Yes	Hyper-IgD syndrome; Mevalonic aciduria; Porokeratosis 3, multiple types	0	0.00655738	0.00422756	0	0	0.0384615	0	2	35	0	0	1
MVK	12:g.110034320G>A	ENSP00000228510:p.V377I	missense	pathogenic	Yes	Hyper-IgD syndrome; Mevalonic aciduria; Porokeratosis 3, multiple types	0	0.00655738	0.00422756	0	0	0.0384615	0	2	35	0	0	1
MVK	12:g.110034320G>A	ENSP00000228510:p.V377I	missense	pathogenic	Yes	Hyper-IgD syndrome; Mevalonic aciduria; Porokeratosis 3, multiple types	0	0.00655738	0.00422756	0	0	0.0384615	0	2	35	0	0	1
MVK	12:g.110034320G>A	ENSP00000228510:p.V377I	missense	pathogenic	Yes	Hyper-IgD syndrome; Mevalonic aciduria; Porokeratosis 3, multiple types	0	0.00655738	0.00422756	0	0	0.0384615	0	2	35	0	0	1
MVK	12:g.110034320G>A	ENSP00000228510:p.V377I	missense	pathogenic	Yes	Hyper-IgD syndrome; Mevalonic aciduria; Porokeratosis 3, multiple types	0	0.00655738	0.00422756	0	0	0.0384615	0	2	35	0	0	1
MVK	12:g.110034320G>A	ENSP00000228510:p.V377I	missense	pathogenic	Yes	Hyper-IgD syndrome; Mevalonic aciduria; Porokeratosis 3, multiple types	0	0.00655738	0.00422756	0	0	0.0384615	0	2	35	0	0	1
MVK	12:g.110034320G>A	ENSP00000228510:p.V377I	missense	pathogenic	Yes	Hyper-IgD syndrome; Mevalonic aciduria; Porokeratosis 3, multiple types	0	0.00655738	0.00422756	0	0	0.0384615	0	2	35	0	0	1
MVK	12:g.110034320G>A	ENSP00000228510:p.V377I	missense	pathogenic	Yes	Hyper-IgD syndrome; Mevalonic aciduria; Porokeratosis 3, multiple types	0	0.00655738	0.00422756	0	0	0.0384615	0	2	35	0	0	1
MVK	12:g.110034320G>A	ENSP00000228510:p.V377I	missense	pathogenic	Yes	Hyper-IgD syndrome; Mevalonic aciduria; Porokeratosis 3, multiple types	0	0.00655738	0.00422756	0	0	0.0384615	0	2	35	0	0	1
MVK	12:g.110034320G>A	ENSP00000228510:p.V377I	missense	pathogenic	Yes	Hyper-IgD syndrome; Mevalonic aciduria; Porokeratosis 3, multiple types	0	0.00655738	0.00422756	0	0	0.0384615	0	2	35	0	0	1
MVK	12:g.110034320G>A	ENSP00000228510:p.V377I	missense	pathogenic	Yes	Hyper-IgD syndrome; Mevalonic aciduria; Porokeratosis 3, multiple types	0	0.00655738	0.00422756	0	0	0.0384615	0	2	35	0	0	1
MVK	12:g.110034320G>A	ENSP00000228510:p.V377I	missense	pathogenic	Yes	Hyper-IgD syndrome; Mevalonic aciduria; Porokeratosis 3, multiple types	0	0.00655738	0.00422756	0	0	0.0384615	0	2	35	0	0	1
MVK	12:g.110034320G>A	ENSP00000228510:p.V377I	missense	pathogenic	Yes	Hyper-IgD syndrome; Mevalonic aciduria; Porokeratosis 3, multiple types	0	0.00655738	0.00422756	0	0	0.0384615	0	2	35	0	0	1
MVK	12:g.110034320G>A	ENSP00000228510:p.V377I	missense	pathogenic	Yes	Hyper-IgD syndrome; Mevalonic aciduria; Porokeratosis 3, multiple types	0	0.00655738	0.00422756	0	0	0.0384615	0	2	35	0	0	1
MVK	12:g.110034320G>A	ENSP00000228510:p.V377I	missense	pathogenic	Yes	Hyper-IgD syndrome; Mevalonic aciduria; Porokeratosis 3, multiple types	0	0.00655738	0.00422756	0	0	0.0384615	0	2	35	0	0	1
MVK	12:g.110034320G>A	ENSP00000228510:p.V377I	missense	pathogenic	Yes	Hyper-IgD syndrome; Mevalonic aciduria; Porokeratosis 3, multiple types	0	0.00655738	0.00422756	0	0	0.0384615	0	2	35	0	0	1
MVK	12:g.110034320G>A	ENSP00000228510:p.V377I	missense	pathogenic	Yes	Hyper-IgD syndrome; Mevalonic aciduria; Porokeratosis 3, multiple types	0	0.00655738	0.00422756	0	0	0.0384615	0	2	35	0	0	1
MVK	12:g.110034320G>A	ENSP00000228510:p.V377I	missense	pathogenic	Yes	Hyper-IgD syndrome; Mevalonic aciduria; Porokeratosis 3, multiple types	0	0.00655738	0.00422756	0	0	0.0384615	0	2	35	0	0	1
MVK	12:g.110034320G>A	ENSP00000228510:p.V377I	missense	pathogenic	Yes	Hyper-IgD syndrome; Mevalonic aciduria; Porokeratosis 3, multiple types	0	0.00655738	0.00422756	0	0	0.0384615	0	2	35	0	0	1
MVK	12:g.110034320G>A	ENSP00000228510:p.V377I	missense	pathogenic	Yes	Hyper-IgD syndrome; Mevalonic aciduria; Porokeratosis 3, multiple types	0	0.00655738	0.00422756	0	0	0.0384615	0	2	35	0	0	1
MVK	12:g.110034320G>A	ENSP00000228510:p.V377I	missense	pathogenic	Yes	Hyper-IgD syndrome; Mevalonic aciduria; Porokeratosis 3, multiple types	0	0.00655738	0.00422756	0	0	0.0384615	0	2	35	0	0	1
MVK	12:g.110034320G>A	ENSP00000228510:p.V377I	missense	pathogenic	Yes	Hyper-IgD syndrome; Mevalonic aciduria; Porokeratosis 3, multiple types	0	0.00655738	0.00422756	0	0	0.0384615	0	2	35	0	0	1
MVK	12:g.110034320G>A	ENSP00000228510:p.V377I	missense	pathogenic	Yes	Hyper-IgD syndrome; Mevalonic aciduria; Porokeratosis 3, multiple types	0	0.00655738	0.00422756	0	0	0.0384615	0	2	35	0	0	1
MVK	12:g.110034320G>A	ENSP00000228510:p.V377I	missense	pathogenic	Yes	Hyper-IgD syndrome; Mevalonic aciduria; Porokeratosis 3, multiple types	0	0.00655738	0.00422756	0	0	0.0384615	0	2	35	0	0	1
MVK	12:g.110034320G>A	ENSP00000228510:p.V377I	missense	pathogenic	Yes	Hyper-IgD syndrome; Mevalonic aciduria; Porokeratosis 3, multiple types	0	0.00655738	0.00422756	0	0	0.0384615	0	2	35	0	0	1
MVK	12:g.110034320G>A	ENSP00000228510:p.V377I	missense	pathogenic	Yes	Hyper-IgD syndrome; Mevalonic aciduria; Porokeratosis 3, multiple types	0	0.00655738	0.00422756	0	0	0.0384615	0	2	35	0	0	1
MVK	12:g.110034320G>A	ENSP00000228510:p.V377I	missense	pathogenic	Yes	Hyper-IgD syndrome; Mevalonic aciduria; Porokeratosis 3, multiple types	0	0.00655738	0.00422756	0	0	0.0384615	0	2	35	0	0	1
MVK	12:g.110034320G>A	ENSP00000228510:p.V377I	missense	pathogenic	Yes	Hyper-IgD syndrome; Mevalonic aciduria; Porokeratosis 3, multiple types	0	0.00655738	0.00422756	0	0	0.0384615	0	2	35	0	0	1
MVK	12:g.110034320G>A	ENSP00000228510:p.V377I	missense	pathogenic	Yes	Hyper-IgD syndrome; Mevalonic aciduria; Porokeratosis 3, multiple types	0	0.00655738	0.00422756	0	0	0.0384615	0	2	35	0	0	1
MVK	12:g.110034320G>A	ENSP00000228510:p.V377I	missense	pathogenic	Yes	Hyper-IgD syndrome; Mevalonic aciduria; Porokeratosis 3, multiple types	0	0.00655738	0.00422756	0	0	0.0384615	0	2	35	0	0	1
MVK	12:g.110034320G>A	ENSP00000228510:p.V377I	missense	pathogenic	Yes	Hyper-IgD syndrome; Mevalonic aciduria; Porokeratosis 3, multiple types	0	0.00655738	0.00422756	0	0	0.0384615	0	2	35	0	0	1
MVK	12:g.110034320G>A	ENSP00000228510:p.V377I	missense	pathogenic	Yes	Hyper-IgD syndrome; Mevalonic aciduria; Porokeratosis 3, multiple types	0	0.00655738	0.00422756	0	0	0.0384615	0	2	35	0	0	1
MVK	12:g.110034320G>A	ENSP00000228510:p.V377I	missense	pathogenic	Yes	Hyper-IgD syndrome; Mevalonic aciduria; Porokeratosis 3, multiple types	0	0.00655738	0.00422756	0	0	0.0384615	0	2	35	0	0	1
MVK	12:g.110034320G>A	ENSP00000228510:p.V377I	missense	pathogenic	Yes	Hyper-IgD syndrome; Mevalonic aciduria; Porokeratosis 3, multiple types	0	0.00655738	0.00422756	0	0	0.0384615	0	2	35	0	0	1
MVK	12:g.110034320G>A	ENSP00000228510:p.V377I	missense	pathogenic	Yes	Hyper-IgD syndrome; Mevalonic aciduria; Porokeratosis 3, multiple types	0	0.00655738	0.00422756	0	0	0.0384615	0	2	35	0	0	1
ABCG8	2:g.44073448C>G	ENSP00000272286:p.S107*	stop-gain	pathogenic	Yes	{Gallbladder disease 4}; Sitosterolemia	0	0	0.000241575	0	0	0	0	0	2	0	0	0
ABCG8	2:g.44073448C>G	ENSP00000272286:p.S107*	stop-gain	pathogenic	Yes	{Gallbladder disease 4}; Sitosterolemia	0	0	0.000241575	0	0	0	0	0	2	0	0	0
ABCG8	2:g.44099233G>A	ENSP00000272286:p.W361*	stop-gain	pathogenic	Yes	{Gallbladder disease 4}; Sitosterolemia	0.00102987	0.00655738	0.00241575	0	0	0	1	2	20	0	0	0
ABCG8	2:g.44099233G>A	ENSP00000272286:p.W361*	stop-gain	pathogenic	Yes	{Gallbladder disease 4}; Sitosterolemia	0.00102987	0.00655738	0.00241575	0	0	0	1	2	20	0	0	0
ABCG8	2:g.44099233G>A	ENSP00000272286:p.W361*	stop-gain	pathogenic	Yes	{Gallbladder disease 4}; Sitosterolemia	0.00102987	0.00655738	0.00241575	0	0	0	1	2	20	0	0	0
ABCG8	2:g.44099233G>A	ENSP00000272286:p.W361*	stop-gain	pathogenic	Yes	{Gallbladder disease 4}; Sitosterolemia	0.00102987	0.00655738	0.00241575	0	0	0	1	2	20	0	0	0
ABCG8	2:g.44099233G>A	ENSP00000272286:p.W361*	stop-gain	pathogenic	Yes	{Gallbladder disease 4}; Sitosterolemia	0.00102987	0.00655738	0.00241575	0	0	0	1	2	20	0	0	0
ABCG8	2:g.44099233G>A	ENSP00000272286:p.W361*	stop-gain	pathogenic	Yes	{Gallbladder disease 4}; Sitosterolemia	0.00102987	0.00655738	0.00241575	0	0	0	1	2	20	0	0	0
ABCG8	2:g.44099233G>A	ENSP00000272286:p.W361*	stop-gain	pathogenic	Yes	{Gallbladder disease 4}; Sitosterolemia	0.00102987	0.00655738	0.00241575	0	0	0	1	2	20	0	0	0
ABCG8	2:g.44099233G>A	ENSP00000272286:p.W361*	stop-gain	pathogenic	Yes	{Gallbladder disease 4}; Sitosterolemia	0.00102987	0.00655738	0.00241575	0	0	0	1	2	20	0	0	0
ABCG8	2:g.44099233G>A	ENSP00000272286:p.W361*	stop-gain	pathogenic	Yes	{Gallbladder disease 4}; Sitosterolemia	0.00102987	0.00655738	0.00241575	0	0	0	1	2	20	0	0	0
ABCG8	2:g.44099233G>A	ENSP00000272286:p.W361*	stop-gain	pathogenic	Yes	{Gallbladder disease 4}; Sitosterolemia	0.00102987	0.00655738	0.00241575	0	0	0	1	2	20	0	0	0
ABCG8	2:g.44099233G>A	ENSP00000272286:p.W361*	stop-gain	pathogenic	Yes	{Gallbladder disease 4}; Sitosterolemia	0.00102987	0.00655738	0.00241575	0	0	0	1	2	20	0	0	0
ABCG8	2:g.44099233G>A	ENSP00000272286:p.W361*	stop-gain	pathogenic	Yes	{Gallbladder disease 4}; Sitosterolemia	0.00102987	0.00655738	0.00241575	0	0	0	1	2	20	0	0	0
ABCG8	2:g.44099233G>A	ENSP00000272286:p.W361*	stop-gain	pathogenic	Yes	{Gallbladder disease 4}; Sitosterolemia	0.00102987	0.00655738	0.00241575	0	0	0	1	2	20	0	0	0
ABCG8	2:g.44099233G>A	ENSP00000272286:p.W361*	stop-gain	pathogenic	Yes	{Gallbladder disease 4}; Sitosterolemia	0.00102987	0.00655738	0.00241575	0	0	0	1	2	20	0	0	0
ABCG8	2:g.44099233G>A	ENSP00000272286:p.W361*	stop-gain	pathogenic	Yes	{Gallbladder disease 4}; Sitosterolemia	0.00102987	0.00655738	0.00241575	0	0	0	1	2	20	0	0	0
ABCG8	2:g.44099233G>A	ENSP00000272286:p.W361*	stop-gain	pathogenic	Yes	{Gallbladder disease 4}; Sitosterolemia	0.00102987	0.00655738	0.00241575	0	0	0	1	2	20	0	0	0
ABCG8	2:g.44099233G>A	ENSP00000272286:p.W361*	stop-gain	pathogenic	Yes	{Gallbladder disease 4}; Sitosterolemia	0.00102987	0.00655738	0.00241575	0	0	0	1	2	20	0	0	0
ABCG8	2:g.44099233G>A	ENSP00000272286:p.W361*	stop-gain	pathogenic	Yes	{Gallbladder disease 4}; Sitosterolemia	0.00102987	0.00655738	0.00241575	0	0	0	1	2	20	0	0	0
ABCG8	2:g.44099233G>A	ENSP00000272286:p.W361*	stop-gain	pathogenic	Yes	{Gallbladder disease 4}; Sitosterolemia	0.00102987	0.00655738	0.00241575	0	0	0	1	2	20	0	0	0
ABCG8	2:g.44099233G>A	ENSP00000272286:p.W361*	stop-gain	pathogenic	Yes	{Gallbladder disease 4}; Sitosterolemia	0.00102987	0.00655738	0.00241575	0	0	0	1	2	20	0	0	0
ABCG8	2:g.44099233G>A	ENSP00000272286:p.W361*	stop-gain	pathogenic	Yes	{Gallbladder disease 4}; Sitosterolemia	0.00102987	0.00655738	0.00241575	0	0	0	1	2	20	0	0	0
ABCG8	2:g.44099233G>A	ENSP00000272286:p.W361*	stop-gain	pathogenic	Yes	{Gallbladder disease 4}; Sitosterolemia	0.00102987	0.00655738	0.00241575	0	0	0	1	2	20	0	0	0
ABCG8	2:g.44099233G>A	ENSP00000272286:p.W361*	stop-gain	pathogenic	Yes	{Gallbladder disease 4}; Sitosterolemia	0.00102987	0.00655738	0.00241575	0	0	0	1	2	20	0	0	0
ABCG8	2:g.44100948C>T	ENSP00000272286:p.R412*	stop-gain	pathogenic	Yes	{Gallbladder disease 4}; Sitosterolemia	0	0	0.000241575	0	0	0	0	0	2	0	0	0
ABCG8	2:g.44100948C>T	ENSP00000272286:p.R412*	stop-gain	pathogenic	Yes	{Gallbladder disease 4}; Sitosterolemia	0	0	0.000241575	0	0	0	0	0	2	0	0	0
SLC6A19	5:g.1212453G>A	ENSP00000305302:p.D173N	missense	likely pathogenic	Yes	Hartnup disorder; Hyperglycinuria; Iminoglycinuria, digenic	0.00205973	0.00327869	0.0048315	0	0	0	2	1	40	0	0	0
SLC6A19	5:g.1212453G>A	ENSP00000305302:p.D173N	missense	likely pathogenic	Yes	Hartnup disorder; Hyperglycinuria; Iminoglycinuria, digenic	0.00205973	0.00327869	0.0048315	0	0	0	2	1	40	0	0	0
SLC6A19	5:g.1212453G>A	ENSP00000305302:p.D173N	missense	likely pathogenic	Yes	Hartnup disorder; Hyperglycinuria; Iminoglycinuria, digenic	0.00205973	0.00327869	0.0048315	0	0	0	2	1	40	0	0	0
SLC6A19	5:g.1212453G>A	ENSP00000305302:p.D173N	missense	likely pathogenic	Yes	Hartnup disorder; Hyperglycinuria; Iminoglycinuria, digenic	0.00205973	0.00327869	0.0048315	0	0	0	2	1	40	0	0	0
SLC6A19	5:g.1212453G>A	ENSP00000305302:p.D173N	missense	likely pathogenic	Yes	Hartnup disorder; Hyperglycinuria; Iminoglycinuria, digenic	0.00205973	0.00327869	0.0048315	0	0	0	2	1	40	0	0	0
SLC6A19	5:g.1212453G>A	ENSP00000305302:p.D173N	missense	likely pathogenic	Yes	Hartnup disorder; Hyperglycinuria; Iminoglycinuria, digenic	0.00205973	0.00327869	0.0048315	0	0	0	2	1	40	0	0	0
SLC6A19	5:g.1212453G>A	ENSP00000305302:p.D173N	missense	likely pathogenic	Yes	Hartnup disorder; Hyperglycinuria; Iminoglycinuria, digenic	0.00205973	0.00327869	0.0048315	0	0	0	2	1	40	0	0	0
SLC6A19	5:g.1212453G>A	ENSP00000305302:p.D173N	missense	likely pathogenic	Yes	Hartnup disorder; Hyperglycinuria; Iminoglycinuria, digenic	0.00205973	0.00327869	0.0048315	0	0	0	2	1	40	0	0	0
SLC6A19	5:g.1212453G>A	ENSP00000305302:p.D173N	missense	likely pathogenic	Yes	Hartnup disorder; Hyperglycinuria; Iminoglycinuria, digenic	0.00205973	0.00327869	0.0048315	0	0	0	2	1	40	0	0	0
SLC6A19	5:g.1212453G>A	ENSP00000305302:p.D173N	missense	likely pathogenic	Yes	Hartnup disorder; Hyperglycinuria; Iminoglycinuria, digenic	0.00205973	0.00327869	0.0048315	0	0	0	2	1	40	0	0	0
SLC6A19	5:g.1212453G>A	ENSP00000305302:p.D173N	missense	likely pathogenic	Yes	Hartnup disorder; Hyperglycinuria; Iminoglycinuria, digenic	0.00205973	0.00327869	0.0048315	0	0	0	2	1	40	0	0	0
SLC6A19	5:g.1212453G>A	ENSP00000305302:p.D173N	missense	likely pathogenic	Yes	Hartnup disorder; Hyperglycinuria; Iminoglycinuria, digenic	0.00205973	0.00327869	0.0048315	0	0	0	2	1	40	0	0	0
SLC6A19	5:g.1212453G>A	ENSP00000305302:p.D173N	missense	likely pathogenic	Yes	Hartnup disorder; Hyperglycinuria; Iminoglycinuria, digenic	0.00205973	0.00327869	0.0048315	0	0	0	2	1	40	0	0	0
SLC6A19	5:g.1212453G>A	ENSP00000305302:p.D173N	missense	likely pathogenic	Yes	Hartnup disorder; Hyperglycinuria; Iminoglycinuria, digenic	0.00205973	0.00327869	0.0048315	0	0	0	2	1	40	0	0	0
SLC6A19	5:g.1212453G>A	ENSP00000305302:p.D173N	missense	likely pathogenic	Yes	Hartnup disorder; Hyperglycinuria; Iminoglycinuria, digenic	0.00205973	0.00327869	0.0048315	0	0	0	2	1	40	0	0	0
SLC6A19	5:g.1212453G>A	ENSP00000305302:p.D173N	missense	likely pathogenic	Yes	Hartnup disorder; Hyperglycinuria; Iminoglycinuria, digenic	0.00205973	0.00327869	0.0048315	0	0	0	2	1	40	0	0	0
SLC6A19	5:g.1212453G>A	ENSP00000305302:p.D173N	missense	likely pathogenic	Yes	Hartnup disorder; Hyperglycinuria; Iminoglycinuria, digenic	0.00205973	0.00327869	0.0048315	0	0	0	2	1	40	0	0	0
SLC6A19	5:g.1212453G>A	ENSP00000305302:p.D173N	missense	likely pathogenic	Yes	Hartnup disorder; Hyperglycinuria; Iminoglycinuria, digenic	0.00205973	0.00327869	0.0048315	0	0	0	2	1	40	0	0	0
SLC6A19	5:g.1212453G>A	ENSP00000305302:p.D173N	missense	likely pathogenic	Yes	Hartnup disorder; Hyperglycinuria; Iminoglycinuria, digenic	0.00205973	0.00327869	0.0048315	0	0	0	2	1	40	0	0	0
SLC6A19	5:g.1212453G>A	ENSP00000305302:p.D173N	missense	likely pathogenic	Yes	Hartnup disorder; Hyperglycinuria; Iminoglycinuria, digenic	0.00205973	0.00327869	0.0048315	0	0	0	2	1	40	0	0	0
SLC6A19	5:g.1212453G>A	ENSP00000305302:p.D173N	missense	likely pathogenic	Yes	Hartnup disorder; Hyperglycinuria; Iminoglycinuria, digenic	0.00205973	0.00327869	0.0048315	0	0	0	2	1	40	0	0	0
SLC6A19	5:g.1212453G>A	ENSP00000305302:p.D173N	missense	likely pathogenic	Yes	Hartnup disorder; Hyperglycinuria; Iminoglycinuria, digenic	0.00205973	0.00327869	0.0048315	0	0	0	2	1	40	0	0	0
SLC6A19	5:g.1212453G>A	ENSP00000305302:p.D173N	missense	likely pathogenic	Yes	Hartnup disorder; Hyperglycinuria; Iminoglycinuria, digenic	0.00205973	0.00327869	0.0048315	0	0	0	2	1	40	0	0	0
SLC6A19	5:g.1212453G>A	ENSP00000305302:p.D173N	missense	likely pathogenic	Yes	Hartnup disorder; Hyperglycinuria; Iminoglycinuria, digenic	0.00205973	0.00327869	0.0048315	0	0	0	2	1	40	0	0	0
SLC6A19	5:g.1212453G>A	ENSP00000305302:p.D173N	missense	likely pathogenic	Yes	Hartnup disorder; Hyperglycinuria; Iminoglycinuria, digenic	0.00205973	0.00327869	0.0048315	0	0	0	2	1	40	0	0	0
SLC6A19	5:g.1212453G>A	ENSP00000305302:p.D173N	missense	likely pathogenic	Yes	Hartnup disorder; Hyperglycinuria; Iminoglycinuria, digenic	0.00205973	0.00327869	0.0048315	0	0	0	2	1	40	0	0	0
SLC6A19	5:g.1212453G>A	ENSP00000305302:p.D173N	missense	likely pathogenic	Yes	Hartnup disorder; Hyperglycinuria; Iminoglycinuria, digenic	0.00205973	0.00327869	0.0048315	0	0	0	2	1	40	0	0	0
SLC6A19	5:g.1212453G>A	ENSP00000305302:p.D173N	missense	likely pathogenic	Yes	Hartnup disorder; Hyperglycinuria; Iminoglycinuria, digenic	0.00205973	0.00327869	0.0048315	0	0	0	2	1	40	0	0	0
SLC6A19	5:g.1212453G>A	ENSP00000305302:p.D173N	missense	likely pathogenic	Yes	Hartnup disorder; Hyperglycinuria; Iminoglycinuria, digenic	0.00205973	0.00327869	0.0048315	0	0	0	2	1	40	0	0	0
SLC6A19	5:g.1212453G>A	ENSP00000305302:p.D173N	missense	likely pathogenic	Yes	Hartnup disorder; Hyperglycinuria; Iminoglycinuria, digenic	0.00205973	0.00327869	0.0048315	0	0	0	2	1	40	0	0	0
SLC6A19	5:g.1212453G>A	ENSP00000305302:p.D173N	missense	likely pathogenic	Yes	Hartnup disorder; Hyperglycinuria; Iminoglycinuria, digenic	0.00205973	0.00327869	0.0048315	0	0	0	2	1	40	0	0	0
SLC6A19	5:g.1212453G>A	ENSP00000305302:p.D173N	missense	likely pathogenic	Yes	Hartnup disorder; Hyperglycinuria; Iminoglycinuria, digenic	0.00205973	0.00327869	0.0048315	0	0	0	2	1	40	0	0	0
SLC6A19	5:g.1212453G>A	ENSP00000305302:p.D173N	missense	likely pathogenic	Yes	Hartnup disorder; Hyperglycinuria; Iminoglycinuria, digenic	0.00205973	0.00327869	0.0048315	0	0	0	2	1	40	0	0	0
SLC6A19	5:g.1212453G>A	ENSP00000305302:p.D173N	missense	likely pathogenic	Yes	Hartnup disorder; Hyperglycinuria; Iminoglycinuria, digenic	0.00205973	0.00327869	0.0048315	0	0	0	2	1	40	0	0	0
SLC6A19	5:g.1212453G>A	ENSP00000305302:p.D173N	missense	likely pathogenic	Yes	Hartnup disorder; Hyperglycinuria; Iminoglycinuria, digenic	0.00205973	0.00327869	0.0048315	0	0	0	2	1	40	0	0	0
SLC6A19	5:g.1212453G>A	ENSP00000305302:p.D173N	missense	likely pathogenic	Yes	Hartnup disorder; Hyperglycinuria; Iminoglycinuria, digenic	0.00205973	0.00327869	0.0048315	0	0	0	2	1	40	0	0	0
SLC6A19	5:g.1212453G>A	ENSP00000305302:p.D173N	missense	likely pathogenic	Yes	Hartnup disorder; Hyperglycinuria; Iminoglycinuria, digenic	0.00205973	0.00327869	0.0048315	0	0	0	2	1	40	0	0	0
SLC6A19	5:g.1212453G>A	ENSP00000305302:p.D173N	missense	likely pathogenic	Yes	Hartnup disorder; Hyperglycinuria; Iminoglycinuria, digenic	0.00205973	0.00327869	0.0048315	0	0	0	2	1	40	0	0	0
SLC6A19	5:g.1212453G>A	ENSP00000305302:p.D173N	missense	likely pathogenic	Yes	Hartnup disorder; Hyperglycinuria; Iminoglycinuria, digenic	0.00205973	0.00327869	0.0048315	0	0	0	2	1	40	0	0	0
SLC6A19	5:g.1212453G>A	ENSP00000305302:p.D173N	missense	likely pathogenic	Yes	Hartnup disorder; Hyperglycinuria; Iminoglycinuria, digenic	0.00205973	0.00327869	0.0048315	0	0	0	2	1	40	0	0	0
SLC6A19	5:g.1212453G>A	ENSP00000305302:p.D173N	missense	likely pathogenic	Yes	Hartnup disorder; Hyperglycinuria; Iminoglycinuria, digenic	0.00205973	0.00327869	0.0048315	0	0	0	2	1	40	0	0	0
SLC6A19	5:g.1212453G>A	ENSP00000305302:p.D173N	missense	likely pathogenic	Yes	Hartnup disorder; Hyperglycinuria; Iminoglycinuria, digenic	0.00205973	0.00327869	0.0048315	0	0	0	2	1	40	0	0	0
SLC6A19	5:g.1212453G>A	ENSP00000305302:p.D173N	missense	likely pathogenic	Yes	Hartnup disorder; Hyperglycinuria; Iminoglycinuria, digenic	0.00205973	0.00327869	0.0048315	0	0	0	2	1	40	0	0	0
SLC6A19	5:g.1213632C>T	ENSP00000305302:p.R240*	stop-gain	pathogenic	Yes	Hartnup disorder; Hyperglycinuria; Iminoglycinuria, digenic	0	0	0.000120788	0	0	0	0	0	1	0	0	0
GCDH	19:g.13002779C>T	ENSP00000222214:p.R88C	missense	likely pathogenic	Yes	Glutaricaciduria, type I	0	0	0.000362363	0	0	0	0	0	3	0	0	0
GCDH	19:g.13002779C>T	ENSP00000222214:p.R88C	missense	likely pathogenic	Yes	Glutaricaciduria, type I	0	0	0.000362363	0	0	0	0	0	3	0	0	0
GCDH	19:g.13002779C>T	ENSP00000222214:p.R88C	missense	likely pathogenic	Yes	Glutaricaciduria, type I	0	0	0.000362363	0	0	0	0	0	3	0	0	0
GCDH	19:g.13004444G>A	ENSP00000222214:p.R161Q	missense	likely pathogenic	Yes	Glutaricaciduria, type I	0	0	0.000120788	0	0	0	0	0	1	0	0	0
GCDH	19:g.13007063G>C	ENSP00000222214:p.R227P	missense	likely pathogenic	Yes	Glutaricaciduria, type I	0	0	0.00048315	0	0	0	0	0	4	0	0	0
GCDH	19:g.13007063G>C	ENSP00000222214:p.R227P	missense	likely pathogenic	Yes	Glutaricaciduria, type I	0	0	0.00048315	0	0	0	0	0	4	0	0	0
GCDH	19:g.13007063G>C	ENSP00000222214:p.R227P	missense	likely pathogenic	Yes	Glutaricaciduria, type I	0	0	0.00048315	0	0	0	0	0	4	0	0	0
GCDH	19:g.13007063G>C	ENSP00000222214:p.R227P	missense	likely pathogenic	Yes	Glutaricaciduria, type I	0	0	0.00048315	0	0	0	0	0	4	0	0	0
GCDH	19:g.13008527G>A	ENSP00000222214:p.E365K	missense	likely pathogenic	Yes	Glutaricaciduria, type I	0	0	0.000120788	0.00153374	0	0	0	0	1	1	0	0
GCDH	19:g.13008527G>A	ENSP00000222214:p.E365K	missense	likely pathogenic	Yes	Glutaricaciduria, type I	0	0	0.000120788	0.00153374	0	0	0	0	1	1	0	0
GCDH	19:g.13008632G>A	ENSP00000222214:p.V400M	missense	likely pathogenic	Yes	Glutaricaciduria, type I	0	0	0.000241575	0	0	0	0	0	2	0	0	0
GCDH	19:g.13008632G>A	ENSP00000222214:p.V400M	missense	likely pathogenic	Yes	Glutaricaciduria, type I	0	0	0.000241575	0	0	0	0	0	2	0	0	0
GCDH	19:g.13008638C>T	ENSP00000222214:p.R402W	missense	likely pathogenic	Yes	Glutaricaciduria, type I	0	0.00327869	0.000724725	0	0	0	0	1	6	0	0	0
GCDH	19:g.13008638C>T	ENSP00000222214:p.R402W	missense	likely pathogenic	Yes	Glutaricaciduria, type I	0	0.00327869	0.000724725	0	0	0	0	1	6	0	0	0
GCDH	19:g.13008638C>T	ENSP00000222214:p.R402W	missense	likely pathogenic	Yes	Glutaricaciduria, type I	0	0.00327869	0.000724725	0	0	0	0	1	6	0	0	0
GCDH	19:g.13008638C>T	ENSP00000222214:p.R402W	missense	likely pathogenic	Yes	Glutaricaciduria, type I	0	0.00327869	0.000724725	0	0	0	0	1	6	0	0	0
GCDH	19:g.13008638C>T	ENSP00000222214:p.R402W	missense	likely pathogenic	Yes	Glutaricaciduria, type I	0	0.00327869	0.000724725	0	0	0	0	1	6	0	0	0
GCDH	19:g.13008638C>T	ENSP00000222214:p.R402W	missense	likely pathogenic	Yes	Glutaricaciduria, type I	0	0.00327869	0.000724725	0	0	0	0	1	6	0	0	0
GCDH	19:g.13008638C>T	ENSP00000222214:p.R402W	missense	likely pathogenic	Yes	Glutaricaciduria, type I	0	0.00327869	0.000724725	0	0	0	0	1	6	0	0	0
GCDH	19:g.13008647A>G	ENSP00000222214:p.M405V	missense	likely pathogenic	Yes	Glutaricaciduria, type I	0.00102987	0	0	0	0	0	1	0	0	0	0	0
GCDH	19:g.13008674G>A	ENSP00000222214:p.E414K	missense	likely pathogenic	Yes	Glutaricaciduria, type I	0.00102987	0	0.000241575	0	0	0	1	0	2	0	0	0
GCDH	19:g.13008674G>A	ENSP00000222214:p.E414K	missense	likely pathogenic	Yes	Glutaricaciduria, type I	0.00102987	0	0.000241575	0	0	0	1	0	2	0	0	0
GCDH	19:g.13008674G>A	ENSP00000222214:p.E414K	missense	likely pathogenic	Yes	Glutaricaciduria, type I	0.00102987	0	0.000241575	0	0	0	1	0	2	0	0	0
GCDH	19:g.13010300C>T	ENSP00000222214:p.A421V	missense	likely pathogenic	Yes	Glutaricaciduria, type I	0	0	0.00048315	0	0	0	0	0	4	0	0	0
GCDH	19:g.13010300C>T	ENSP00000222214:p.A421V	missense	likely pathogenic	Yes	Glutaricaciduria, type I	0	0	0.00048315	0	0	0	0	0	4	0	0	0
GCDH	19:g.13010300C>T	ENSP00000222214:p.A421V	missense	likely pathogenic	Yes	Glutaricaciduria, type I	0	0	0.00048315	0	0	0	0	0	4	0	0	0
GCDH	19:g.13010300C>T	ENSP00000222214:p.A421V	missense	likely pathogenic	Yes	Glutaricaciduria, type I	0	0	0.00048315	0	0	0	0	0	4	0	0	0
SLC22A12	11:g.64361219G>A	ENSP00000366797:p.W258*	stop-gain	pathogenic	Yes	Hypouricemia, renal	0	0	0	0.00920245	0	0	0	0	0	6	0	0
SLC22A12	11:g.64361219G>A	ENSP00000366797:p.W258*	stop-gain	pathogenic	Yes	Hypouricemia, renal	0	0	0	0.00920245	0	0	0	0	0	6	0	0
SLC22A12	11:g.64361219G>A	ENSP00000366797:p.W258*	stop-gain	pathogenic	Yes	Hypouricemia, renal	0	0	0	0.00920245	0	0	0	0	0	6	0	0
SLC22A12	11:g.64361219G>A	ENSP00000366797:p.W258*	stop-gain	pathogenic	Yes	Hypouricemia, renal	0	0	0	0.00920245	0	0	0	0	0	6	0	0
SLC22A12	11:g.64361219G>A	ENSP00000366797:p.W258*	stop-gain	pathogenic	Yes	Hypouricemia, renal	0	0	0	0.00920245	0	0	0	0	0	6	0	0
SLC22A12	11:g.64361219G>A	ENSP00000366797:p.W258*	stop-gain	pathogenic	Yes	Hypouricemia, renal	0	0	0	0.00920245	0	0	0	0	0	6	0	0
DHCR7	11:g.71146886C>A	ENSP00000347717:p.	splice-acceptor	pathogenic	Yes	Smith-Lemli-Opitz syndrome	0	0	0.000120788	0	0	0	0	0	1	0	0	0
DHCR7	11:g.71146886C>G	ENSP00000347717:p.	splice-acceptor	pathogenic	Yes	Smith-Lemli-Opitz syndrome	0.00102987	0	0.0077304	0	0	0	1	0	64	0	0	0
DHCR7	11:g.71146886C>G	ENSP00000347717:p.	splice-acceptor	pathogenic	Yes	Smith-Lemli-Opitz syndrome	0.00102987	0	0.0077304	0	0	0	1	0	64	0	0	0
DHCR7	11:g.71146886C>G	ENSP00000347717:p.	splice-acceptor	pathogenic	Yes	Smith-Lemli-Opitz syndrome	0.00102987	0	0.0077304	0	0	0	1	0	64	0	0	0
DHCR7	11:g.71146886C>G	ENSP00000347717:p.	splice-acceptor	pathogenic	Yes	Smith-Lemli-Opitz syndrome	0.00102987	0	0.0077304	0	0	0	1	0	64	0	0	0
DHCR7	11:g.71146886C>G	ENSP00000347717:p.	splice-acceptor	pathogenic	Yes	Smith-Lemli-Opitz syndrome	0.00102987	0	0.0077304	0	0	0	1	0	64	0	0	0
DHCR7	11:g.71146886C>G	ENSP00000347717:p.	splice-acceptor	pathogenic	Yes	Smith-Lemli-Opitz syndrome	0.00102987	0	0.0077304	0	0	0	1	0	64	0	0	0
DHCR7	11:g.71146886C>G	ENSP00000347717:p.	splice-acceptor	pathogenic	Yes	Smith-Lemli-Opitz syndrome	0.00102987	0	0.0077304	0	0	0	1	0	64	0	0	0
DHCR7	11:g.71146886C>G	ENSP00000347717:p.	splice-acceptor	pathogenic	Yes	Smith-Lemli-Opitz syndrome	0.00102987	0	0.0077304	0	0	0	1	0	64	0	0	0
DHCR7	11:g.71146886C>G	ENSP00000347717:p.	splice-acceptor	pathogenic	Yes	Smith-Lemli-Opitz syndrome	0.00102987	0	0.0077304	0	0	0	1	0	64	0	0	0
DHCR7	11:g.71146886C>G	ENSP00000347717:p.	splice-acceptor	pathogenic	Yes	Smith-Lemli-Opitz syndrome	0.00102987	0	0.0077304	0	0	0	1	0	64	0	0	0
DHCR7	11:g.71146886C>G	ENSP00000347717:p.	splice-acceptor	pathogenic	Yes	Smith-Lemli-Opitz syndrome	0.00102987	0	0.0077304	0	0	0	1	0	64	0	0	0
DHCR7	11:g.71146886C>G	ENSP00000347717:p.	splice-acceptor	pathogenic	Yes	Smith-Lemli-Opitz syndrome	0.00102987	0	0.0077304	0	0	0	1	0	64	0	0	0
DHCR7	11:g.71146886C>G	ENSP00000347717:p.	splice-acceptor	pathogenic	Yes	Smith-Lemli-Opitz syndrome	0.00102987	0	0.0077304	0	0	0	1	0	64	0	0	0
DHCR7	11:g.71146886C>G	ENSP00000347717:p.	splice-acceptor	pathogenic	Yes	Smith-Lemli-Opitz syndrome	0.00102987	0	0.0077304	0	0	0	1	0	64	0	0	0
DHCR7	11:g.71146886C>G	ENSP00000347717:p.	splice-acceptor	pathogenic	Yes	Smith-Lemli-Opitz syndrome	0.00102987	0	0.0077304	0	0	0	1	0	64	0	0	0
DHCR7	11:g.71146886C>G	ENSP00000347717:p.	splice-acceptor	pathogenic	Yes	Smith-Lemli-Opitz syndrome	0.00102987	0	0.0077304	0	0	0	1	0	64	0	0	0
DHCR7	11:g.71146886C>G	ENSP00000347717:p.	splice-acceptor	pathogenic	Yes	Smith-Lemli-Opitz syndrome	0.00102987	0	0.0077304	0	0	0	1	0	64	0	0	0
DHCR7	11:g.71146886C>G	ENSP00000347717:p.	splice-acceptor	pathogenic	Yes	Smith-Lemli-Opitz syndrome	0.00102987	0	0.0077304	0	0	0	1	0	64	0	0	0
DHCR7	11:g.71146886C>G	ENSP00000347717:p.	splice-acceptor	pathogenic	Yes	Smith-Lemli-Opitz syndrome	0.00102987	0	0.0077304	0	0	0	1	0	64	0	0	0
DHCR7	11:g.71146886C>G	ENSP00000347717:p.	splice-acceptor	pathogenic	Yes	Smith-Lemli-Opitz syndrome	0.00102987	0	0.0077304	0	0	0	1	0	64	0	0	0
DHCR7	11:g.71146886C>G	ENSP00000347717:p.	splice-acceptor	pathogenic	Yes	Smith-Lemli-Opitz syndrome	0.00102987	0	0.0077304	0	0	0	1	0	64	0	0	0
DHCR7	11:g.71146886C>G	ENSP00000347717:p.	splice-acceptor	pathogenic	Yes	Smith-Lemli-Opitz syndrome	0.00102987	0	0.0077304	0	0	0	1	0	64	0	0	0
DHCR7	11:g.71146886C>G	ENSP00000347717:p.	splice-acceptor	pathogenic	Yes	Smith-Lemli-Opitz syndrome	0.00102987	0	0.0077304	0	0	0	1	0	64	0	0	0
DHCR7	11:g.71146886C>G	ENSP00000347717:p.	splice-acceptor	pathogenic	Yes	Smith-Lemli-Opitz syndrome	0.00102987	0	0.0077304	0	0	0	1	0	64	0	0	0
DHCR7	11:g.71146886C>G	ENSP00000347717:p.	splice-acceptor	pathogenic	Yes	Smith-Lemli-Opitz syndrome	0.00102987	0	0.0077304	0	0	0	1	0	64	0	0	0
DHCR7	11:g.71146886C>G	ENSP00000347717:p.	splice-acceptor	pathogenic	Yes	Smith-Lemli-Opitz syndrome	0.00102987	0	0.0077304	0	0	0	1	0	64	0	0	0
DHCR7	11:g.71146886C>G	ENSP00000347717:p.	splice-acceptor	pathogenic	Yes	Smith-Lemli-Opitz syndrome	0.00102987	0	0.0077304	0	0	0	1	0	64	0	0	0
DHCR7	11:g.71146886C>G	ENSP00000347717:p.	splice-acceptor	pathogenic	Yes	Smith-Lemli-Opitz syndrome	0.00102987	0	0.0077304	0	0	0	1	0	64	0	0	0
DHCR7	11:g.71146886C>G	ENSP00000347717:p.	splice-acceptor	pathogenic	Yes	Smith-Lemli-Opitz syndrome	0.00102987	0	0.0077304	0	0	0	1	0	64	0	0	0
DHCR7	11:g.71146886C>G	ENSP00000347717:p.	splice-acceptor	pathogenic	Yes	Smith-Lemli-Opitz syndrome	0.00102987	0	0.0077304	0	0	0	1	0	64	0	0	0
DHCR7	11:g.71146886C>G	ENSP00000347717:p.	splice-acceptor	pathogenic	Yes	Smith-Lemli-Opitz syndrome	0.00102987	0	0.0077304	0	0	0	1	0	64	0	0	0
DHCR7	11:g.71146886C>G	ENSP00000347717:p.	splice-acceptor	pathogenic	Yes	Smith-Lemli-Opitz syndrome	0.00102987	0	0.0077304	0	0	0	1	0	64	0	0	0
DHCR7	11:g.71146886C>G	ENSP00000347717:p.	splice-acceptor	pathogenic	Yes	Smith-Lemli-Opitz syndrome	0.00102987	0	0.0077304	0	0	0	1	0	64	0	0	0
DHCR7	11:g.71146886C>G	ENSP00000347717:p.	splice-acceptor	pathogenic	Yes	Smith-Lemli-Opitz syndrome	0.00102987	0	0.0077304	0	0	0	1	0	64	0	0	0
DHCR7	11:g.71146886C>G	ENSP00000347717:p.	splice-acceptor	pathogenic	Yes	Smith-Lemli-Opitz syndrome	0.00102987	0	0.0077304	0	0	0	1	0	64	0	0	0
DHCR7	11:g.71146886C>G	ENSP00000347717:p.	splice-acceptor	pathogenic	Yes	Smith-Lemli-Opitz syndrome	0.00102987	0	0.0077304	0	0	0	1	0	64	0	0	0
DHCR7	11:g.71146886C>G	ENSP00000347717:p.	splice-acceptor	pathogenic	Yes	Smith-Lemli-Opitz syndrome	0.00102987	0	0.0077304	0	0	0	1	0	64	0	0	0
DHCR7	11:g.71146886C>G	ENSP00000347717:p.	splice-acceptor	pathogenic	Yes	Smith-Lemli-Opitz syndrome	0.00102987	0	0.0077304	0	0	0	1	0	64	0	0	0
DHCR7	11:g.71146886C>G	ENSP00000347717:p.	splice-acceptor	pathogenic	Yes	Smith-Lemli-Opitz syndrome	0.00102987	0	0.0077304	0	0	0	1	0	64	0	0	0
DHCR7	11:g.71146886C>G	ENSP00000347717:p.	splice-acceptor	pathogenic	Yes	Smith-Lemli-Opitz syndrome	0.00102987	0	0.0077304	0	0	0	1	0	64	0	0	0
DHCR7	11:g.71146886C>G	ENSP00000347717:p.	splice-acceptor	pathogenic	Yes	Smith-Lemli-Opitz syndrome	0.00102987	0	0.0077304	0	0	0	1	0	64	0	0	0
DHCR7	11:g.71146886C>G	ENSP00000347717:p.	splice-acceptor	pathogenic	Yes	Smith-Lemli-Opitz syndrome	0.00102987	0	0.0077304	0	0	0	1	0	64	0	0	0
DHCR7	11:g.71146886C>G	ENSP00000347717:p.	splice-acceptor	pathogenic	Yes	Smith-Lemli-Opitz syndrome	0.00102987	0	0.0077304	0	0	0	1	0	64	0	0	0
DHCR7	11:g.71146886C>G	ENSP00000347717:p.	splice-acceptor	pathogenic	Yes	Smith-Lemli-Opitz syndrome	0.00102987	0	0.0077304	0	0	0	1	0	64	0	0	0
DHCR7	11:g.71146886C>G	ENSP00000347717:p.	splice-acceptor	pathogenic	Yes	Smith-Lemli-Opitz syndrome	0.00102987	0	0.0077304	0	0	0	1	0	64	0	0	0
DHCR7	11:g.71146886C>G	ENSP00000347717:p.	splice-acceptor	pathogenic	Yes	Smith-Lemli-Opitz syndrome	0.00102987	0	0.0077304	0	0	0	1	0	64	0	0	0
DHCR7	11:g.71146886C>G	ENSP00000347717:p.	splice-acceptor	pathogenic	Yes	Smith-Lemli-Opitz syndrome	0.00102987	0	0.0077304	0	0	0	1	0	64	0	0	0
DHCR7	11:g.71146886C>G	ENSP00000347717:p.	splice-acceptor	pathogenic	Yes	Smith-Lemli-Opitz syndrome	0.00102987	0	0.0077304	0	0	0	1	0	64	0	0	0
DHCR7	11:g.71146886C>G	ENSP00000347717:p.	splice-acceptor	pathogenic	Yes	Smith-Lemli-Opitz syndrome	0.00102987	0	0.0077304	0	0	0	1	0	64	0	0	0
DHCR7	11:g.71146886C>G	ENSP00000347717:p.	splice-acceptor	pathogenic	Yes	Smith-Lemli-Opitz syndrome	0.00102987	0	0.0077304	0	0	0	1	0	64	0	0	0
DHCR7	11:g.71146886C>G	ENSP00000347717:p.	splice-acceptor	pathogenic	Yes	Smith-Lemli-Opitz syndrome	0.00102987	0	0.0077304	0	0	0	1	0	64	0	0	0
DHCR7	11:g.71146886C>G	ENSP00000347717:p.	splice-acceptor	pathogenic	Yes	Smith-Lemli-Opitz syndrome	0.00102987	0	0.0077304	0	0	0	1	0	64	0	0	0
DHCR7	11:g.71146886C>G	ENSP00000347717:p.	splice-acceptor	pathogenic	Yes	Smith-Lemli-Opitz syndrome	0.00102987	0	0.0077304	0	0	0	1	0	64	0	0	0
DHCR7	11:g.71146886C>G	ENSP00000347717:p.	splice-acceptor	pathogenic	Yes	Smith-Lemli-Opitz syndrome	0.00102987	0	0.0077304	0	0	0	1	0	64	0	0	0
DHCR7	11:g.71146886C>G	ENSP00000347717:p.	splice-acceptor	pathogenic	Yes	Smith-Lemli-Opitz syndrome	0.00102987	0	0.0077304	0	0	0	1	0	64	0	0	0
DHCR7	11:g.71146886C>G	ENSP00000347717:p.	splice-acceptor	pathogenic	Yes	Smith-Lemli-Opitz syndrome	0.00102987	0	0.0077304	0	0	0	1	0	64	0	0	0
DHCR7	11:g.71146886C>G	ENSP00000347717:p.	splice-acceptor	pathogenic	Yes	Smith-Lemli-Opitz syndrome	0.00102987	0	0.0077304	0	0	0	1	0	64	0	0	0
DHCR7	11:g.71146886C>G	ENSP00000347717:p.	splice-acceptor	pathogenic	Yes	Smith-Lemli-Opitz syndrome	0.00102987	0	0.0077304	0	0	0	1	0	64	0	0	0
DHCR7	11:g.71146886C>G	ENSP00000347717:p.	splice-acceptor	pathogenic	Yes	Smith-Lemli-Opitz syndrome	0.00102987	0	0.0077304	0	0	0	1	0	64	0	0	0
DHCR7	11:g.71146886C>G	ENSP00000347717:p.	splice-acceptor	pathogenic	Yes	Smith-Lemli-Opitz syndrome	0.00102987	0	0.0077304	0	0	0	1	0	64	0	0	0
DHCR7	11:g.71146886C>G	ENSP00000347717:p.	splice-acceptor	pathogenic	Yes	Smith-Lemli-Opitz syndrome	0.00102987	0	0.0077304	0	0	0	1	0	64	0	0	0
DHCR7	11:g.71146886C>G	ENSP00000347717:p.	splice-acceptor	pathogenic	Yes	Smith-Lemli-Opitz syndrome	0.00102987	0	0.0077304	0	0	0	1	0	64	0	0	0
DHCR7	11:g.71146886C>G	ENSP00000347717:p.	splice-acceptor	pathogenic	Yes	Smith-Lemli-Opitz syndrome	0.00102987	0	0.0077304	0	0	0	1	0	64	0	0	0
DHCR7	11:g.71146886C>G	ENSP00000347717:p.	splice-acceptor	pathogenic	Yes	Smith-Lemli-Opitz syndrome	0.00102987	0	0.0077304	0	0	0	1	0	64	0	0	0
DHCR7	11:g.71146886C>G	ENSP00000347717:p.	splice-acceptor	pathogenic	Yes	Smith-Lemli-Opitz syndrome	0.00102987	0	0.0077304	0	0	0	1	0	64	0	0	0
RYR1	19:g.38934252C>T		missense	likely pathogenic	No	Central core disease; King-Denborough syndrome; Malignant hyperthermia susceptibility; Minicore myopathy with external ophthalmoplegia; Congenital neuromuscular disease	0	0.00327869	0	0	0	0	0	1	0	0	0	0
RYR1	19:g.38951155_38951155delG		frameshift	pathogenic	No	Central core disease; King-Denborough syndrome; Malignant hyperthermia susceptibility; Minicore myopathy with external ophthalmoplegia; Congenital neuromuscular disease	0	0	0.000120788	0	0	0	0	0	1	0	0	0
RYR1	19:g.38954410_38954410delG		frameshift	pathogenic	No	Central core disease; King-Denborough syndrome; Malignant hyperthermia susceptibility; Minicore myopathy with external ophthalmoplegia; Congenital neuromuscular disease	0	0	0.000120788	0	0	0	0	0	1	0	0	0
RYR1	19:g.38956906C>T		stop-gain	pathogenic	No	Central core disease; King-Denborough syndrome; Malignant hyperthermia susceptibility; Minicore myopathy with external ophthalmoplegia; Congenital neuromuscular disease	0	0	0.000120788	0	0	0	0	0	1	0	0	0
RYR1	19:g.38986923C>T		missense	pathogenic	No	Central core disease; King-Denborough syndrome; Malignant hyperthermia susceptibility; Minicore myopathy with external ophthalmoplegia; Congenital neuromuscular disease	0	0	0.000120788	0	0	0	0	0	1	0	0	0
RYR1	19:g.38995450_38995451insC		frameshift	pathogenic	No	Central core disease; King-Denborough syndrome; Malignant hyperthermia susceptibility; Minicore myopathy with external ophthalmoplegia; Congenital neuromuscular disease	0.00102987	0	0.00120788	0	0	0	1	0	10	0	0	0
RYR1	19:g.38995450_38995451insC		frameshift	pathogenic	No	Central core disease; King-Denborough syndrome; Malignant hyperthermia susceptibility; Minicore myopathy with external ophthalmoplegia; Congenital neuromuscular disease	0.00102987	0	0.00120788	0	0	0	1	0	10	0	0	0
RYR1	19:g.38995450_38995451insC		frameshift	pathogenic	No	Central core disease; King-Denborough syndrome; Malignant hyperthermia susceptibility; Minicore myopathy with external ophthalmoplegia; Congenital neuromuscular disease	0.00102987	0	0.00120788	0	0	0	1	0	10	0	0	0
RYR1	19:g.38995450_38995451insC		frameshift	pathogenic	No	Central core disease; King-Denborough syndrome; Malignant hyperthermia susceptibility; Minicore myopathy with external ophthalmoplegia; Congenital neuromuscular disease	0.00102987	0	0.00120788	0	0	0	1	0	10	0	0	0
RYR1	19:g.38995450_38995451insC		frameshift	pathogenic	No	Central core disease; King-Denborough syndrome; Malignant hyperthermia susceptibility; Minicore myopathy with external ophthalmoplegia; Congenital neuromuscular disease	0.00102987	0	0.00120788	0	0	0	1	0	10	0	0	0
RYR1	19:g.38995450_38995451insC		frameshift	pathogenic	No	Central core disease; King-Denborough syndrome; Malignant hyperthermia susceptibility; Minicore myopathy with external ophthalmoplegia; Congenital neuromuscular disease	0.00102987	0	0.00120788	0	0	0	1	0	10	0	0	0
RYR1	19:g.38995450_38995451insC		frameshift	pathogenic	No	Central core disease; King-Denborough syndrome; Malignant hyperthermia susceptibility; Minicore myopathy with external ophthalmoplegia; Congenital neuromuscular disease	0.00102987	0	0.00120788	0	0	0	1	0	10	0	0	0
RYR1	19:g.38995450_38995451insC		frameshift	pathogenic	No	Central core disease; King-Denborough syndrome; Malignant hyperthermia susceptibility; Minicore myopathy with external ophthalmoplegia; Congenital neuromuscular disease	0.00102987	0	0.00120788	0	0	0	1	0	10	0	0	0
RYR1	19:g.38995450_38995451insC		frameshift	pathogenic	No	Central core disease; King-Denborough syndrome; Malignant hyperthermia susceptibility; Minicore myopathy with external ophthalmoplegia; Congenital neuromuscular disease	0.00102987	0	0.00120788	0	0	0	1	0	10	0	0	0
RYR1	19:g.38995450_38995451insC		frameshift	pathogenic	No	Central core disease; King-Denborough syndrome; Malignant hyperthermia susceptibility; Minicore myopathy with external ophthalmoplegia; Congenital neuromuscular disease	0.00102987	0	0.00120788	0	0	0	1	0	10	0	0	0
RYR1	19:g.38995450_38995451insC		frameshift	pathogenic	No	Central core disease; King-Denborough syndrome; Malignant hyperthermia susceptibility; Minicore myopathy with external ophthalmoplegia; Congenital neuromuscular disease	0.00102987	0	0.00120788	0	0	0	1	0	10	0	0	0
RYR1	19:g.38995979_38995980delAT		frameshift	pathogenic	No	Central core disease; King-Denborough syndrome; Malignant hyperthermia susceptibility; Minicore myopathy with external ophthalmoplegia; Congenital neuromuscular disease	0	0	0	0	0	0	0	0	0	0	0	0
RYR1	19:g.38996975_38996976insC		frameshift	pathogenic	No	Central core disease; King-Denborough syndrome; Malignant hyperthermia susceptibility; Minicore myopathy with external ophthalmoplegia; Congenital neuromuscular disease	0	0	0.000603938	0	0	0	0	0	5	0	0	0
RYR1	19:g.38996975_38996976insC		frameshift	pathogenic	No	Central core disease; King-Denborough syndrome; Malignant hyperthermia susceptibility; Minicore myopathy with external ophthalmoplegia; Congenital neuromuscular disease	0	0	0.000603938	0	0	0	0	0	5	0	0	0
RYR1	19:g.38996975_38996976insC		frameshift	pathogenic	No	Central core disease; King-Denborough syndrome; Malignant hyperthermia susceptibility; Minicore myopathy with external ophthalmoplegia; Congenital neuromuscular disease	0	0	0.000603938	0	0	0	0	0	5	0	0	0
RYR1	19:g.38996975_38996976insC		frameshift	pathogenic	No	Central core disease; King-Denborough syndrome; Malignant hyperthermia susceptibility; Minicore myopathy with external ophthalmoplegia; Congenital neuromuscular disease	0	0	0.000603938	0	0	0	0	0	5	0	0	0
RYR1	19:g.38996975_38996976insC		frameshift	pathogenic	No	Central core disease; King-Denborough syndrome; Malignant hyperthermia susceptibility; Minicore myopathy with external ophthalmoplegia; Congenital neuromuscular disease	0	0	0.000603938	0	0	0	0	0	5	0	0	0
RYR1	19:g.39025414_39025415insG		frameshift	pathogenic	No	Central core disease; King-Denborough syndrome; Malignant hyperthermia susceptibility; Minicore myopathy with external ophthalmoplegia; Congenital neuromuscular disease	0.00102987	0	0.000120788	0	0	0	1	0	1	0	0	0
RYR1	19:g.39025414_39025415insG		frameshift	pathogenic	No	Central core disease; King-Denborough syndrome; Malignant hyperthermia susceptibility; Minicore myopathy with external ophthalmoplegia; Congenital neuromuscular disease	0.00102987	0	0.000120788	0	0	0	1	0	1	0	0	0
RYR1	19:g.39025414C>T		missense	likely pathogenic	No	Central core disease; King-Denborough syndrome; Malignant hyperthermia susceptibility; Minicore myopathy with external ophthalmoplegia; Congenital neuromuscular disease	0	0	0.000120788	0	0	0	0	0	1	0	0	0
RYR1	19:g.39051787_39051787delA		frameshift	pathogenic	No	Central core disease; King-Denborough syndrome; Malignant hyperthermia susceptibility; Minicore myopathy with external ophthalmoplegia; Congenital neuromuscular disease	0	0	0.000241575	0	0	0	0	0	2	0	0	0
RYR1	19:g.39051787_39051787delA		frameshift	pathogenic	No	Central core disease; King-Denborough syndrome; Malignant hyperthermia susceptibility; Minicore myopathy with external ophthalmoplegia; Congenital neuromuscular disease	0	0	0.000241575	0	0	0	0	0	2	0	0	0
RYR1	19:g.39063944C>T		missense	pathogenic	No	Central core disease; King-Denborough syndrome; Malignant hyperthermia susceptibility; Minicore myopathy with external ophthalmoplegia; Congenital neuromuscular disease	0	0	0.000120788	0	0	0	0	0	1	0	0	0
RYR1	19:g.39068556A>G		splice-acceptor	pathogenic	No	Central core disease; King-Denborough syndrome; Malignant hyperthermia susceptibility; Minicore myopathy with external ophthalmoplegia; Congenital neuromuscular disease	0	0	0.000120788	0	0	0	0	0	1	0	0	0
RYR1	19:g.39076592G>A		missense	likely pathogenic	No	Central core disease; King-Denborough syndrome; Malignant hyperthermia susceptibility; Minicore myopathy with external ophthalmoplegia; Congenital neuromuscular disease	0	0	0.000120788	0	0	0	0	0	1	0	0	0
ALPL	1:g.21887620G>C	ENSP00000363973:p.R71P	missense	likely pathogenic	Yes	Hypophosphatasia, adult; Hypophosphatasia, childhood; Hypophosphatasia, infantile; Odontohypophosphatasia	0	0	0.000120788	0	0	0	0	0	1	0	0	0
ALPL	1:g.21889712G>A	ENSP00000363973:p.R136H	missense	likely pathogenic	Yes	Hypophosphatasia, adult; Hypophosphatasia, childhood; Hypophosphatasia, infantile; Odontohypophosphatasia	0	0	0.000241575	0.00153374	0	0	0	0	2	1	0	0
ALPL	1:g.21889712G>A	ENSP00000363973:p.R136H	missense	likely pathogenic	Yes	Hypophosphatasia, adult; Hypophosphatasia, childhood; Hypophosphatasia, infantile; Odontohypophosphatasia	0	0	0.000241575	0.00153374	0	0	0	0	2	1	0	0
ALPL	1:g.21889712G>A	ENSP00000363973:p.R136H	missense	likely pathogenic	Yes	Hypophosphatasia, adult; Hypophosphatasia, childhood; Hypophosphatasia, infantile; Odontohypophosphatasia	0	0	0.000241575	0.00153374	0	0	0	0	2	1	0	0
ALPL	1:g.21890632G>A	ENSP00000363973:p.E191K	missense	pathogenic	Yes	Hypophosphatasia, adult; Hypophosphatasia, childhood; Hypophosphatasia, infantile; Odontohypophosphatasia	0	0	0.00229496	0	0	0	0	0	19	0	0	0
ALPL	1:g.21890632G>A	ENSP00000363973:p.E191K	missense	pathogenic	Yes	Hypophosphatasia, adult; Hypophosphatasia, childhood; Hypophosphatasia, infantile; Odontohypophosphatasia	0	0	0.00229496	0	0	0	0	0	19	0	0	0
ALPL	1:g.21890632G>A	ENSP00000363973:p.E191K	missense	pathogenic	Yes	Hypophosphatasia, adult; Hypophosphatasia, childhood; Hypophosphatasia, infantile; Odontohypophosphatasia	0	0	0.00229496	0	0	0	0	0	19	0	0	0
ALPL	1:g.21890632G>A	ENSP00000363973:p.E191K	missense	pathogenic	Yes	Hypophosphatasia, adult; Hypophosphatasia, childhood; Hypophosphatasia, infantile; Odontohypophosphatasia	0	0	0.00229496	0	0	0	0	0	19	0	0	0
ALPL	1:g.21890632G>A	ENSP00000363973:p.E191K	missense	pathogenic	Yes	Hypophosphatasia, adult; Hypophosphatasia, childhood; Hypophosphatasia, infantile; Odontohypophosphatasia	0	0	0.00229496	0	0	0	0	0	19	0	0	0
ALPL	1:g.21890632G>A	ENSP00000363973:p.E191K	missense	pathogenic	Yes	Hypophosphatasia, adult; Hypophosphatasia, childhood; Hypophosphatasia, infantile; Odontohypophosphatasia	0	0	0.00229496	0	0	0	0	0	19	0	0	0
ALPL	1:g.21890632G>A	ENSP00000363973:p.E191K	missense	pathogenic	Yes	Hypophosphatasia, adult; Hypophosphatasia, childhood; Hypophosphatasia, infantile; Odontohypophosphatasia	0	0	0.00229496	0	0	0	0	0	19	0	0	0
ALPL	1:g.21890632G>A	ENSP00000363973:p.E191K	missense	pathogenic	Yes	Hypophosphatasia, adult; Hypophosphatasia, childhood; Hypophosphatasia, infantile; Odontohypophosphatasia	0	0	0.00229496	0	0	0	0	0	19	0	0	0
ALPL	1:g.21890632G>A	ENSP00000363973:p.E191K	missense	pathogenic	Yes	Hypophosphatasia, adult; Hypophosphatasia, childhood; Hypophosphatasia, infantile; Odontohypophosphatasia	0	0	0.00229496	0	0	0	0	0	19	0	0	0
ALPL	1:g.21890632G>A	ENSP00000363973:p.E191K	missense	pathogenic	Yes	Hypophosphatasia, adult; Hypophosphatasia, childhood; Hypophosphatasia, infantile; Odontohypophosphatasia	0	0	0.00229496	0	0	0	0	0	19	0	0	0
ALPL	1:g.21890632G>A	ENSP00000363973:p.E191K	missense	pathogenic	Yes	Hypophosphatasia, adult; Hypophosphatasia, childhood; Hypophosphatasia, infantile; Odontohypophosphatasia	0	0	0.00229496	0	0	0	0	0	19	0	0	0
ALPL	1:g.21890632G>A	ENSP00000363973:p.E191K	missense	pathogenic	Yes	Hypophosphatasia, adult; Hypophosphatasia, childhood; Hypophosphatasia, infantile; Odontohypophosphatasia	0	0	0.00229496	0	0	0	0	0	19	0	0	0
ALPL	1:g.21890632G>A	ENSP00000363973:p.E191K	missense	pathogenic	Yes	Hypophosphatasia, adult; Hypophosphatasia, childhood; Hypophosphatasia, infantile; Odontohypophosphatasia	0	0	0.00229496	0	0	0	0	0	19	0	0	0
ALPL	1:g.21890632G>A	ENSP00000363973:p.E191K	missense	pathogenic	Yes	Hypophosphatasia, adult; Hypophosphatasia, childhood; Hypophosphatasia, infantile; Odontohypophosphatasia	0	0	0.00229496	0	0	0	0	0	19	0	0	0
ALPL	1:g.21890632G>A	ENSP00000363973:p.E191K	missense	pathogenic	Yes	Hypophosphatasia, adult; Hypophosphatasia, childhood; Hypophosphatasia, infantile; Odontohypophosphatasia	0	0	0.00229496	0	0	0	0	0	19	0	0	0
ALPL	1:g.21890632G>A	ENSP00000363973:p.E191K	missense	pathogenic	Yes	Hypophosphatasia, adult; Hypophosphatasia, childhood; Hypophosphatasia, infantile; Odontohypophosphatasia	0	0	0.00229496	0	0	0	0	0	19	0	0	0
ALPL	1:g.21890632G>A	ENSP00000363973:p.E191K	missense	pathogenic	Yes	Hypophosphatasia, adult; Hypophosphatasia, childhood; Hypophosphatasia, infantile; Odontohypophosphatasia	0	0	0.00229496	0	0	0	0	0	19	0	0	0
ALPL	1:g.21890632G>A	ENSP00000363973:p.E191K	missense	pathogenic	Yes	Hypophosphatasia, adult; Hypophosphatasia, childhood; Hypophosphatasia, infantile; Odontohypophosphatasia	0	0	0.00229496	0	0	0	0	0	19	0	0	0
ALPL	1:g.21890632G>A	ENSP00000363973:p.E191K	missense	pathogenic	Yes	Hypophosphatasia, adult; Hypophosphatasia, childhood; Hypophosphatasia, infantile; Odontohypophosphatasia	0	0	0.00229496	0	0	0	0	0	19	0	0	0
ALPL	1:g.21900176A>C	ENSP00000363973:p.D294A	missense	pathogenic	Yes	Hypophosphatasia, adult; Hypophosphatasia, childhood; Hypophosphatasia, infantile; Odontohypophosphatasia	0.00102987	0	0	0	0	0	1	0	0	0	0	0
ALPL	1:g.21900187G>A	ENSP00000363973:p.E298K	missense	likely pathogenic	Yes	Hypophosphatasia, adult; Hypophosphatasia, childhood; Hypophosphatasia, infantile; Odontohypophosphatasia	0	0	0.000120788	0	0	0	0	0	1	0	0	0
ALPL	1:g.21900274T>C	ENSP00000363973:p.F327L	missense	likely pathogenic	Yes	Hypophosphatasia, adult; Hypophosphatasia, childhood; Hypophosphatasia, infantile; Odontohypophosphatasia	0	0	0	0.00306748	0	0	0	0	0	2	0	0
ALPL	1:g.21900274T>C	ENSP00000363973:p.F327L	missense	likely pathogenic	Yes	Hypophosphatasia, adult; Hypophosphatasia, childhood; Hypophosphatasia, infantile; Odontohypophosphatasia	0	0	0	0.00306748	0	0	0	0	0	2	0	0
SPINK1	5:g.147207583A>G	ENSP00000296695:p.	stop-lost	pathogenic	Yes	{Fibrocalculous pancreatic diabetes, susceptibility to}; Pancreatitis, hereditary; Tropical calcific pancreatitis	0	0	0.000120788	0.00766871	0	0	0	0	1	5	0	0
SPINK1	5:g.147207583A>G	ENSP00000296695:p.	stop-lost	pathogenic	Yes	{Fibrocalculous pancreatic diabetes, susceptibility to}; Pancreatitis, hereditary; Tropical calcific pancreatitis	0	0	0.000120788	0.00766871	0	0	0	0	1	5	0	0
SPINK1	5:g.147207583A>G	ENSP00000296695:p.	stop-lost	pathogenic	Yes	{Fibrocalculous pancreatic diabetes, susceptibility to}; Pancreatitis, hereditary; Tropical calcific pancreatitis	0	0	0.000120788	0.00766871	0	0	0	0	1	5	0	0
SPINK1	5:g.147207583A>G	ENSP00000296695:p.	stop-lost	pathogenic	Yes	{Fibrocalculous pancreatic diabetes, susceptibility to}; Pancreatitis, hereditary; Tropical calcific pancreatitis	0	0	0.000120788	0.00766871	0	0	0	0	1	5	0	0
SPINK1	5:g.147207583A>G	ENSP00000296695:p.	stop-lost	pathogenic	Yes	{Fibrocalculous pancreatic diabetes, susceptibility to}; Pancreatitis, hereditary; Tropical calcific pancreatitis	0	0	0.000120788	0.00766871	0	0	0	0	1	5	0	0
SPINK1	5:g.147207583A>G	ENSP00000296695:p.	stop-lost	pathogenic	Yes	{Fibrocalculous pancreatic diabetes, susceptibility to}; Pancreatitis, hereditary; Tropical calcific pancreatitis	0	0	0.000120788	0.00766871	0	0	0	0	1	5	0	0
GAA	17:g.78078931G>A	ENSP00000305692:p.T182	synonymous	likely pathogenic	Yes	Glycogen storage disease II	0.00102987	0	0.000120788	0	0	0	1	0	1	0	0	0
GAA	17:g.78078931G>A	ENSP00000305692:p.T182	synonymous	likely pathogenic	Yes	Glycogen storage disease II	0.00102987	0	0.000120788	0	0	0	1	0	1	0	0	0
GAA	17:g.78079656G>A	ENSP00000305692:p.G219R	missense	likely pathogenic	Yes	Glycogen storage disease II	0.00102987	0	0	0	0	0	1	0	0	0	0	0
GAA	17:g.78084636G>A	ENSP00000305692:p.W516*	stop-gain	pathogenic	Yes	Glycogen storage disease II	0	0	0.000120788	0	0	0	0	0	1	0	0	0
GAA	17:g.78086800C>T	ENSP00000305692:p.R672W	missense	likely pathogenic	Yes	Glycogen storage disease II	0	0	0.000120788	0	0	0	0	0	1	0	0	0
GAA	17:g.78090815G>A	ENSP00000305692:p.W746*	stop-gain	pathogenic	Yes	Glycogen storage disease II	0	0	0.000120788	0	0	0	0	0	1	0	0	0
GAA	17:g.78090815G>C	ENSP00000305692:p.W746*	missense	likely pathogenic	Yes	Glycogen storage disease II	0	0	0.0009663	0	0	0	0	0	8	0	0	0
GAA	17:g.78090815G>C	ENSP00000305692:p.W746*	missense	likely pathogenic	Yes	Glycogen storage disease II	0	0	0.0009663	0	0	0	0	0	8	0	0	0
GAA	17:g.78090815G>C	ENSP00000305692:p.W746*	missense	likely pathogenic	Yes	Glycogen storage disease II	0	0	0.0009663	0	0	0	0	0	8	0	0	0
GAA	17:g.78090815G>C	ENSP00000305692:p.W746*	missense	likely pathogenic	Yes	Glycogen storage disease II	0	0	0.0009663	0	0	0	0	0	8	0	0	0
GAA	17:g.78090815G>C	ENSP00000305692:p.W746*	missense	likely pathogenic	Yes	Glycogen storage disease II	0	0	0.0009663	0	0	0	0	0	8	0	0	0
GAA	17:g.78090815G>C	ENSP00000305692:p.W746*	missense	likely pathogenic	Yes	Glycogen storage disease II	0	0	0.0009663	0	0	0	0	0	8	0	0	0
GAA	17:g.78090815G>C	ENSP00000305692:p.W746*	missense	likely pathogenic	Yes	Glycogen storage disease II	0	0	0.0009663	0	0	0	0	0	8	0	0	0
GAA	17:g.78090815G>C	ENSP00000305692:p.W746*	missense	likely pathogenic	Yes	Glycogen storage disease II	0	0	0.0009663	0	0	0	0	0	8	0	0	0
GAA	17:g.78092070C>T	ENSP00000305692:p.R854*	stop-gain	pathogenic	Yes	Glycogen storage disease II	0.00411946	0	0	0	0	0	4	0	0	0	0	0
GAA	17:g.78092070C>T	ENSP00000305692:p.R854*	stop-gain	pathogenic	Yes	Glycogen storage disease II	0.00411946	0	0	0	0	0	4	0	0	0	0	0
GAA	17:g.78092070C>T	ENSP00000305692:p.R854*	stop-gain	pathogenic	Yes	Glycogen storage disease II	0.00411946	0	0	0	0	0	4	0	0	0	0	0
GAA	17:g.78092070C>T	ENSP00000305692:p.R854*	stop-gain	pathogenic	Yes	Glycogen storage disease II	0.00411946	0	0	0	0	0	4	0	0	0	0	0
RNASEH2B	13:g.51519581G>A	ENSP00000337623:p.A177T	missense	likely pathogenic	Yes	Aicardi-Goutieres syndrome 2	0	0.00327869	0.00422756	0	0	0	0	1	35	0	0	0
RNASEH2B	13:g.51519581G>A	ENSP00000337623:p.A177T	missense	likely pathogenic	Yes	Aicardi-Goutieres syndrome 2	0	0.00327869	0.00422756	0	0	0	0	1	35	0	0	0
RNASEH2B	13:g.51519581G>A	ENSP00000337623:p.A177T	missense	likely pathogenic	Yes	Aicardi-Goutieres syndrome 2	0	0.00327869	0.00422756	0	0	0	0	1	35	0	0	0
RNASEH2B	13:g.51519581G>A	ENSP00000337623:p.A177T	missense	likely pathogenic	Yes	Aicardi-Goutieres syndrome 2	0	0.00327869	0.00422756	0	0	0	0	1	35	0	0	0
RNASEH2B	13:g.51519581G>A	ENSP00000337623:p.A177T	missense	likely pathogenic	Yes	Aicardi-Goutieres syndrome 2	0	0.00327869	0.00422756	0	0	0	0	1	35	0	0	0
RNASEH2B	13:g.51519581G>A	ENSP00000337623:p.A177T	missense	likely pathogenic	Yes	Aicardi-Goutieres syndrome 2	0	0.00327869	0.00422756	0	0	0	0	1	35	0	0	0
RNASEH2B	13:g.51519581G>A	ENSP00000337623:p.A177T	missense	likely pathogenic	Yes	Aicardi-Goutieres syndrome 2	0	0.00327869	0.00422756	0	0	0	0	1	35	0	0	0
RNASEH2B	13:g.51519581G>A	ENSP00000337623:p.A177T	missense	likely pathogenic	Yes	Aicardi-Goutieres syndrome 2	0	0.00327869	0.00422756	0	0	0	0	1	35	0	0	0
RNASEH2B	13:g.51519581G>A	ENSP00000337623:p.A177T	missense	likely pathogenic	Yes	Aicardi-Goutieres syndrome 2	0	0.00327869	0.00422756	0	0	0	0	1	35	0	0	0
RNASEH2B	13:g.51519581G>A	ENSP00000337623:p.A177T	missense	likely pathogenic	Yes	Aicardi-Goutieres syndrome 2	0	0.00327869	0.00422756	0	0	0	0	1	35	0	0	0
RNASEH2B	13:g.51519581G>A	ENSP00000337623:p.A177T	missense	likely pathogenic	Yes	Aicardi-Goutieres syndrome 2	0	0.00327869	0.00422756	0	0	0	0	1	35	0	0	0
RNASEH2B	13:g.51519581G>A	ENSP00000337623:p.A177T	missense	likely pathogenic	Yes	Aicardi-Goutieres syndrome 2	0	0.00327869	0.00422756	0	0	0	0	1	35	0	0	0
RNASEH2B	13:g.51519581G>A	ENSP00000337623:p.A177T	missense	likely pathogenic	Yes	Aicardi-Goutieres syndrome 2	0	0.00327869	0.00422756	0	0	0	0	1	35	0	0	0
RNASEH2B	13:g.51519581G>A	ENSP00000337623:p.A177T	missense	likely pathogenic	Yes	Aicardi-Goutieres syndrome 2	0	0.00327869	0.00422756	0	0	0	0	1	35	0	0	0
RNASEH2B	13:g.51519581G>A	ENSP00000337623:p.A177T	missense	likely pathogenic	Yes	Aicardi-Goutieres syndrome 2	0	0.00327869	0.00422756	0	0	0	0	1	35	0	0	0
RNASEH2B	13:g.51519581G>A	ENSP00000337623:p.A177T	missense	likely pathogenic	Yes	Aicardi-Goutieres syndrome 2	0	0.00327869	0.00422756	0	0	0	0	1	35	0	0	0
RNASEH2B	13:g.51519581G>A	ENSP00000337623:p.A177T	missense	likely pathogenic	Yes	Aicardi-Goutieres syndrome 2	0	0.00327869	0.00422756	0	0	0	0	1	35	0	0	0
RNASEH2B	13:g.51519581G>A	ENSP00000337623:p.A177T	missense	likely pathogenic	Yes	Aicardi-Goutieres syndrome 2	0	0.00327869	0.00422756	0	0	0	0	1	35	0	0	0
RNASEH2B	13:g.51519581G>A	ENSP00000337623:p.A177T	missense	likely pathogenic	Yes	Aicardi-Goutieres syndrome 2	0	0.00327869	0.00422756	0	0	0	0	1	35	0	0	0
RNASEH2B	13:g.51519581G>A	ENSP00000337623:p.A177T	missense	likely pathogenic	Yes	Aicardi-Goutieres syndrome 2	0	0.00327869	0.00422756	0	0	0	0	1	35	0	0	0
RNASEH2B	13:g.51519581G>A	ENSP00000337623:p.A177T	missense	likely pathogenic	Yes	Aicardi-Goutieres syndrome 2	0	0.00327869	0.00422756	0	0	0	0	1	35	0	0	0
RNASEH2B	13:g.51519581G>A	ENSP00000337623:p.A177T	missense	likely pathogenic	Yes	Aicardi-Goutieres syndrome 2	0	0.00327869	0.00422756	0	0	0	0	1	35	0	0	0
RNASEH2B	13:g.51519581G>A	ENSP00000337623:p.A177T	missense	likely pathogenic	Yes	Aicardi-Goutieres syndrome 2	0	0.00327869	0.00422756	0	0	0	0	1	35	0	0	0
RNASEH2B	13:g.51519581G>A	ENSP00000337623:p.A177T	missense	likely pathogenic	Yes	Aicardi-Goutieres syndrome 2	0	0.00327869	0.00422756	0	0	0	0	1	35	0	0	0
RNASEH2B	13:g.51519581G>A	ENSP00000337623:p.A177T	missense	likely pathogenic	Yes	Aicardi-Goutieres syndrome 2	0	0.00327869	0.00422756	0	0	0	0	1	35	0	0	0
RNASEH2B	13:g.51519581G>A	ENSP00000337623:p.A177T	missense	likely pathogenic	Yes	Aicardi-Goutieres syndrome 2	0	0.00327869	0.00422756	0	0	0	0	1	35	0	0	0
RNASEH2B	13:g.51519581G>A	ENSP00000337623:p.A177T	missense	likely pathogenic	Yes	Aicardi-Goutieres syndrome 2	0	0.00327869	0.00422756	0	0	0	0	1	35	0	0	0
RNASEH2B	13:g.51519581G>A	ENSP00000337623:p.A177T	missense	likely pathogenic	Yes	Aicardi-Goutieres syndrome 2	0	0.00327869	0.00422756	0	0	0	0	1	35	0	0	0
RNASEH2B	13:g.51519581G>A	ENSP00000337623:p.A177T	missense	likely pathogenic	Yes	Aicardi-Goutieres syndrome 2	0	0.00327869	0.00422756	0	0	0	0	1	35	0	0	0
RNASEH2B	13:g.51519581G>A	ENSP00000337623:p.A177T	missense	likely pathogenic	Yes	Aicardi-Goutieres syndrome 2	0	0.00327869	0.00422756	0	0	0	0	1	35	0	0	0
RNASEH2B	13:g.51519581G>A	ENSP00000337623:p.A177T	missense	likely pathogenic	Yes	Aicardi-Goutieres syndrome 2	0	0.00327869	0.00422756	0	0	0	0	1	35	0	0	0
RNASEH2B	13:g.51519581G>A	ENSP00000337623:p.A177T	missense	likely pathogenic	Yes	Aicardi-Goutieres syndrome 2	0	0.00327869	0.00422756	0	0	0	0	1	35	0	0	0
RNASEH2B	13:g.51519581G>A	ENSP00000337623:p.A177T	missense	likely pathogenic	Yes	Aicardi-Goutieres syndrome 2	0	0.00327869	0.00422756	0	0	0	0	1	35	0	0	0
RNASEH2B	13:g.51519581G>A	ENSP00000337623:p.A177T	missense	likely pathogenic	Yes	Aicardi-Goutieres syndrome 2	0	0.00327869	0.00422756	0	0	0	0	1	35	0	0	0
RNASEH2B	13:g.51519581G>A	ENSP00000337623:p.A177T	missense	likely pathogenic	Yes	Aicardi-Goutieres syndrome 2	0	0.00327869	0.00422756	0	0	0	0	1	35	0	0	0
RNASEH2B	13:g.51519581G>A	ENSP00000337623:p.A177T	missense	likely pathogenic	Yes	Aicardi-Goutieres syndrome 2	0	0.00327869	0.00422756	0	0	0	0	1	35	0	0	0
RNASEH2B	13:g.51519581G>A	ENSP00000337623:p.A177T	missense	likely pathogenic	Yes	Aicardi-Goutieres syndrome 2	0	0.00327869	0.00422756	0	0	0	0	1	35	0	0	0
KCNH2	7:g.150643964C>T		splice-donor	pathogenic	Yes	Long QT syndrome; Short QT syndrome	0	0	0.000120788	0	0	0	0	0	1	0	0	0
KCNH2	7:g.150646069G>A		missense	likely pathogenic	Yes	Long QT syndrome; Short QT syndrome	0	0	0.000120788	0	0	0	0	0	1	0	0	0
KCNH2	7:g.150649718G>A		missense	likely pathogenic	Yes	Long QT syndrome; Short QT syndrome	0	0	0.000362363	0	0	0	0	0	3	0	0	0
KCNH2	7:g.150649718G>A		missense	likely pathogenic	Yes	Long QT syndrome; Short QT syndrome	0	0	0.000362363	0	0	0	0	0	3	0	0	0
KCNH2	7:g.150649718G>A		missense	likely pathogenic	Yes	Long QT syndrome; Short QT syndrome	0	0	0.000362363	0	0	0	0	0	3	0	0	0
KCNH2	7:g.150654379C>T		synonymous	likely pathogenic	Yes	Long QT syndrome; Short QT syndrome	0	0	0.000120788	0	0	0	0	0	1	0	0	0
KCNH2	7:g.150656678_150656679insG		frameshift	likely pathogenic	Yes	Long QT syndrome; Short QT syndrome	0.0030896	0	0.00350284	0	0	0	3	0	29	0	0	0
KCNH2	7:g.150656678_150656679insG		frameshift	likely pathogenic	Yes	Long QT syndrome; Short QT syndrome	0.0030896	0	0.00350284	0	0	0	3	0	29	0	0	0
KCNH2	7:g.150656678_150656679insG		frameshift	likely pathogenic	Yes	Long QT syndrome; Short QT syndrome	0.0030896	0	0.00350284	0	0	0	3	0	29	0	0	0
KCNH2	7:g.150656678_150656679insG		frameshift	likely pathogenic	Yes	Long QT syndrome; Short QT syndrome	0.0030896	0	0.00350284	0	0	0	3	0	29	0	0	0
KCNH2	7:g.150656678_150656679insG		frameshift	likely pathogenic	Yes	Long QT syndrome; Short QT syndrome	0.0030896	0	0.00350284	0	0	0	3	0	29	0	0	0
KCNH2	7:g.150656678_150656679insG		frameshift	likely pathogenic	Yes	Long QT syndrome; Short QT syndrome	0.0030896	0	0.00350284	0	0	0	3	0	29	0	0	0
KCNH2	7:g.150656678_150656679insG		frameshift	likely pathogenic	Yes	Long QT syndrome; Short QT syndrome	0.0030896	0	0.00350284	0	0	0	3	0	29	0	0	0
KCNH2	7:g.150656678_150656679insG		frameshift	likely pathogenic	Yes	Long QT syndrome; Short QT syndrome	0.0030896	0	0.00350284	0	0	0	3	0	29	0	0	0
KCNH2	7:g.150656678_150656679insG		frameshift	likely pathogenic	Yes	Long QT syndrome; Short QT syndrome	0.0030896	0	0.00350284	0	0	0	3	0	29	0	0	0
KCNH2	7:g.150656678_150656679insG		frameshift	likely pathogenic	Yes	Long QT syndrome; Short QT syndrome	0.0030896	0	0.00350284	0	0	0	3	0	29	0	0	0
KCNH2	7:g.150656678_150656679insG		frameshift	likely pathogenic	Yes	Long QT syndrome; Short QT syndrome	0.0030896	0	0.00350284	0	0	0	3	0	29	0	0	0
KCNH2	7:g.150656678_150656679insG		frameshift	likely pathogenic	Yes	Long QT syndrome; Short QT syndrome	0.0030896	0	0.00350284	0	0	0	3	0	29	0	0	0
KCNH2	7:g.150656678_150656679insG		frameshift	likely pathogenic	Yes	Long QT syndrome; Short QT syndrome	0.0030896	0	0.00350284	0	0	0	3	0	29	0	0	0
KCNH2	7:g.150656678_150656679insG		frameshift	likely pathogenic	Yes	Long QT syndrome; Short QT syndrome	0.0030896	0	0.00350284	0	0	0	3	0	29	0	0	0
KCNH2	7:g.150656678_150656679insG		frameshift	likely pathogenic	Yes	Long QT syndrome; Short QT syndrome	0.0030896	0	0.00350284	0	0	0	3	0	29	0	0	0
KCNH2	7:g.150656678_150656679insG		frameshift	likely pathogenic	Yes	Long QT syndrome; Short QT syndrome	0.0030896	0	0.00350284	0	0	0	3	0	29	0	0	0
KCNH2	7:g.150656678_150656679insG		frameshift	likely pathogenic	Yes	Long QT syndrome; Short QT syndrome	0.0030896	0	0.00350284	0	0	0	3	0	29	0	0	0
KCNH2	7:g.150656678_150656679insG		frameshift	likely pathogenic	Yes	Long QT syndrome; Short QT syndrome	0.0030896	0	0.00350284	0	0	0	3	0	29	0	0	0
KCNH2	7:g.150656678_150656679insG		frameshift	likely pathogenic	Yes	Long QT syndrome; Short QT syndrome	0.0030896	0	0.00350284	0	0	0	3	0	29	0	0	0
KCNH2	7:g.150656678_150656679insG		frameshift	likely pathogenic	Yes	Long QT syndrome; Short QT syndrome	0.0030896	0	0.00350284	0	0	0	3	0	29	0	0	0
KCNH2	7:g.150656678_150656679insG		frameshift	likely pathogenic	Yes	Long QT syndrome; Short QT syndrome	0.0030896	0	0.00350284	0	0	0	3	0	29	0	0	0
KCNH2	7:g.150656678_150656679insG		frameshift	likely pathogenic	Yes	Long QT syndrome; Short QT syndrome	0.0030896	0	0.00350284	0	0	0	3	0	29	0	0	0
KCNH2	7:g.150656678_150656679insG		frameshift	likely pathogenic	Yes	Long QT syndrome; Short QT syndrome	0.0030896	0	0.00350284	0	0	0	3	0	29	0	0	0
KCNH2	7:g.150656678_150656679insG		frameshift	likely pathogenic	Yes	Long QT syndrome; Short QT syndrome	0.0030896	0	0.00350284	0	0	0	3	0	29	0	0	0
KCNH2	7:g.150656678_150656679insG		frameshift	likely pathogenic	Yes	Long QT syndrome; Short QT syndrome	0.0030896	0	0.00350284	0	0	0	3	0	29	0	0	0
KCNH2	7:g.150656678_150656679insG		frameshift	likely pathogenic	Yes	Long QT syndrome; Short QT syndrome	0.0030896	0	0.00350284	0	0	0	3	0	29	0	0	0
KCNH2	7:g.150656678_150656679insG		frameshift	likely pathogenic	Yes	Long QT syndrome; Short QT syndrome	0.0030896	0	0.00350284	0	0	0	3	0	29	0	0	0
KCNH2	7:g.150656678_150656679insG		frameshift	likely pathogenic	Yes	Long QT syndrome; Short QT syndrome	0.0030896	0	0.00350284	0	0	0	3	0	29	0	0	0
KCNH2	7:g.150656678_150656679insG		frameshift	likely pathogenic	Yes	Long QT syndrome; Short QT syndrome	0.0030896	0	0.00350284	0	0	0	3	0	29	0	0	0
KCNH2	7:g.150656678_150656679insG		frameshift	likely pathogenic	Yes	Long QT syndrome; Short QT syndrome	0.0030896	0	0.00350284	0	0	0	3	0	29	0	0	0
KCNH2	7:g.150656678_150656679insG		frameshift	likely pathogenic	Yes	Long QT syndrome; Short QT syndrome	0.0030896	0	0.00350284	0	0	0	3	0	29	0	0	0
KCNH2	7:g.150656678_150656679insG		frameshift	likely pathogenic	Yes	Long QT syndrome; Short QT syndrome	0.0030896	0	0.00350284	0	0	0	3	0	29	0	0	0
LMNA	1:g.156105827G>A		missense	likely pathogenic	Yes	Long QT syndrome; Short QT syndrome	0	0	0.000120788	0	0	0	0	0	1	0	0	0
LMNA	1:g.156106995G>A		missense	likely pathogenic	Yes	Long QT syndrome; Short QT syndrome	0	0	0	0.00153374	0	0	0	0	0	1	0	0
LMNA	1:g.156107458G>A		missense	likely pathogenic	Yes	Long QT syndrome; Short QT syndrome	0	0	0.000120788	0	0	0	0	0	1	0	0	0
SCN5A	3:g.38592951G>A		stop-gain	pathogenic	No	Familial atrial fibrillation; Brugada syndrome; Dilated cardiomyopathy; Heart block; Long QT syndrome; Sick sinus syndrome; Sudden infant death syndrome; Familial ventricular fibrillation	0	0	0.000120788	0	0	0	0	0	1	0	0	0
SCN5A	3:g.38593011_38593013delAGA		inframe	likely pathogenic	No	Familial atrial fibrillation; Brugada syndrome; Dilated cardiomyopathy; Heart block; Long QT syndrome; Sick sinus syndrome; Sudden infant death syndrome; Familial ventricular fibrillation	0	0	0.000120788	0	0	0	0	0	1	0	0	0
SCN5A	3:g.38663981G>A		splice-acceptor	pathogenic	No	Familial atrial fibrillation; Brugada syndrome; Dilated cardiomyopathy; Heart block; Long QT syndrome; Sick sinus syndrome; Sudden infant death syndrome; Familial ventricular fibrillation	0.00102987	0	0	0	0	0	1	0	0	0	0	0
LDLR	19:g.11216264G>T	ENSP00000454071:p.E228*	stop-gain	pathogenic	No	Hypercholesterolemia, familial; LDL cholesterol level QTL2	0	0	0.000120788	0	0	0	0	0	1	0	0	0
LDLR	19:g.11216248C>A	ENSP00000454071:p.C222*	stop-gain	pathogenic	No	Hypercholesterolemia, familial; LDL cholesterol level QTL2	0	0	0.000120788	0	0	0	0	0	1	0	0	0
LDLR	19:g.11224127T>A	ENSP00000454071:p.	splice-donor	pathogenic	No	Hypercholesterolemia, familial; LDL cholesterol level QTL2	0	0	0.000120788	0	0	0	0	0	1	0	0	0
LDLR	19:g.11227604G>A	ENSP00000454071:p.G592E	missense	pathogenic	No	Hypercholesterolemia, familial; LDL cholesterol level QTL2	0	0	0.000241575	0	0	0	0	0	2	0	0	0
LDLR	19:g.11227604G>A	ENSP00000454071:p.G592E	missense	pathogenic	No	Hypercholesterolemia, familial; LDL cholesterol level QTL2	0	0	0.000241575	0	0	0	0	0	2	0	0	0
LDLR	19:g.11230819C>T	ENSP00000454071:p.R633C	missense	likely pathogenic	No	Hypercholesterolemia, familial; LDL cholesterol level QTL2	0	0	0.000120788	0	0	0	0	0	1	0	0	0
LDLR	19:g.11231058G>A	ENSP00000454071:p.C667Y	missense	likely pathogenic	No	Hypercholesterolemia, familial; LDL cholesterol level QTL2	0	0	0.000120788	0	0	0	0	0	1	0	0	0
LDLR	19:g.11221336G>A		missense	likely pathogenic	No	Hypercholesterolemia, familial; LDL cholesterol level QTL2	0	0	0.000120788	0	0	0	0	0	1	0	0	0
LDLR	19:g.11224296G>A		missense	likely pathogenic	No	Hypercholesterolemia, familial; LDL cholesterol level QTL2	0	0	0.000120788	0	0	0	0	0	1	0	0	0
LDLR	19:g.11231112C>T		missense	likely pathogenic	No	Hypercholesterolemia, familial; LDL cholesterol level QTL2	0	0	0.000120788	0	0	0	0	0	1	0	0	0
DSG2	18:g.29101176_29101177insT		frameshift	pathogenic	Yes	Arrhythmogenic right ventricular dysplasia; Dilated cardiomyopathy	0	0	0.000120788	0	0	0	0	0	1	0	0	0
DSG2	18:g.29110951_29110951delA		frameshift	pathogenic	Yes	Arrhythmogenic right ventricular dysplasia; Dilated cardiomyopathy	0	0	0.000120788	0	0	0	0	0	1	0	0	0
DSG2	18:g.29126404_29126407delAGAG		frameshift	pathogenic	Yes	Arrhythmogenic right ventricular dysplasia; Dilated cardiomyopathy	0	0	0.000120788	0	0	0	0	0	1	0	0	0
APOB	2:g.21232176G>A		stop-gain	pathogenic	No	Hypercholesterolemia; Hypobetalipoproteinemia	0	0	0.000120788	0	0	0	0	0	1	0	0	0
APOB	2:g.21233487G>A		stop-gain	pathogenic	No	Hypercholesterolemia; Hypobetalipoproteinemia	0	0	0.000120788	0	0	0	0	0	1	0	0	0
ATP7B	13:g.52539170C>T	ENSP00000242839:p.	splice-acceptor	pathogenic	Yes	Wilson disease	0	0	0.000120788	0	0	0	0	0	1	0	0	0
CACNA1S	1:g.201058554_201058554delG		frameshift	pathogenic	Yes	Malignant hyperthermia; Thyrotoxic periodic paralysis; Hypokalemic periodic paralysis	0	0	0.000120788	0	0	0	0	0	1	0	0	0
FBN1	15:g.48784719_48784719delC		frameshift	pathogenic	Yes	Acromicric dysplasia; Ectopia lentis; Geleophysic dysplasia; Marfan syndrome; MASS syndrome; Stiff skin syndrome; Weill-Marchesani syndrome	0	0	0.000120788	0	0	0	0	0	1	0	0	0
TNNI3	19:g.55665463G>A		missense	likely pathogenic	No	Cardiomyopathy	0	0	0.000120788	0	0	0	0	0	1	0	0	0

## Sheet: Figure 2B Statistic
Table S4. The significance of correlation for ancestries with more than 10 variants in both the TCGA and gnomAD datasets.
Ancestry	Num_plot	Num_spe	Num_not_spe	Num_label	Freq_pearson	Freq_pearson_p	Count_pearson	Count_pearson_p
Afr	47	20	27	1	0.822397	1.35082e-12	0.830926	4.91081e-13
Amr	37	16	21	6	0.0929497	0.58426	0.122204	0.471198
Eur	544	473	71	3	0.835584	4.131e-143	0.90883	6.08392e-208
Eas	28	16	12	1	0.804149	2.53166e-07	0.793898	4.61598e-07
Sas	4	1	3	4	NA	NA	NA	NA
Oth	10	0	10	3	NA	NA	NA	NA

## Sheet: Figure 2B Ancestries
Table S4. Detailed information of NC P/PLs of labelled genes on Figure 2B.
Ancestry	HGVSg	Specificity	Symbol_Merge	HGVSp	Function	ACMG	Recessive mode of inheritance	Disease from OMIM	TCGA_Afr_AF	TCGA_Amr_AF	TCGA_Eur_AF	TCGA_Eas_AF	TCGA_Sas_AF	TCGA_Oth_AF	TCGA_Afr_AC	TCGA_Amr_AC	TCGA_Eur_AC	TCGA_Eas_AC	TCGA_Sas_AC	TCGA_Oth_AC	Afr_non_cancer_AF	Amr_non_cancer_AF	Eur_non_cancer_AF	Eas_non_cancer_AF	Sas_non_cancer_AF	Oth_non_cancer_AF	Afr_non_cancer_AC	Amr_non_cancer_AC	Eur_non_cancer_AC	Eas_non_cancer_AC	Sas_non_cancer_AC	Oth_non_cancer_AC
Afr	12:g.121175696T>C	Yes	ACADS	ENSP00000242592:p.W177R	missense	likely pathogenic	Yes	Acyl-CoA dehydrogenase, short-chain, deficiency of	0.0175077	0	0	0	0	0	17	0	0	0	0	0	0.00644209	0.000145977	8.04259e-06	0	0	0	96	5	1	0	0	0
Amr	2:g.65248050C>T	Yes	SLC1A4	ENSP00000234256:p.R457W	missense	likely pathogenic	Yes	Spastic tetraplegia, thin corpus callosum, and progressive microcephaly	0	0.00655738	0	0	0	0	0	2	0	0	0	0	6.71141e-05	0.00075908	0	0	0	0.000535332	1	26	0	0	0	3
Amr	7:g.117180284C>T	Yes	CFTR	ENSP00000003084:p.R334W	missense	likely pathogenic	Yes	{Bronchiectasis with or without elevated sweat chloride 1, modifier of}; Congenital bilateral absence of vas deferens; Cystic fibrosis; {Hypertrypsinemia; {Pancreatitis, hereditary}; Sweat chloride elevation without CF (3)	0	0.00655738	0	0	0	0	0	2	0	0	0	0	0	0.000116822	6.44288e-05	0	0	0	0	4	8	0	0	0
Amr	9:g.116958257G>C	Yes	COL27A1	ENSP00000348385:p.G697R	missense	likely pathogenic	Yes	Steel syndrome	0	0.00655738	0	0	0	0	0	2	0	0	0	0	0	0.000145985	0	0	0	0.000355872	0	5	0	0	0	2
Amr	5:g.70936895A>T	Yes	MCCC2	ENSP00000343657:p.L355F	missense	likely pathogenic	Yes	3-Methylcrotonyl-CoA carboxylase 2 deficiency	0	0.00327869	0	0	0	0	0	1	0	0	0	0	0	0.00256994	0	0	0	0.000178317	0	88	0	0	0	1
Amr	15:g.72105913G>A	No	NR2E3	NP_057430.1:p.R311Q	missense	pathogenic	Yes	Enhanced S-cone syndrome; Retinitis pigmentosa 37	0	0.00983607	0.000362363	0	0	0	0	3	3	0	0	0	7.86164e-05	0.00055371	0.000149802	6.17742e-05	0	0.000759013	1	18	16	1	0	4
Amr	17:g.56348226T>G	No	MPO	ENSP00000225275:p.	splice-acceptor	pathogenic	Yes	{Alzheimer disease, susceptibility to}; {Lung cancer, protection against; Myeloperoxidase deficiency	0.00102987	0.00327869	0.0141321	0	0	0	1	1	117	0	0	0	0.000872718	0.00286081	0.00616549	5.65227e-05	9.82769e-05	0.00196078	13	98	766	1	3	11
Eur	7:g.65546812G>A	Yes	ASL	ENSP00000307188:p.R12Q	missense	likely pathogenic	Yes	Argininosuccinic aciduria	0	0	0.00374441	0	0	0	0	0	31	0	0	0	0.000604595	0.000379673	0.00182776	0	0	0.00214056	9	13	227	0	0	12
Eur	1:g.21890632G>A	Yes	ALPL	ENSP00000363973:p.E191K	missense	pathogenic	Yes	Hypophosphatasia, adult; Hypophosphatasia, childhood; Hypophosphatasia, infantile; Odontohypophosphatasia	0	0	0.00229496	0	0	0	0	0	19	0	0	0	0	2.92124e-05	0.00470058	0	0	0.00231399	0	1	584	0	0	13
Eur	17:g.56348226T>G1	No	MPO	ENSP00000225275:p.	splice-acceptor	pathogenic	Yes	{Alzheimer disease, susceptibility to}; {Lung cancer, protection against; Myeloperoxidase deficiency	0.00102987	0.00327869	0.0141321	0	0	0	1	1	117	0	0	0	0.000872718	0.00286081	0.00616549	5.65227e-05	9.82769e-05	0.00196078	13	98	766	1	3	11
Eas	18:g.61471522C>T	Yes	SERPINB7	ENSP00000381101:p.R266*	stop-gain	pathogenic	Yes	Palmoplantar keratoderma, Nagashima type	0	0	0	0.0122699	0	0	0	0	0	8	0	0	6.7861e-05	0	1.64929e-05	0.00696283	0.000210246	0	1	0	2	121	6	0
Sas	10:g.124797355C>T	Yes	ACADSB	ENSP00000357873:p.Q99*	stop-gain	pathogenic	Yes	2-methylbutyrylglycinuria	0	0	0	0	0.02	0	0	0	0	0	1	0	0	0	0	0	3.27804e-05	0	0	0	0	0	1	0
Sas	16:g.89576947T>A	No	SPG7	ENSP00000268704:p.L78*	stop-gain	pathogenic	Yes	Spastic paraplegia 7, autosomal recessive	0	0	0.00048315	0	0.02	0	0	0	4	0	1	0	6.71501e-05	0.000116782	8.85184e-05	0	0.00275247	0.000177936	1	4	11	0	84	1
Sas	7:g.107329499T>C	No	SLC26A4	ENSP00000265715:p.F335L	missense	pathogenic	Yes	Deafness, autosomal recessive 4, with enlarged vestibular aqueduct; Pendred syndrome	0	0.00327869	0.00229496	0	0.02	0	0	1	19	0	1	0	0.000134228	2.92107e-05	0.00083775	0.000282709	0.00249001	0.00089222	2	1	104	5	76	5
Sas	9:g.133374932G>A	No	ASS1	ENSP00000361471:p.G390R	missense	likely pathogenic	Yes	Citrullinemia	0	0	0.0009663	0	0.02	0	0	0	8	0	1	0	6.77507e-05	0.000234165	0.000233649	0	0.00102229	0	1	8	29	0	31	0
