# Supplementary material for: Non-cancer-related pathogenic germline variants and expression consequences in ten-thousand cancer genomes
Source: Genome Med. 2021 Sep 9;13:147. doi: 10.1186/s13073-021-00964-1 (PMC8431938; doi:10.1186/s13073-021-00964-1)
Supplement: Supplementary file 6 — Additional file 6: Table S5. NC P/LPs with different frequency between TCGA cohort and gnomAD cohort. [file 13073_2021_964_MOESM6_ESM.xlsx]

## Sheet: Sheet1
Table S5. NC P/LPs with different frequencies between TCGA cohort and gnomAD cohort.
HGVSg	Ancestry	TCGA_AC	TCGA_AN	gnomAD_AC	gnomAD_AN	Estimate	PVal	FDR	Symbol	HGVSp	HGVSc
6:g.32008783C>T	Eur	12	8279	501	59014	0.169533	3.9171e-16	6.5063e-13	CYP21A2	p.P454S	c.1518C>T
17:g.56348226T>G	Eur	117	8279	766	124240	2.31064	2.68827e-14	2.23261e-11	MPO	p.	c.T>G
4:g.187195347G>T	Eur	21	8279	37	124204	8.53463	1.74771e-11	9.67649e-09	F11	p.E135*	c.755G>T
1:g.76226846A>G	Eur	97	8279	661	124328	2.21796	2.83071e-11	1.17545e-08	ACADM	p.K333E	c.1005A>G
11:g.66293652T>G	Eur	50	8279	296	124294	2.5453	3.84319e-08	1.20558e-05	BBS1	p.M427R	c.1358T>G
2:g.44513213C>T	Eur	9	8279	6	124332	22.5473	5.08069e-08	1.20558e-05	SLC3A1	p.R270*	c.884C>T
4:g.187201412T>C	Eur	15	8279	30	124318	7.51899	4.81506e-08	1.20558e-05	F11	p.F301L	c.1253T>C
2:g.98986540G>A	Eur	7	8279	3	123460	34.8308	3.91232e-07	8.12295e-05	CNGA3	p.	c.G>A
16:g.89613145C>T	Eur	70	8279	528	124378	2.00018	6.31539e-07	0.000116554	SPG7	p.A510V	c.1544C>T
1:g.53668099C>T	Eur	34	8279	186	124346	2.75285	1.0314e-06	0.000171316	CPT2	p.S113L	c.853C>T
1:g.26764719A>G	Eur	7	8279	5	124380	21.0459	2.20177e-06	0.000332467	DHDDS	p.K42E	c.201A>G
12:g.31250818G>C	Eur	9	8279	14	124374	9.66711	5.2267e-06	0.000723462	DDX11	p.	c.G>C
12:g.58190244C>T	Eur	5	8279	343	115186	0.202334	7.42606e-06	0.000948822	TSFM	p.Q307*	c.945C>T
1:g.76215194G>A	Eur	10	8279	24	124344	6.26418	2.91483e-05	0.00345824	ACADM	p.G271R	c.819G>A
18:g.61654237C>T	Eur	9	8279	19	124384	7.12284	3.31774e-05	0.00367384	SERPINB8	p.R284*	c.1106C>T
13:g.51519581G>A	Eur	35	8279	236	124236	2.23062	4.56678e-05	0.00474089	RNASEH2B	p.A177T	c.928G>A
8:g.94808198T>C	Eur	10	8279	26	124292	5.78007	5.05269e-05	0.00493677	TMEM67	p.C615R	c.1901T>C
3:g.15686731A>C	Eur	17	8279	76	124328	3.36391	5.84881e-05	0.0051509	BTD	p.Q456H	c.1477A>C
5:g.149361113T>A	Eur	9	8279	21	124190	6.43456	6.20216e-05	0.0051509	SLC26A2	p.C653S	c.2225T>A
5:g.74014629C>T	Oth	2	26	1	5612	454.154	6.11824e-05	0.0051509	HEXB	p.P417L	c.1367C>T
5:g.74014629C>T	Eas	6	652	15	17690	10.9392	6.77291e-05	0.00535705	HEXB	p.P417L	c.1367C>T
9:g.131095844C>T	Eur	6	8279	7	122436	12.6839	7.49476e-05	0.00565854	COQ4	p.R240C	c.1041C>T
2:g.219674479G>T	Eas	4	652	4	17688	27.27	9.88318e-05	0.00713738	CYP27A1	p.G145	c.862G>T
12:g.121174897C>T	Eur	9	8279	20	107424	5.84352	0.000130968	0.00906407	ACADS	p.R107C	c.470C>T
9:g.34647855C>T	Afr	12	971	46	14902	4.0408	0.000167028	0.0106705	GALT	p.S135L	c.446C>T
17:g.41055964C>T	Eur	13	8279	52	124356	3.75926	0.000164709	0.0106705	G6PC	p.R83C	c.326C>T
10:g.13337608T>C	Eur	8	8279	19	123854	6.3039	0.000178513	0.0109819	PHYH	p.	c.T>C
6:g.161127501A>G	Eur	62	8279	547	124032	1.70334	0.000201555	0.0119565	PLG	p.K38E	c.175A>G
7:g.107329499T>C	Eur	19	8279	104	124142	2.74362	0.000234622	0.0134382	SLC26A4	p.F335L	c.1227T>C
1:g.27121547C>A	Eur	8	8279	22	124376	5.46675	0.000387066	0.0214306	PIGV	p.A341E	c.1704C>A
4:g.146560724C>T	Eur	8	8279	22	123428	5.42518	0.0004062	0.0217645	MMAA	p.R145*	c.1643C>T
1:g.16382003G>A	Eur	4	8279	3	123510	19.8952	0.000466843	0.0242321	CLCNKB	p.W610*	c.1941G>A
12:g.121175696T>C	Afr	17	971	96	14902	2.74823	0.000496893	0.0245918	ACADS	p.W177R	c.680T>C
2:g.201950249G>T	Eur	7	8279	17	123974	6.17017	0.000503384	0.0245918	NDUFB3	p.G70*	c.531G>T
7:g.117149177G>A	Eur	5	8279	7	123868	10.6926	0.000525681	0.0249473	CFTR	p.G85E	c.386G>A
2:g.219747090C>A	Eur	21	8279	130	124246	2.42773	0.00054802	0.025285	WNT10A	p.C107*	c.954C>A
21:g.43906573T>G	Eur	14	8279	70	124346	3.00723	0.000677139	0.0288392	RSPH1	p.G92AlafsTer	c.T>G
5:g.1212453G>A	Eur	40	8279	323	123996	1.8588	0.000665127	0.0288392	SLC6A19	p.D173N	c.573G>A
7:g.65546812G>A	Eur	31	8279	227	124196	2.05257	0.000664199	0.0288392	ASL	p.R12Q	c.137G>A
1:g.45973938C>T	Eur	4	8279	4	123708	14.9482	0.000882063	0.0326722	MMACHC	p.R111*	c.611C>T
11:g.61161437G>T	Eur	4	8279	4	123586	14.9335	0.00088516	0.0326722	TMEM216	p.R73H	c.1163G>A
12:g.110034320G>A	Eur	35	8279	269	122574	1.93032	0.000814166	0.0326722	MVK	p.V377I	c.1205G>A
12:g.48525177G>A	Eur	4	8279	4	124298	15.0243	0.000867275	0.0326722	PFKM	p.	c.G>A
2:g.65237863G>A	Eur	4	8279	4	124250	15.0171	0.000868466	0.0326722	SLC1A4	p.E256K	c.1009G>A
8:g.75276240C>T	Eur	4	8279	4	124344	15.0311	0.000866135	0.0326722	GDAP1	p.L239F	c.795C>T
15:g.72105913G>A	Amr	3	305	18	32508	17.9305	0.00093416	0.0330406	NR2E3	p.R311Q	c.1122G>A
1:g.21890632G>A	Eur	19	8279	584	124240	0.487035	0.000934923	0.0330406	ALPL	p.E191K	c.821G>A
16:g.47684830C>T	Eur	7	8279	20	124182	5.25328	0.00108425	0.0360189	PHKB	p.Q657*	c.1993C>T
2:g.219678911G>A	Eur	6	8279	14	124226	6.43445	0.00107255	0.0360189	CYP27A1	p.	c.G>A
2:g.44539792T>C	Eur	52	8279	471	124114	1.65923	0.00105346	0.0360189	SLC3A1	p.M467K	c.1476T>A
7:g.117180284C>T	Amr	2	305	4	34240	56.3747	0.00113849	0.0370791	CFTR	p.R334W	c.1132C>T
1:g.20971042G>A	Eas	2	652	0	17690	Inf	0.00126171	0.0403019	PINK1	p.R279H	c.930G>A
8:g.133894854C>T	Eur	10	8279	43	124378	3.49673	0.00145846	0.0457076	TG	p.R296*	c.926C>T
9:g.116958257G>C	Amr	2	305	5	34250	45.1615	0.00158369	0.0477116	COL27A1	p.G697R	c.2480G>C
11:g.2606460T>C	Sas	1	50	0	30526	Inf	0.00163527	0.0477116	KCNQ1	p.F351L	c.1159T>C
2:g.241808663C>T	Sas	1	50	0	30526	Inf	0.00163527	0.0477116	AGXT	p.S81L	c.629C>T
5:g.149357747C>T	Sas	1	50	0	30488	Inf	0.0016373	0.0477116	SLC26A2	p.R178*	c.800C>T
9:g.133374932G>A	Eur	8	8279	29	124118	4.13887	0.0017488	0.0500819	ASS1	p.G390R	c.1649G>A
2:g.217342939G>T	Eur	6	8279	16	124338	5.6342	0.00184541	0.0519529	SMARCAL1	p.E848*	c.2872G>T
16:g.2034862C>T	Eur	3	8279	2	124340	22.5331	0.00221005	0.058572	GFER	p.Q125*	c.379C>T
17:g.7127359C>T	Eur	3	8279	2	124374	22.5393	0.00220841	0.058572	ACADVL	p.R492W	c.1495C>T
3:g.148714249G>C	Eur	25	8279	184	124238	2.04205	0.00222157	0.058572	GYG1	p.D102H	c.604G>C
5:g.74014629C>T	Eur	17	8279	107	124244	2.38725	0.00221443	0.058572	HEXB	p.P417L	c.1367C>T
17:g.3402294A>C	Eur	4	8279	6	124346	10.0173	0.00234781	0.0599955	ASPA	p.E285A	c.1012A>C
19:g.41928275G>C	Eur	4	8279	6	124350	10.0176	0.00234755	0.0599955	BCKDHA	p.A319P	c.1082G>C
7:g.65548162G>A	Eur	4	8279	6	123468	9.94662	0.00240602	0.0605515	ASL	p.	c.G>A
12:g.21375289C>T	Eur	22	8279	123	98522	2.13148	0.00258392	0.0640581	SLCO1B1	p.R580*	c.1834C>T
12:g.44172041C>T	Eur	10	8279	48	124278	3.12986	0.00295509	0.0721823	IRAK4	p.Q293*	c.948C>T
12:g.15130981C>G	Eur	5	8279	12	124212	6.25435	0.00311908	0.0740649	PDE6H	p.S12*	c.141C>G
7:g.107555951G>T	Eur	5	8279	12	124190	6.25324	0.00312134	0.0740649	DLD	p.G229C	c.966G>T
10:g.124797355C>T	Sas	1	50	1	30506	611.751	0.00327006	0.0765009	ACADSB	p.Q99*	c.309C>T
10:g.101591826C>T	Afr	3	971	3	14902	15.3829	0.00396861	0.0799039	ABCC2	p.R1066*	c.3309C>T
2:g.219525876C>T	Afr	2	971	0	14902	Inf	0.00373853	0.0799039	BCS1L	p.R56*	c.865C>T
11:g.61724432C>T	Eas	2	652	1	17692	54.4443	0.00369489	0.0799039	BEST1	p.R140*	c.504C>T
11:g.46748311G>A	Eur	2	8279	0	124352	Inf	0.00389598	0.0799039	F2	p.E352K	c.1110G>A
11:g.46750296C>T	Eur	2	8279	0	124382	Inf	0.00389422	0.0799039	F2	p.R461W	c.1437C>T
17:g.45363729C>T	Eur	2	8279	0	121952	Inf	0.0040409	0.0799039	ITGB3	p.R229W	c.683C>T
19:g.39051787_39051787delA	Eur	2	8279	0	122306	Inf	0.00401902	0.0799039	RYR1	NA	NA
19:g.47260193T>A	Eur	2	8279	0	122176	Inf	0.00402703	0.0799039	FKRP	p.*496R	c.1783T>A
20:g.3897602C>T	Eur	2	8279	0	124320	Inf	0.00389786	0.0799039	PANK2	p.R481*	c.1447C>T
3:g.186445047C>T	Eur	2	8279	0	124320	Inf	0.00389786	0.0799039	KNG1	p.R196*	c.798C>T
4:g.123868606C>A	Eur	2	8279	0	124192	Inf	0.00390539	0.0799039	SPATA5	p.Y559*	c.1746C>A
7:g.117267694C>G	Eur	2	8279	0	123632	Inf	0.00393862	0.0799039	CFTR	p.S1196*	c.3719C>G
7:g.144380001C>T	Eur	2	8279	0	123918	Inf	0.0039216	0.0799039	TPK1	p.	c.C>T
9:g.123812470G>A	Afr	6	971	20	14902	4.62567	0.00412549	0.080617	C5	p.Q19*	c.85G>A
4:g.100543913G>T	Eur	3	8279	3	124334	15.0275	0.00421513	0.0814108	MTTP	p.G865*	c.2849G>T
10:g.79753126C>T	Oth	1	26	0	5594	Inf	0.00462633	0.0844433	POLR3A	p.	c.C>T
11:g.20639301C>A	Oth	1	26	0	5620	Inf	0.00460503	0.0844433	SLC6A5	p.Y377*	c.1404C>A
12:g.21349909C>T	Oth	1	26	0	5598	Inf	0.00462304	0.0844433	SLCO1B1	p.R253*	c.853C>T
22:g.40754953C>T	Oth	1	26	0	5620	Inf	0.00460503	0.0844433	ADSL	p.R190*	c.624C>T
6:g.161127501A>G	Oth	2	26	20	5612	23.2077	0.00446387	0.0844433	PLG	p.K38E	c.175A>G
16:g.5121865C>A	Eur	2	8279	0	111676	Inf	0.00476289	0.0859908	ALG1	p.C5*	c.46C>A
1:g.9322320C>G	Eur	3	8279	3	118240	14.2919	0.00481991	0.0860846	H6PD	p.Y316*	c.1250C>G
7:g.107350577A>G	Eas	5	652	27	17690	5.05483	0.00507712	0.088134	SLC26A4	p.H723R	c.2392A>G
1:g.45974478G>C	Eur	10	8279	52	123372	2.86795	0.00509384	0.088134	MMACHC	p.G147A	c.720G>C
15:g.43695895G>T	Eur	10	8279	52	123548	2.87204	0.0050467	0.088134	TUBGCP4	p.L582	c.1986G>T
4:g.658734G>A	Eur	5	8279	14	124368	5.36736	0.00525264	0.0899447	PDE6B	p.	c.G>A
12:g.40734202G>A	Eur	7	8279	28	124100	3.74954	0.00531373	0.0900624	LRRK2	p.G2019S	c.6113G>A
2:g.44539792T>C	Afr	4	971	9	14900	6.84232	0.00637657	0.106985	SLC3A1	p.M467K	c.1476T>A
14:g.58923419G>C	Eur	5	8279	13	110568	5.13897	0.006512	0.108164	KIAA0586	p.	c.G>C
14:g.51379746C>T	Eur	3	8279	4	124134	11.2487	0.00706448	0.110099	PYGL	p.	c.C>T
17:g.3402354C>A	Eur	8	8279	38	124164	3.15939	0.00715874	0.110099	ASPA	p.A305E	c.1072C>A
3:g.120394711C>T	Eur	3	8279	4	124030	11.2393	0.00708007	0.110099	HGD	p.	c.C>T
3:g.129251424G>T	Eur	3	8279	4	124358	11.269	0.00703106	0.110099	RHO	p.E249*	c.839G>T
5:g.131705800C>T	Eur	14	8279	89	121120	2.30352	0.00711192	0.110099	SLC22A5	p.P46S	c.357C>T
7:g.107336481A>G	Eur	4	8279	9	124220	6.67111	0.00689565	0.110099	SLC26A4	p.Q514R	c.1765A>G
7:g.150649718G>A	Eur	3	8279	4	124318	11.2654	0.00703701	0.110099	KCNH2	NA	NA
9:g.34649029G>T	Eur	6	8279	22	124382	4.09982	0.00674406	0.110099	GALT	p.K285N	c.897G>T
6:g.137219351T>A	Eur	11	8279	65	124218	2.54114	0.00746716	0.113789	PEX7	p.L292*	c.956T>A
17:g.41063408C>T	Eur	8	8279	39	123690	3.0666	0.00833518	0.125861	G6PC	p.Q347*	c.1118C>T
10:g.124797364G>A	Eur	9	8279	48	124228	2.81541	0.00848636	0.12699	ACADSB	p.	c.G>A
17:g.40695468C>T	Eas	2	652	2	15980	24.5639	0.00873418	0.129531	NAGLU	p.R482W	c.1545C>T
16:g.1292145G>A	Amr	1	305	0	33992	Inf	0.00889291	0.129571	TPSAB1	p.W244*	c.765G>C
2:g.73676473T>A	Amr	1	305	0	34154	Inf	0.0088511	0.129571	ALMS1	p.L939*	c.2927T>A
11:g.71146886C>G	Eur	64	8279	607	111302	1.42071	0.00945712	0.136594	DHCR7	p.	c.C>G
11:g.76867950G>A	Eur	2	8279	1	123558	29.8677	0.011334	0.152078	MYO7A	p.R212H	c.907G>A
11:g.76919517C>T	Eur	2	8279	1	123444	29.8402	0.0113532	0.152078	MYO7A	p.R1967*	c.6171C>T
17:g.41063178G>T	Eur	2	8279	1	124284	30.0433	0.0112129	0.152078	G6PC	p.G270V	c.888G>T
20:g.3899364C>T	Eur	2	8279	1	124372	30.0646	0.0111984	0.152078	PANK2	p.T528M	c.1589C>T
6:g.74191932G>A	Eur	7	8279	33	124374	3.18845	0.0111046	0.152078	MTO1	p.R517H	c.1827G>A
7:g.137792252C>T	Eur	2	8279	1	124306	30.0486	0.0112093	0.152078	AKR1D1	p.R261C	c.823C>T
8:g.103244459C>T	Eur	2	8279	1	124382	30.067	0.0111967	0.152078	RRM2B	p.R41Q	c.366C>T
9:g.133364851G>A	Eur	2	8279	1	124268	30.0394	0.0112156	0.152078	ASS1	p.G324S	c.1451G>A
9:g.34513163G>A	Eur	2	8279	1	124382	30.067	0.0111967	0.152078	DNAI1	p.G515S	c.1714G>A
4:g.998074C>T	Eur	2	8279	1	122116	29.519	0.0115805	0.153882	IDUA	p.R619*	c.1943C>T
16:g.89576947T>A	Eur	4	8279	11	124268	5.45986	0.0118942	0.154346	SPG7	p.L78*	c.248T>A
7:g.73469100G>A	Eur	4	8279	11	124384	5.46494	0.0118585	0.154346	ELN	p.	c.G>A
15:g.72103821A>C	Oth	1	26	1	4382	171.526	0.0117633	0.154346	NR2E3	p.	c.A>C
7:g.107323983G>A	Eur	8	8279	42	123410	2.84105	0.0122021	0.157114	SLC26A4	p.	c.G>A
3:g.132394747G>A	Eur	40	8279	384	121870	1.53593	0.0125225	0.158778	UBA5	p.A371T	c.2183G>A
4:g.15565018C>T	Eur	3	8279	5	117436	8.51179	0.0124351	0.158778	CC2D2A	p.R1019*	c.3309C>T
7:g.117292931C>G	Eur	5	8279	18	123276	4.1382	0.0127674	0.160657	CFTR	p.N1303K	c.4041C>G
3:g.15686958C>T	Eur	4	8279	11	120372	5.28896	0.0131746	0.164534	BTD	p.T532M	c.1704C>T
1:g.145416614G>T	Eur	7	8279	35	124294	3.00428	0.0144669	0.179324	HFE2	p.G320V	c.1197G>T
7:g.117254753G>C	Eur	7	8279	35	123990	2.99693	0.0146357	0.180074	CFTR	p.D1152H	c.3586G>C
1:g.41475832G>C	Eur	5	8279	19	124162	3.94876	0.014904	0.180698	CTPS1	p.	c.G>C
8:g.101245664C>T	Eur	5	8279	19	124338	3.95435	0.0148252	0.180698	SPAG1	p.Q672*	c.2205C>T
10:g.70764875C>A	Eur	3	8279	6	124222	7.50377	0.0153974	0.182679	KIAA1279	p.S200*	c.701C>A
6:g.80878662G>C	Eur	3	8279	6	124278	7.50715	0.0153798	0.182679	BCKDHB	p.R183P	c.595G>C
7:g.117227865C>T	Eur	4	8279	12	123934	4.9917	0.0152163	0.182679	CFTR	p.R553*	c.1789C>T
1:g.12069698C>T	Amr	1	305	1	34260	112.233	0.0175703	0.198001	MFN2	p.R707W	c.2441C>T
19:g.38934252C>T	Amr	1	305	1	34230	112.131	0.0175855	0.198001	RYR1	NA	NA
2:g.228172614C>T	Amr	1	305	1	34170	111.928	0.017616	0.198001	COL4A3	p.R1481*	c.4603C>T
20:g.18505665G>C	Amr	1	305	1	34230	112.131	0.0175855	0.198001	SEC23B	p.	c.G>A
3:g.148459198C>T	Amr	1	305	1	34180	111.962	0.0176109	0.198001	AGTR1	p.R126*	c.822C>T
7:g.107329499T>C	Amr	1	305	1	34234	112.145	0.0175835	0.198001	SLC26A4	p.F335L	c.1227T>C
7:g.117251691C>T	Amr	1	305	1	34118	111.752	0.0176425	0.198001	CFTR	p.R1066C	c.3328C>T
9:g.136501834T>C	Eur	17	8279	121	112312	1.90787	0.0172876	0.198001	DBH	p.	c.T>C
3:g.132394747G>A	Amr	2	305	20	32046	10.5658	0.0180723	0.201464	UBA5	p.A371T	c.2183G>A
3:g.148714249G>C	Oth	1	26	3	5620	74.1801	0.0182981	0.202621	GYG1	p.D102H	c.604G>C
9:g.34648167A>G	Eur	30	8279	284	124360	1.58885	0.019271	0.211981	GALT	p.Q103R	c.368A>G
7:g.40228168C>T	Amr	1	305	1	30766	101.042	0.0195364	0.213487	SUGCT	p.R108*	c.346C>T
1:g.109446746G>T	Eur	2	8279	2	124226	15.0141	0.0215154	0.22285	GPSM2	p.	c.G>T
1:g.76215129C>T	Eur	2	8279	2	124298	15.02	0.021493	0.22285	ACADM	p.S249L	c.754C>T
15:g.42700408G>A	Eur	2	8279	2	124262	15.0147	0.0215042	0.22285	CAPN3	p.	c.G>A
16:g.8941663G>C	Eur	2	8279	2	123952	14.9762	0.0216008	0.22285	PMM2	p.C241S	c.788G>C
2:g.219674424G>A	Eur	2	8279	2	124268	15.0156	0.0215023	0.22285	CYP27A1	p.R127Q	c.807G>A
2:g.71762412C>A	Eur	2	8279	2	124372	15.0311	0.0214701	0.22285	DYSF	p.C488*	c.1605C>A
22:g.40746022T>C	Eur	3	8279	7	124154	6.42875	0.0210154	0.22285	ADSL	p.Y114H	c.396T>C
7:g.117251797T>A	Eur	2	8279	2	124184	15	0.0215284	0.22285	CFTR	p.M1101K	c.3434T>A
9:g.108358912C>T	Eur	2	8279	2	124216	15.0002	0.0215185	0.22285	FKTN	p.R47*	c.263C>T
11:g.76918415G>T	Eur	2	8279	2	121612	14.6904	0.0223512	0.229168	MYO7A	p.G1942*	c.6096G>T
8:g.94777845A>T	Eur	7	8279	39	124310	2.69628	0.0231265	0.235663	TMEM67	p.R208*	c.680A>T
2:g.44099233G>A	Amr	2	305	25	34256	9.03599	0.0235626	0.238644	ABCG8	p.W361*	c.1173G>A
7:g.107315415G>T	Eur	10	8279	64	124364	2.34874	0.0249412	0.251075	SLC26A4	p.G209V	c.850G>T
2:g.65248050C>T	Amr	2	305	26	34252	8.68507	0.0252349	0.252501	SLC1A4	p.R457W	c.1612C>T
7:g.107559543C>T	Amr	1	305	2	34230	56.1805	0.0262623	0.261208	DLD	p.P488L	c.1744C>T
17:g.27068158C>T	Eur	3	8279	8	124364	5.6337	0.0274597	0.268573	NEK8	p.R599*	c.1829C>T
4:g.647908C>T	Eur	3	8279	8	124312	5.63136	0.0274879	0.268573	PDE6B	p.Q298*	c.913C>T
6:g.74191784G>A	Eur	3	8279	8	124380	5.63442	0.027451	0.268573	MTO1	p.A468T	c.1679G>A
5:g.149359991C>T	Eur	19	8279	160	124176	1.7829	0.0283863	0.275728	SLC26A2	p.R279W	c.1103C>T
15:g.42693952C>T	Afr	2	971	3	14890	10.2387	0.0330724	0.307954	CAPN3	p.R490W	c.1687C>T
11:g.66299163G>T	Eas	1	652	0	17692	Inf	0.035543	0.307954	BBS1	p.E586*	c.1834G>T
19:g.13008527G>A	Eas	1	652	0	17692	Inf	0.035543	0.307954	GCDH	p.E365K	c.1304G>A
2:g.234681059T>G	Eas	4	652	31	17692	3.51627	0.0346277	0.307954	UGT1A8;UGT1A10;UGT1A6	p.Y487D	c.1459T>G
20:g.31395666G>A	Eas	1	652	0	17692	Inf	0.035543	0.307954	DNMT3B	p.R840Q	c.2840G>A
4:g.96025666C>T	Eas	1	652	0	17670	Inf	0.0355856	0.307954	BMPR1B	p.R61C	c.202C>T
5:g.42689036C>T	Eas	1	652	0	17690	Inf	0.0355468	0.307954	GHR	p.R61*	c.371C>T
5:g.70931003C>G	Eas	1	652	0	17692	Inf	0.035543	0.307954	MCCC2	p.P310R	c.1058C>G
6:g.161127501A>G	Eas	1	652	0	17692	Inf	0.035543	0.307954	PLG	p.K38E	c.175A>G
6:g.80878662G>C	Eas	1	652	0	17664	Inf	0.0355973	0.307954	BCKDHB	p.R183P	c.595G>C
9:g.133370313C>T	Eas	1	652	0	17692	Inf	0.035543	0.307954	ASS1	p.R344*	c.1511C>T
1:g.209806480T>C	Eur	2	8279	3	124378	10.0177	0.0343082	0.307954	LAMB3	p.	c.T>C
1:g.213032368T>C	Eur	2	8279	3	123782	9.96974	0.0345985	0.307954	FLVCR1	p.C192R	c.772T>C
11:g.134132450G>A	Eur	3	8279	9	124218	5.00258	0.0350451	0.307954	ACAD8	p.G377S	c.1235G>A
16:g.89616953C>T	Eur	2	8279	3	124222	10.0052	0.0343839	0.307954	SPG7	p.A572V	c.1730C>T
19:g.13002779C>T	Eur	3	8279	9	124340	5.00757	0.0349623	0.307954	GCDH	p.R88C	c.473C>T
2:g.44073448C>G	Eur	2	8279	3	124174	10.0013	0.0344072	0.307954	ABCG8	p.S107*	c.410C>G
3:g.15686072G>A	Eur	2	8279	3	124362	10.0164	0.034316	0.307954	BTD	p.A237T	c.818G>A
4:g.110790888G>A	Eur	2	8279	3	123854	9.97554	0.0345632	0.307954	LRIT3	p.C328Y	c.983G>A
4:g.123859289C>T	Eur	2	8279	3	121880	9.81662	0.0355498	0.307954	SPATA5	p.S448L	c.1412C>T
5:g.60368963C>T	Eur	2	8279	3	123934	9.98198	0.0345241	0.307954	NDUFAF2	p.R47*	c.266C>T
4:g.996121T>G	Eas	1	652	0	17474	Inf	0.0359704	0.309569	IDUA	p.L346R	c.1125T>G
11:g.47359085C>T	Eas	1	652	0	17284	Inf	0.0363515	0.30964	MYBPC3	NA	NA
7:g.30671863C>G	Eas	1	652	0	17284	Inf	0.0363515	0.30964	GARS	p.S635W	c.2145C>T
15:g.90319895G>T	Amr	1	305	2	24030	39.4794	0.0371324	0.314678	MESP2	p.E103*	c.307G>T
2:g.44099233G>A	Eur	20	8279	179	124222	1.6781	0.0381104	0.321327	ABCG8	p.W361*	c.1173G>A
20:g.21117104C>T	Eur	3	8279	8	107432	4.86745	0.0391064	0.32641	PLK1S1	p.R76*	c.288C>T
7:g.144288512T>A	Eur	4	8279	17	123924	3.52314	0.0390506	0.32641	TPK1	p.	c.T>A
1:g.156106995G>A	Eas	1	652	0	15724	Inf	0.0398144	0.330658	LMNA	NA	NA
2:g.44539792T>C	Amr	2	305	34	34238	6.63917	0.040201	0.332208	SLC3A1	p.M467K	c.1476T>A
1:g.26136244G>A	Afr	1	971	0	14146	Inf	0.0642323	0.33398	SEPN1	p.G315S	c.998G>A
1:g.53676232C>T	Afr	1	971	0	14886	Inf	0.0612348	0.33398	CPT2	p.R296*	c.1401C>T
11:g.108009661A>G	Afr	1	971	0	14902	Inf	0.0611731	0.33398	ACAT1	p.N158D	c.563A>G
11:g.108013227C>T	Afr	1	971	0	14900	Inf	0.0611808	0.33398	ACAT1	p.T297M	c.981C>T
12:g.52310003G>A	Afr	1	971	0	14868	Inf	0.0613044	0.33398	ACVRL1	p.R411Q	c.1515G>A
14:g.20944591G>C	Afr	1	971	0	14902	Inf	0.0611731	0.33398	PNP	p.R234Q	c.847G>C
15:g.72640388C>T	Afr	1	971	0	14866	Inf	0.0613121	0.33398	HEXA	p.	c.C>T
16:g.57693446C>T	Afr	1	971	0	14620	Inf	0.0622795	0.33398	GPR56	p.R476*	c.1866C>T
17:g.7487182T>C	Afr	1	971	0	14644	Inf	0.0621838	0.33398	MPDU1	p.M1T	c.218T>C
17:g.78079656G>A	Afr	1	971	0	14850	Inf	0.0613741	0.33398	GAA	p.G219R	c.874G>A
2:g.224824538T>G	Afr	1	971	0	14896	Inf	0.0611962	0.33398	MRPL44	p.L156R	c.536T>G
2:g.71901372C>T	Afr	1	971	0	14902	Inf	0.0611731	0.33398	DYSF	p.R1944*	c.5971C>T
20:g.3899364C>T	Afr	1	971	0	14902	Inf	0.0611731	0.33398	PANK2	p.T528M	c.1589C>T
20:g.44637567T>A	Afr	1	971	0	14894	Inf	0.0612039	0.33398	MMP9	p.M1R	c.21T>A
21:g.44589354C>T	Afr	1	971	0	14902	Inf	0.0611731	0.33398	CRYAA	p.R49C	c.237C>T
3:g.148459073G>A	Afr	1	971	0	14894	Inf	0.0612039	0.33398	AGTR1	p.W84*	c.697G>A
3:g.183855425G>A	Afr	1	971	0	14902	Inf	0.0611731	0.33398	EIF2B5	p.R113H	c.460G>A
3:g.45537808C>A	Afr	1	971	0	14902	Inf	0.0611731	0.33398	LARS2	p.T522N	c.1706C>A
4:g.187157943C>T	Afr	1	971	0	14898	Inf	0.0611885	0.33398	KLKB1	p.R113*	c.524C>T
5:g.74014629C>T	Afr	1	971	0	14902	Inf	0.0611731	0.33398	HEXB	p.P417L	c.1367C>T
6:g.161127501A>G	Afr	4	971	21	14902	2.93088	0.0631611	0.33398	PLG	p.K38E	c.175A>G
7:g.107315415G>T	Afr	1	971	0	14902	Inf	0.0611731	0.33398	SLC26A4	p.G209V	c.850G>T
7:g.117251692G>A	Afr	1	971	0	14894	Inf	0.0612039	0.33398	CFTR	p.R1066H	c.3329G>A
7:g.141341162C>T	Afr	1	971	0	14880	Inf	0.061258	0.33398	AGK	p.R281*	c.1101C>T
7:g.143029583T>G	Afr	1	971	0	14902	Inf	0.0611731	0.33398	CLCN1	p.F413C	c.1325T>G
9:g.113547944T>A	Afr	1	971	0	14120	Inf	0.064343	0.33398	MUSK	p.I575N	c.1858T>C
9:g.133355833C>T	Afr	1	971	0	14874	Inf	0.0612812	0.33398	ASS1	p.R279*	c.1316C>T
9:g.34648116T>C	Afr	1	971	0	14902	Inf	0.0611731	0.33398	GALT	p.F86S	c.317T>C
14:g.88903909C>T	Amr	1	305	5	34106	22.4347	0.0520198	0.33398	SPATA7	p.R395*	c.1472C>T
6:g.24515471G>A	Amr	1	305	5	34260	22.5376	0.0517931	0.33398	ALDH5A1	p.G281E	c.870G>A
7:g.117292931C>G	Amr	1	305	5	33954	22.3332	0.0522455	0.33398	CFTR	p.N1303K	c.4041C>G
8:g.94792969C>A	Amr	1	305	4	34248	28.1269	0.0433652	0.33398	TMEM67	p.S288*	c.921C>A
11:g.64361219G>A	Eas	6	652	68	17690	2.40674	0.0477232	0.33398	SLC22A12	p.W258*	c.1521G>A
1:g.100376404G>A	Eur	1	8279	0	123438	Inf	0.0628545	0.33398	AGL	p.	c.G>A
1:g.154960616C>A	Eur	1	8279	0	124374	Inf	0.062411	0.33398	FLAD1	p.C136*	c.730C>A
1:g.201058554_201058554delG	Eur	1	8279	0	123846	Inf	0.0626604	0.33398	CACNA1S	NA	NA
1:g.21900187G>A	Eur	1	8279	0	124224	Inf	0.0624816	0.33398	ALPL	p.E298K	c.1142G>A
1:g.40542587T>A	Eur	1	8279	0	124290	Inf	0.0624505	0.33398	PPT1	p.	c.T>A
10:g.71151884C>G	Eur	1	8279	0	124258	Inf	0.0624656	0.33398	HK1	p.T684S	c.2051C>G
10:g.73539073G>A	Eur	3	8279	12	123578	3.73248	0.063828	0.33398	CDH23	p.R1751Q	c.5257G>A
11:g.2593283G>A	Eur	1	8279	0	123484	Inf	0.0628325	0.33398	KCNQ1	NA	NA
11:g.2606506G>A	Eur	1	8279	0	124318	Inf	0.0624373	0.33398	KCNQ1	NA	NA
11:g.2799256_2799256delG	Eur	1	8279	0	124106	Inf	0.0625373	0.33398	KCNQ1	NA	NA
11:g.46749689G>A	Eur	1	8279	0	121522	Inf	0.0637823	0.33398	F2	p.R425H	c.1330G>A
11:g.47373058T>C	Eur	2	8279	4	110370	6.66681	0.0604669	0.33398	MYBPC3	p.	c.T>C
11:g.57427367G>A	Eur	1	8279	0	124184	Inf	0.0625005	0.33398	CLP1	p.R140H	c.1144G>A
11:g.61165269C>T	Eur	3	8279	11	123282	4.06248	0.0537827	0.33398	TMEM216	p.R85*	c.1198C>T
11:g.6415434G>T	Eur	2	8279	4	124036	7.49177	0.0495904	0.33398	SMPD1	p.R498L	c.1661G>T
11:g.95546134C>T	Eur	1	8279	0	124244	Inf	0.0624722	0.33398	CEP57	p.R81*	c.479C>T
12:g.106827517C>T	Eur	1	8279	0	123780	Inf	0.0626917	0.33398	POLR3B	p.R550*	c.1870C>T
12:g.121176677C>A	Eur	1	8279	0	124158	Inf	0.0625127	0.33398	ACADS	p.R330S	c.1139C>T
12:g.121177159C>T	Eur	3	8279	11	123238	4.06104	0.0538272	0.33398	ACADS	p.R383C	c.1298C>T
12:g.56115128C>T	Eur	1	8279	0	123756	Inf	0.0627031	0.33398	RDH5	p.R54*	c.312C>T
13:g.41383744C>T	Eur	1	8279	0	124080	Inf	0.0625496	0.33398	SLC25A15	p.L283F	c.1083C>T
14:g.31535526C>T	Eur	1	8279	0	124238	Inf	0.062475	0.33398	AP4S1	p.R42*	c.332C>T
14:g.74726392G>A	Eur	1	8279	0	124278	Inf	0.0624562	0.33398	VSX2	p.G223R	c.757G>A
15:g.40699840C>G	Eur	2	8279	4	124376	7.51227	0.0493582	0.33398	IVD	p.R53C	c.181C>T
15:g.40707653C>T	Eur	15	8279	131	124316	1.72066	0.0568581	0.33398	IVD	p.A314V	c.965C>T
15:g.42693949C>T	Eur	1	8279	0	124282	Inf	0.0624543	0.33398	CAPN3	p.R489W	c.1684C>T
16:g.30762461C>T	Eur	1	8279	0	124176	Inf	0.0625042	0.33398	PHKG2	p.R44*	c.369C>T
16:g.46956326C>T	Eur	1	8279	0	121694	Inf	0.0636978	0.33398	GPT2	p.R404*	c.1322C>T
16:g.56899326C>T	Eur	1	8279	0	124376	Inf	0.06241	0.33398	SLC12A3	p.T60M	c.208C>T
16:g.78458910C>G	Eur	1	8279	0	123788	Inf	0.0626879	0.33398	WWOX	p.S250*	c.1115C>G
16:g.8905517T>C	Eur	8	8279	56	124302	2.14596	0.0613156	0.33398	PMM2	p.F157S	c.536T>C
16:g.8941618C>G	Eur	1	8279	0	124304	Inf	0.0624439	0.33398	PMM2	p.T226S	c.743C>G
16:g.8941651C>G	Eur	5	8279	27	124140	2.77793	0.0468725	0.33398	PMM2	p.T237R	c.776C>G
16:g.89616910A>T	Eur	5	8279	29	123896	2.58108	0.0588934	0.33398	SPG7	p.K558*	c.1687A>T
17:g.3397702C>A	Eur	1	8279	0	124318	Inf	0.0624373	0.33398	ASPA	p.Y231*	c.851C>A
17:g.78073499C>A	Eur	2	8279	4	123618	7.46657	0.0498782	0.33398	CCDC40	p.Y1118*	c.3381C>A
18:g.29101176_29101177insT	Eur	1	8279	0	123426	Inf	0.0628602	0.33398	DSG2	NA	NA
18:g.33722272A>G	Eur	1	8279	0	124284	Inf	0.0624533	0.33398	ELP2	p.H271R	c.848A>G
18:g.60027189T>C	Eur	1	8279	0	124382	Inf	0.0624072	0.33398	TNFRSF11A	p.C175R	c.561T>C
19:g.11216248C>A	Eur	1	8279	0	123840	Inf	0.0626632	0.33398	LDLR	p.C222*	c.853C>A
19:g.11231058G>A	Eur	1	8279	0	124322	Inf	0.0624354	0.33398	LDLR	p.C667Y	c.2187G>A
19:g.38954410_38954410delG	Eur	1	8279	0	124384	Inf	0.0624062	0.33398	RYR1	NA	NA
19:g.38956906C>T	Eur	1	8279	0	121574	Inf	0.0637567	0.33398	RYR1	NA	NA
2:g.241810808G>A	Eur	2	8279	3	112644	9.07301	0.0407763	0.33398	AGXT	p.G156R	c.853G>A
2:g.241812431C>T	Eur	1	8279	0	122704	Inf	0.0632067	0.33398	AGXT	p.S187F	c.947C>T
2:g.241813445G>A	Eur	1	8279	0	124200	Inf	0.0624929	0.33398	AGXT	p.G216R	c.1033G>A
2:g.241814576T>C	Eur	1	8279	0	124366	Inf	0.0624147	0.33398	AGXT	p.I244T	c.1118T>C
2:g.26690232C>A	Eur	1	8279	0	124314	Inf	0.0624392	0.33398	OTOF	p.	c.C>A
2:g.97464802C>T	Eur	1	8279	0	124314	Inf	0.0624392	0.33398	CNNM4	p.Q564*	c.1788C>T
22:g.24808658G>A	Eur	1	8279	0	124344	Inf	0.0624251	0.33398	SPECC1L	p.G1083S	c.3532G>A
22:g.40745980C>G	Eur	1	8279	0	124352	Inf	0.0624213	0.33398	ADSL	p.P100A	c.354C>G
3:g.128615334C>T	Eur	1	8279	0	124352	Inf	0.0624213	0.33398	ACAD9	p.A170V	c.590C>T
3:g.134267903G>A	Eur	2	8279	4	124050	7.49262	0.0495808	0.33398	CEP63	p.	c.G>A
3:g.136048782C>T	Eur	1	8279	0	124180	Inf	0.0625024	0.33398	PCCB	p.R532C	c.1611C>T
3:g.136048788C>T	Eur	1	8279	0	124164	Inf	0.0625099	0.33398	PCCB	p.R534*	c.1617C>T
4:g.146576317C>T	Eur	1	8279	0	124224	Inf	0.0624816	0.33398	MMAA	p.R330*	c.2198C>T
4:g.159624588T>C	Eur	1	8279	0	124246	Inf	0.0624712	0.33398	ETFDH	p.L377P	c.1462T>C
4:g.88578183G>C	Eur	1	8279	0	123994	Inf	0.0625902	0.33398	DMP1	p.	c.G>C
5:g.156890311C>T	Eur	1	8279	0	122596	Inf	0.0632588	0.33398	NIPAL4	p.R145*	c.549C>T
6:g.129637234C>T	Eur	3	8279	12	124198	3.75117	0.0631039	0.33398	LAMA2	p.R1326*	c.4025C>T
6:g.137219380G>C	Eur	3	8279	11	124058	4.08803	0.053005	0.33398	PEX7	p.	c.G>C
6:g.159407455T>C	Eur	2	8279	4	120734	7.29302	0.0519334	0.33398	RSPH3	p.	c.T>C
6:g.7575030T>C	Eur	1	8279	0	124324	Inf	0.0624345	0.33398	DSP	NA	NA
6:g.7580228C>T	Eur	1	8279	0	123928	Inf	0.0626215	0.33398	DSP	p.R1269*	c.4146C>T
6:g.80878730C>T	Eur	1	8279	0	124232	Inf	0.0624778	0.33398	BCKDHB	p.H206Y	c.663C>T
6:g.80912831C>T	Eur	1	8279	0	123800	Inf	0.0626822	0.33398	BCKDHB	p.R285*	c.900C>T
7:g.117144332G>T	Eur	1	8279	0	123932	Inf	0.0626196	0.33398	CFTR	p.G27*	c.211G>T
7:g.117149101G>T	Eur	2	8279	4	123840	7.47996	0.049725	0.33398	CFTR	p.E60*	c.310G>T
7:g.117170953G>T	Eur	1	8279	0	124028	Inf	0.0625742	0.33398	CFTR	p.E92*	c.406G>T
7:g.117175301G>T	Eur	1	8279	0	124322	Inf	0.0624354	0.33398	CFTR	p.	c.G>T
7:g.117232346C>T	Eur	1	8279	0	124094	Inf	0.062543	0.33398	CFTR	p.R709*	c.2257C>T
7:g.117305610C>T	Eur	1	8279	0	123812	Inf	0.0626765	0.33398	CFTR	p.Q1412*	c.4366C>T
7:g.143027931T>C	Eur	3	8279	12	124336	3.75533	0.0629442	0.33398	CLCN1	p.F307S	c.1007T>C
7:g.146997331C>T	Eur	1	8279	0	124268	Inf	0.0624609	0.33398	CNTNAP2	p.R483*	c.1963C>T
7:g.150646069G>A	Eur	1	8279	0	124364	Inf	0.0624157	0.33398	KCNH2	NA	NA
8:g.19809336A>C	Eur	1	8279	0	124372	Inf	0.0624119	0.33398	LPL	p.R102S	c.776A>C
8:g.75275175C>G	Eur	1	8279	0	124200	Inf	0.0624929	0.33398	GDAP1	p.S194*	c.661C>G
8:g.75276294C>T	Eur	1	8279	0	124366	Inf	0.0624147	0.33398	GDAP1	p.R257*	c.849C>T
9:g.126133229C>T	Eur	1	8279	0	120846	Inf	0.0641162	0.33398	CRB2	p.R633W	c.1898C>T
9:g.133355833C>T	Eur	2	8279	4	124000	7.4896	0.0496151	0.33398	ASS1	p.R279*	c.1316C>T
9:g.133370313C>T	Eur	1	8279	0	124164	Inf	0.0625099	0.33398	ASS1	p.R344*	c.1511C>T
9:g.37436757T>C	Eur	1	8279	0	124376	Inf	0.06241	0.33398	GRHPR	p.M322T	c.1050T>C
9:g.79834914C>T	Eur	1	8279	0	124220	Inf	0.0624835	0.33398	VPS13A	p.R267*	c.1059C>T
12:g.110034320G>A	Oth	1	26	8	5600	27.8546	0.0408605	0.33398	MVK	p.V377I	c.1205G>A
9:g.136501834T>C	Oth	1	26	9	5536	24.4895	0.0458109	0.33398	DBH	p.	c.T>C
9:g.133374932G>A	Sas	1	50	31	30324	19.928	0.05138	0.33398	ASS1	p.G390R	c.1649G>A
6:g.32008543G>A	Eur	1	8279	0	118334	Inf	0.0653882	0.338348	CYP21A2	p.W406*	c.1375G>A
14:g.88883138C>T	Eur	2	8279	5	123920	5.98823	0.0666994	0.341796	SPATA7	p.R108*	c.611C>T
19:g.13008674G>A	Eur	2	8279	5	123496	5.96774	0.0670833	0.341796	GCDH	p.E414K	c.1451G>A
6:g.24528285C>T	Eur	2	8279	5	124324	6.00775	0.0663366	0.341796	ALDH5A1	p.R425*	c.1301C>T
7:g.107315496T>C	Eur	8	8279	58	124368	2.07304	0.0667295	0.341796	SLC26A4	p.L236P	c.931T>C
8:g.87638210C>T	Eur	2	8279	5	123574	5.97151	0.0670125	0.341796	CNGB3	p.	c.C>T
3:g.119187879G>A	Eur	1	8279	0	113902	Inf	0.0677601	0.344188	POGLUT1	p.W4*	c.95G>A
12:g.110034320G>A	Amr	2	305	47	34258	4.80395	0.0696185	0.349218	MVK	p.V377I	c.1205G>A
1:g.21889712G>A	Eas	1	652	1	17692	27.1551	0.0698245	0.349218	ALPL	p.R136H	c.657G>A
2:g.99012462C>T	Eas	1	652	1	17670	27.1214	0.0699068	0.349218	CNGA3	p.R277C	c.1246C>T
3:g.148459198C>T	Eas	1	652	1	17642	27.0784	0.0700119	0.349218	AGTR1	p.R126*	c.822C>T
16:g.8905010G>A	Eur	65	8279	549	89018	1.27519	0.0693563	0.349218	PMM2	p.R141H	c.488G>A
17:g.7125591T>C	Eur	26	8279	268	124360	1.45869	0.0697374	0.349218	ACADVL	p.V306A	c.938T>C
21:g.45709656C>T	Eas	1	652	1	17576	26.9771	0.0702608	0.349411	AIRE	p.R257*	c.896C>T
11:g.76917165C>T	Eas	1	652	1	17198	26.397	0.071721	0.353195	MYO7A	p.P1887L	c.5932C>T
16:g.89598369G>A	Eur	18	8279	172	123948	1.56798	0.0717646	0.353195	SPG7	p.G349S	c.1060G>A
3:g.15686975C>T	Eur	3	8279	12	117258	3.54167	0.0718723	0.353195	BTD	p.R538C	c.1721C>T
16:g.89613145C>T	Oth	1	26	15	5620	14.9142	0.0712811	0.353195	SPG7	p.A510V	c.1544C>T
20:g.21117104C>T	Afr	1	971	0	12406	Inf	0.0725873	0.355656	PLK1S1	p.R76*	c.288C>T
8:g.145584264T>C	Eur	3	8279	12	116570	3.52089	0.0728267	0.35578	SLC52A2	p.L339P	c.1599T>C
17:g.78090815G>C	Eur	8	8279	60	124156	2.0005	0.0735675	0.358345	GAA	p.W746*	c.2457G>C
13:g.31843415G>A	Eur	14	8279	123	123674	1.70146	0.0740991	0.359879	B3GALTL	p.	c.G>A
5:g.147207583A>G	Eas	5	652	58	17548	2.33019	0.0748373	0.362405	SPINK1	p.	c.A>G
19:g.50365140T>G	Eur	1	8279	0	100828	Inf	0.0758796	0.366384	PNKP	p.	c.T>G
16:g.8904973G>A	Afr	1	971	0	11402	Inf	0.0784773	0.377829	PMM2	p.V129M	c.451G>A
6:g.86181054C>A	Afr	2	971	6	14902	5.12351	0.0818549	0.392458	NT5E	p.S221*	c.711C>A
7:g.65551738G>A	Eur	8	8279	57	113998	1.9335	0.0819885	0.392458	ASL	p.V178M	c.634G>A
15:g.42691799G>A	Amr	1	305	9	34150	12.4745	0.0850877	0.399403	CAPN3	p.E435K	c.1522G>A
14:g.51378873C>T	Eur	2	8279	6	124324	5.00644	0.0848695	0.399403	PYGL	p.	c.C>T
17:g.3559997G>A	Eur	2	8279	6	124386	5.00893	0.0848002	0.399403	CTNS	p.G197R	c.1048G>A
17:g.7124899G>A	Eur	2	8279	6	124380	5.00869	0.0848069	0.399403	ACADVL	p.V197M	c.610G>A
17:g.72305484G>A	Eur	2	8279	6	124364	5.00805	0.0848248	0.399403	DNAI2	p.W435*	c.1610G>A
18:g.61645544T>C	Eur	2	8279	6	124098	4.99734	0.0851227	0.399403	SERPINB8	p.M1T	c.258T>C
X:g.66905930G>A	Eur	1	8279	0	89167	Inf	0.0849599	0.399403	AR	p.R616H	c.2371G>A
16:g.88873798G>A	Eur	2	8279	6	123694	4.98104	0.0855782	0.399455	CDT1	p.R462Q	c.2004G>A
8:g.6357381G>A	Eur	4	8279	23	123808	2.60148	0.0856148	0.399455	MCPH1	p.W715*	c.2221G>A
17:g.73832419C>T	Eur	3	8279	14	123996	3.21013	0.0863527	0.400648	UNC13D	p.	c.C>T
7:g.117227792G>A	Eur	3	8279	14	123996	3.21013	0.0863527	0.400648	CFTR	p.	c.G>A
15:g.72103821A>C	Eur	2	8279	62	76890	0.299425	0.0882974	0.407927	NR2E3	p.	c.A>C
1:g.76226846A>G	Oth	1	26	19	5614	11.758	0.0884129	0.407927	ACADM	p.K333E	c.1005A>G
8:g.145584068G>A	Eur	2	8279	6	119924	4.82925	0.0900097	0.414145	SLC52A2	p.G306R	c.1499G>A
17:g.46019139A>T	Afr	1	971	0	9678	Inf	0.0911823	0.418381	PNPO	p.D33V	c.203A>T
14:g.68191923C>A	Amr	1	305	10	34260	11.2646	0.0929053	0.425112	RDH12	p.L99I	c.619C>A
11:g.47363542C>T	Eur	1	8279	0	79804	Inf	0.0939909	0.428898	MYBPC3	NA	NA
1:g.21900176A>C	Afr	1	971	1	14850	15.3002	0.118985	0.442077	ALPL	p.D294A	c.1131A>C
11:g.66293652T>G	Afr	2	971	7	14902	4.39114	0.101096	0.442077	BBS1	p.M427R	c.1358T>G
17:g.3402354C>A	Afr	1	971	1	14886	15.3371	0.118723	0.442077	ASPA	p.A305E	c.1072C>A
17:g.45384950C>T	Afr	2	971	8	14902	3.84169	0.121421	0.442077	ITGB3	p.R739*	c.2213C>T
2:g.11923960C>T	Afr	1	971	1	14902	15.3535	0.118608	0.442077	LPIN1	p.R473*	c.1470C>T
2:g.219677818C>T	Afr	1	971	1	14620	15.0639	0.120684	0.442077	CYP27A1	p.T339M	c.1443C>T
21:g.45709656C>T	Afr	1	971	1	14370	14.8058	0.122587	0.442077	AIRE	p.R257*	c.896C>T
5:g.1212453G>A	Afr	2	971	8	14900	3.84117	0.121446	0.442077	SLC6A19	p.D173N	c.573G>A
7:g.117170971C>T	Afr	1	971	1	14898	15.3494	0.118637	0.442077	CFTR	p.Q98*	c.424C>T
1:g.215853720T>C	Amr	1	305	13	34206	8.64909	0.116887	0.442077	USH2A	p.	c.T>C
5:g.1212453G>A	Amr	1	305	11	34238	10.2325	0.100973	0.442077	SLC6A19	p.D173N	c.573G>A
11:g.36595176C>T	Eas	1	652	2	17690	13.5788	0.1029	0.442077	RAG1	p.R108*	c.434C>T
16:g.8905010G>A	Eas	1	652	2	14598	11.2024	0.122864	0.442077	PMM2	p.R141H	c.488G>A
20:g.62324513C>T	Eas	1	652	2	17692	13.5804	0.102889	0.442077	RTEL1	p.R981W	c.3287C>T
1:g.100350168C>T	Eur	3	8279	15	124034	2.99703	0.0989337	0.442077	AGL	p.R864*	c.3068C>T
1:g.227171308T>A	Eur	1	8279	1	124366	15.0281	0.120934	0.442077	ADCK3	p.L379*	c.3907T>A
1:g.236590727C>T	Eur	1	8279	1	123768	14.9504	0.121464	0.442077	EDARADD	p.R66*	c.363C>T
1:g.63068003T>C	Eur	1	8279	1	123888	14.965	0.121358	0.442077	ANGPTL3	p.F295L	c.963T>C
10:g.102752966A>G	Eur	1	8279	1	124374	15.0293	0.120927	0.442077	C10orf2	p.N585S	c.1939A>G
10:g.73082584C>T	Eur	1	8279	1	123104	14.87	0.122058	0.442077	SLC29A3	p.R25*	c.125C>T
10:g.89487160C>T	Eur	1	8279	1	123844	14.9596	0.121397	0.442077	PAPSS2	p.R334*	c.1263C>T
11:g.112099388A>G	Eur	1	8279	1	123826	14.9575	0.121413	0.442077	PTS	p.N52S	c.234A>G
11:g.126145284C>T	Eur	1	8279	1	124384	15.0308	0.120918	0.442077	FOXRED1	p.Q232*	c.768C>T
11:g.36595176C>T	Eur	1	8279	1	124192	15.0001	0.121088	0.442077	RAG1	p.R108*	c.434C>T
11:g.47360071C>T	Eur	1	8279	1	123504	14.9185	0.1217	0.442077	MYBPC3	NA	NA
11:g.76873900G>A	Eur	1	8279	1	123422	14.9086	0.121773	0.442077	MYO7A	p.G519D	c.1828G>A
13:g.100955253G>A	Eur	2	8279	7	124218	4.28767	0.104871	0.442077	PCCA	p.	c.G>A
14:g.68191267C>T	Eur	1	8279	1	124380	15.0302	0.120922	0.442077	RDH12	p.T49M	c.470C>T
14:g.75471553C>T	Eur	1	8279	1	124248	15.0142	0.121038	0.442077	EIF2B2	p.R183*	c.627C>T
16:g.21734300G>A	Eur	1	8279	1	124200	15.0001	0.121081	0.442077	OTOA	p.	c.G>A
16:g.68716293G>A	Eur	1	8279	1	124338	15.0239	0.120959	0.442077	CDH3	p.W362*	c.1629G>A
16:g.8895684T>G	Eur	1	8279	1	122332	14.7763	0.122756	0.442077	PMM2	p.L32R	c.161T>G
17:g.14063243C>T	Eur	1	8279	1	123632	14.934	0.121585	0.442077	COX10	p.P225L	c.751C>T
17:g.48245014C>T	Eur	11	8279	97	123568	1.69348	0.107955	0.442077	SGCA	p.R77C	c.265C>T
17:g.48245366T>C	Eur	1	8279	1	124356	15.0266	0.120943	0.442077	SGCA	p.I124T	c.407T>C
17:g.57078973_57078974delTG	Eur	1	8279	1	124244	15.0142	0.121042	0.442077	TRIM37	p.Q933X	c.3057_3058delTG
17:g.7124932G>A	Eur	1	8279	1	124376	15.0296	0.120925	0.442077	ACADVL	p.G208S	c.643G>A
17:g.78084636G>A	Eur	1	8279	1	124346	15.0251	0.120952	0.442077	GAA	p.W516*	c.1767G>A
17:g.78090815G>A	Eur	1	8279	1	124156	14.9998	0.12112	0.442077	GAA	p.W746*	c.2457G>C
18:g.29110951_29110951delA	Eur	1	8279	1	123364	14.9015	0.121825	0.442077	DSG2	NA	NA
18:g.29645880C>T	Eur	1	8279	1	124308	15.0194	0.120985	0.442077	RNF125	p.R174C	c.1012C>T
19:g.11216264G>T	Eur	1	8279	1	123196	14.8812	0.121976	0.442077	LDLR	p.E228*	c.869G>T
19:g.13010300C>T	Eur	4	8279	25	124248	2.40202	0.104222	0.442077	GCDH	p.A421V	c.1473C>T
19:g.35524558C>G	Eur	1	8279	1	124382	15.0305	0.12092	0.442077	SCN1B	p.C121W	c.363C>G
19:g.38951155_38951155delG	Eur	1	8279	1	124178	14.9999	0.1211	0.442077	RYR1	NA	NA
19:g.39063944C>T	Eur	1	8279	1	122962	14.8528	0.122186	0.442077	RYR1	NA	NA
19:g.39068556A>G	Eur	1	8279	1	124300	15.0182	0.120993	0.442077	RYR1	NA	NA
19:g.41925187C>T	Eur	1	8279	1	123680	14.9398	0.121543	0.442077	BCKDHA	p.T245M	c.861C>T
19:g.49469574G>A	Eur	1	8279	1	124368	15.0284	0.120933	0.442077	FTL	p.A96T	c.493G>A
2:g.128186151G>A	Eur	1	8279	1	124302	15.0185	0.120991	0.442077	PROC	p.V339M	c.1102G>A
2:g.138727776G>A	Eur	1	8279	1	122106	14.7488	0.122962	0.442077	HNMT	p.G60D	c.361G>A
2:g.152467029C>T	Eur	1	8279	1	123138	14.8741	0.122028	0.442077	NEB	p.	c.C>T
2:g.219676973C>T	Eur	1	8279	1	124332	15.023	0.120964	0.442077	CYP27A1	p.Q159*	c.902C>T
2:g.220284872C>T	Eur	1	8279	1	124376	15.0296	0.120925	0.442077	DES	p.R212*	c.720C>T
2:g.27462310C>T	Eur	1	8279	1	124034	14.9745	0.121228	0.442077	CAD	p.R1789*	c.5527C>T
2:g.44547563C>A	Eur	1	8279	1	122678	14.8183	0.122442	0.442077	SLC3A1	p.P615T	c.1919C>A
2:g.71797014C>T	Eur	2	8279	7	124302	4.29057	0.104757	0.442077	DYSF	p.R977W	c.3070C>T
2:g.73676473T>A	Eur	1	8279	1	123044	14.8628	0.122112	0.442077	ALMS1	p.L939*	c.2927T>A
20:g.18491519C>T	Eur	4	8279	25	124346	2.40392	0.104009	0.442077	SEC23B	p.R14W	c.472C>T
20:g.18529290T>G	Eur	1	8279	1	124362	15.0275	0.120938	0.442077	SEC23B	p.V594G	c.2213T>G
20:g.4680494G>A	Eur	1	8279	1	124364	15.0278	0.120936	0.442077	PRNP	p.V210I	c.915G>A
21:g.35172156G>T	Eur	1	8279	1	124276	15.0146	0.121014	0.442077	ITSN1	p.V743L	c.2515G>T
22:g.40750270C>T	Eur	1	8279	1	124382	15.0305	0.12092	0.442077	ADSL	p.R141W	c.477C>T
22:g.46749726G>A	Eur	3	8279	16	124386	2.81767	0.111592	0.442077	TRMU	p.V279M	c.1175G>A
22:g.50967768C>G	Eur	1	8279	1	123268	14.8899	0.121911	0.442077	TYMP	p.	c.C>G
3:g.100988418C>A	Eur	1	8279	1	124138	14.9996	0.121136	0.442077	IMPG2	p.	c.C>A
3:g.122044203A>T	Eur	1	8279	1	124368	15.0284	0.120933	0.442077	CSTA	p.K22*	c.113A>T
3:g.15685832C>T	Eur	1	8279	1	123884	14.9645	0.121361	0.442077	BTD	p.R157C	c.578C>T
3:g.183854475A>G	Eur	2	8279	7	124362	4.29264	0.104677	0.442077	EIF2B5	p.T91A	c.393A>G
4:g.146567309G>A	Eur	1	8279	1	124316	15.0206	0.120978	0.442077	MMAA	p.	c.G>A
4:g.1807363A>G	Eur	1	8279	1	124248	15.0142	0.121038	0.442077	FGFR3	p.I540V	c.1874A>G
5:g.149361189G>T	Eur	1	8279	1	124080	14.9827	0.121187	0.442077	SLC26A2	p.G678V	c.2301G>T
5:g.156895736C>A	Eur	13	8279	116	121832	1.65018	0.100274	0.442077	NIPAL4	p.A176D	c.643C>A
5:g.42689036C>T	Eur	1	8279	1	124280	15.0152	0.12101	0.442077	GHR	p.R61*	c.371C>T
5:g.70892124C>T	Eur	1	8279	1	124300	15.0182	0.120993	0.442077	MCCC2	p.R72*	c.343C>T
6:g.150710656T>C	Eur	1	8279	1	124320	15.0212	0.120975	0.442077	IYD	p.I116T	c.487T>C
6:g.30886628C>T	Eur	1	8279	1	122732	14.8249	0.122393	0.442077	VARS2	p.T367I	c.1181C>T
6:g.7583973C>T	Eur	1	8279	1	124300	15.0182	0.120993	0.442077	DSP	p.R2160*	c.6819C>T
6:g.80878640A>T	Eur	1	8279	1	124292	15.017	0.121	0.442077	BCKDHB	p.N176Y	c.573A>T
7:g.107557794G>A	Eur	1	8279	1	124178	14.9999	0.1211	0.442077	DLD	p.E375K	c.1404G>A
7:g.117175339T>G	Eur	4	8279	26	124340	2.31119	0.114406	0.442077	CFTR	p.L206W	c.749T>G
7:g.141341162C>T	Eur	1	8279	1	123930	14.97	0.12132	0.442077	AGK	p.R281*	c.1101C>T
7:g.143018934G>A	Eur	1	8279	1	124086	14.9837	0.121182	0.442077	CLCN1	p.G230E	c.776G>A
7:g.143021535C>T	Eur	1	8279	1	124380	15.0302	0.120922	0.442077	CLCN1	p.T268M	c.890C>T
7:g.23030679C>T	Eur	1	8279	1	124098	14.9856	0.121171	0.442077	FAM126A	p.	c.C>T
7:g.65557065C>G	Eur	1	8279	1	122450	14.7907	0.122649	0.442077	ASL	p.R148G	c.440C>T
7:g.99700562C>G	Eur	1	8279	1	124364	15.0278	0.120936	0.442077	AP4M1	p.Y110*	c.488C>G
8:g.43028883C>T	Eur	1	8279	1	122732	14.8249	0.122393	0.442077	HGSNAT	p.P283L	c.890C>T
8:g.94768082C>A	Eur	1	8279	1	122664	14.8166	0.122455	0.442077	TMEM67	p.C100*	c.358C>A
8:g.94792861T>C	Eur	3	8279	16	124258	2.81477	0.111835	0.442077	TMEM67	p.M252T	c.813T>C
9:g.134385188G>C	Eur	1	8279	1	124386	15.0311	0.120917	0.442077	POMT1	p.A200P	c.777G>C
9:g.134388630C>T	Eur	2	8279	7	123012	4.24607	0.106519	0.442077	POMT1	p.Q385*	c.1332C>T
9:g.34517466G>A	Eur	1	8279	1	124324	15.0218	0.120971	0.442077	DNAI1	p.A607_Lys	c.G>A
9:g.34648376C>T	Eur	1	8279	1	124372	15.029	0.120929	0.442077	GALT	p.R119*	c.415C>T
9:g.34648392A>G	Eur	1	8279	1	124380	15.0302	0.120922	0.442077	GALT	p.Y124C	c.431A>G
9:g.37436697G>A	Eur	1	8279	1	124366	15.0281	0.120934	0.442077	GRHPR	p.R302H	c.990G>A
6:g.32008783C>T	Oth	1	26	16	4104	10.1982	0.101986	0.442077	CYP21A2	p.P454S	c.1518C>T
7:g.107329499T>C	Sas	1	50	76	30522	8.17364	0.118555	0.442077	SLC26A4	p.F335L	c.1227T>C
16:g.8905010G>A	Oth	1	26	23	4738	8.18717	0.123361	0.442554	PMM2	p.R141H	c.488G>A
19:g.920488T>C	Eur	1	8279	1	120944	14.6073	0.124031	0.443999	KISS1R	p.Y313H	c.1090T>C
3:g.45537808C>A	Amr	1	305	14	34260	8.04502	0.124512	0.444487	LARS2	p.T522N	c.1706C>A
17:g.78086800C>T	Eur	1	8279	1	119812	14.4689	0.12509	0.444487	GAA	p.R672W	c.2233C>T
19:g.11227604G>A	Eur	2	8279	8	124378	3.75626	0.125589	0.444487	LDLR	p.G592E	c.1962G>A
2:g.74177859G>A	Eur	2	8279	8	124368	3.75596	0.125604	0.444487	DGUOK	p.Q197	c.676G>A
20:g.18496339G>A	Eur	6	8279	43	124354	2.09665	0.125773	0.444487	SEC23B	p.E109K	c.757G>A
9:g.133355785G>A	Eur	2	8279	8	124294	3.75373	0.125721	0.444487	ASS1	p.V263M	c.1268G>A
20:g.45354951G>T	Eur	1	8279	1	117806	14.2352	0.127013	0.446968	SLC2A10	p.G426W	c.1526G>T
3:g.33109737G>A	Eur	2	8279	8	123594	3.73263	0.126835	0.446968	GLB1	p.R148S	c.587G>T
17:g.78078931G>A	Afr	1	971	1	13688	14.1059	0.128095	0.449822	GAA	p.T182	c.765G>A
7:g.65557065C>T	Eur	2	8279	8	122450	3.69816	0.128686	0.450945	ASL	p.R148G	c.440C>T
15:g.72640388C>T	Eur	6	8279	44	124240	2.04711	0.129907	0.45387	HEXA	p.	c.C>T
16:g.89576947T>A	Sas	1	50	84	30518	7.39287	0.130068	0.45387	SPG7	p.L78*	c.248T>A
3:g.38663981G>A	Afr	1	971	1	13090	13.4874	0.133348	0.464343	SCN5A	NA	NA
4:g.6303542G>A	Eur	6	8279	45	123652	1.99213	0.135353	0.470336	WFS1	p.G674R	c.2190G>A
17:g.78092070C>T	Afr	4	971	29	14842	2.11284	0.141677	0.491284	GAA	p.R854*	c.2779C>T
1:g.21900274T>C	Eas	2	652	17	17692	3.1987	0.145113	0.502152	ALPL	p.F327L	c.1229T>C
18:g.61471522C>T	Eas	8	652	121	17378	1.7716	0.146052	0.503402	SERPINB7	p.R266*	c.1121C>T
12:g.121164918C>T	Eur	2	8279	9	124386	3.33923	0.147382	0.503402	ACADS	p.R46W	c.287C>T
14:g.68191305C>T	Eur	2	8279	9	124336	3.33788	0.147473	0.503402	RDH12	p.R62*	c.508C>T
15:g.42691746C>T	Eur	2	8279	9	124350	3.33826	0.147447	0.503402	CAPN3	p.T417M	c.1469C>T
2:g.26435497T>C	Eur	2	8279	9	124268	3.33606	0.147596	0.503402	HADHA	p.	c.T>C
6:g.24505099G>A	Eur	2	8279	9	124378	3.33901	0.147397	0.503402	ALDH5A1	p.W204*	c.640G>A
8:g.38111160G>C	Eur	2	8279	9	124362	3.33858	0.147426	0.503402	DDHD2	p.D660H	c.2503G>C
1:g.197396856A>T	Eur	2	8279	9	123826	3.32419	0.1484	0.505107	CRB1	p.K801*	c.2536A>T
16:g.56936421G>T	Eur	6	8279	48	123942	1.87205	0.15082	0.512293	SLC12A3	p.	c.G>T
15:g.72105913G>A	Eur	3	8279	16	106808	2.41944	0.152641	0.517422	NR2E3	p.R311Q	c.1122G>A
2:g.219678909C>T	Amr	1	305	18	34256	6.25591	0.155037	0.524475	CYP27A1	p.R395C	c.1610C>T
16:g.8904945C>A	Eur	2	8279	6	84236	3.39205	0.156211	0.527176	PMM2	p.S63*	c.204C>A
7:g.107334918T>G	Eur	3	8279	19	123786	2.36135	0.156471	0.527176	SLC26A4	p.L445W	c.1558T>G
11:g.134128412G>A	Afr	2	971	10	14840	3.06052	0.165553	0.539556	ACAD8	p.M128I	c.490G>A
11:g.5246958T>C	Afr	1	971	2	14902	7.67708	0.172532	0.539556	HBB	p.	c.T>C
12:g.40734202G>A	Afr	1	971	2	14898	7.67502	0.172573	0.539556	LRRK2	p.G2019S	c.6113G>A
15:g.40707653C>T	Afr	1	971	2	14900	7.67605	0.172552	0.539556	IVD	p.A314V	c.965C>T
18:g.28972163C>T	Afr	1	971	2	14896	7.674	0.172593	0.539556	DSG4	p.R289*	c.894C>T
19:g.13008674G>A	Afr	1	971	2	14770	7.60928	0.173888	0.539556	GCDH	p.E414K	c.1451G>A
4:g.187195347G>T	Afr	1	971	2	14902	7.67708	0.172532	0.539556	F11	p.E135*	c.755G>T
19:g.13008638C>T	Amr	1	305	19	34248	5.92517	0.162533	0.539556	GCDH	p.R402W	c.1415C>T
8:g.133894854C>T	Amr	1	305	19	34258	5.9269	0.16249	0.539556	TG	p.R296*	c.926C>T
20:g.4680404G>A	Eas	1	652	4	17692	6.79083	0.16554	0.539556	PRNP	p.V180I	c.825G>A
1:g.100346885G>A	Eur	1	8279	2	123750	7.47375	0.176569	0.539556	AGL	p.W680*	c.2517G>A
1:g.21887620G>C	Eur	1	8279	2	123120	7.43577	0.177362	0.539556	ALPL	p.R71P	c.462G>C
10:g.124266312G>A	Eur	1	8279	2	124226	7.50244	0.175976	0.539556	HTRA1	p.G295R	c.1011G>A
11:g.2799241G>A	Eur	1	8279	2	124042	7.49135	0.176205	0.539556	KCNQ1	NA	NA
11:g.47353740G>A	Eur	1	8279	2	123608	7.46519	0.176747	0.539556	MYBPC3	NA	NA
11:g.47360120_47360121insA	Eur	1	8279	2	123574	7.46314	0.17679	0.539556	MYBPC3	NA	NA
11:g.6413175C>A	Eur	1	8279	2	124334	7.50895	0.175841	0.539556	SMPD1	p.Q294K	c.1048C>A
12:g.121177150C>T	Eur	1	8279	2	123300	7.44662	0.177135	0.539556	ACADS	p.R380W	c.1289C>T
12:g.64202558C>T	Eur	1	8279	2	123966	7.48677	0.1763	0.539556	TMEM5	p.R340*	c.1176C>T
12:g.94243938T>G	Eur	1	8279	2	124194	7.50051	0.176015	0.539556	CRADD	p.F164C	c.809T>G
13:g.52539170C>T	Eur	1	8279	2	123716	7.4717	0.176612	0.539556	ATP7B	p.	c.C>T
13:g.77570145C>T	Eur	1	8279	2	124380	7.51172	0.175784	0.539556	CLN5	p.R199*	c.1887C>T
15:g.72638575C>G	Eur	1	8279	2	124080	7.49364	0.176157	0.539556	HEXA	p.	c.C>G
16:g.57493495C>T	Eur	1	8279	2	124376	7.51148	0.175789	0.539556	COQ9	p.R244*	c.799C>T
17:g.41053006A>T	Eur	1	8279	2	124374	7.51136	0.175792	0.539556	G6PC	p.D38V	c.192A>T
19:g.11230819C>T	Eur	1	8279	2	124380	7.51172	0.175784	0.539556	LDLR	p.R633C	c.2084C>T
19:g.12766507C>G	Eur	3	8279	20	122906	2.22721	0.174472	0.539556	MAN2B1	p.	c.C>G
19:g.13008638C>T	Eur	6	8279	51	124282	1.76663	0.169252	0.539556	GCDH	p.R402W	c.1415C>T
19:g.39025414C>T	Eur	1	8279	2	123748	7.47363	0.176572	0.539556	RYR1	NA	NA
19:g.55665463G>A	Eur	1	8279	2	123308	7.4471	0.177124	0.539556	TNNI3	NA	NA
19:g.7593806G>T	Eur	1	8279	2	124272	7.50522	0.175918	0.539556	MCOLN1	p.D362Y	c.1209G>T
2:g.11923960C>T	Eur	1	8279	2	124386	7.51209	0.175777	0.539556	LPIN1	p.R473*	c.1470C>T
2:g.219677818C>T	Eur	2	8279	10	122396	2.95721	0.173993	0.539556	CYP27A1	p.T339M	c.1443C>T
2:g.233407702C>T	Eur	1	8279	2	124380	7.51172	0.175784	0.539556	CHRNG	p.R239C	c.736C>T
2:g.26502112G>A	Eur	1	8279	2	124312	7.50763	0.175869	0.539556	HADHB	p.R247H	c.844G>A
2:g.71188824G>A	Eur	1	8279	2	124336	7.50907	0.175839	0.539556	ATP6V1B1	p.	c.G>A
2:g.71886125C>T	Eur	1	8279	2	124366	7.51088	0.175802	0.539556	DYSF	p.R1625*	c.5014C>T
3:g.148714193C>T	Eur	1	8279	2	124316	7.50787	0.175864	0.539556	GYG1	p.T83M	c.548C>T
3:g.38592951G>A	Eur	1	8279	2	124336	7.50907	0.175839	0.539556	SCN5A	NA	NA
3:g.38593011_38593013delAGA	Eur	1	8279	2	124032	7.49075	0.176217	0.539556	SCN5A	NA	NA
4:g.108948913C>T	Eur	1	8279	2	124282	7.50582	0.175906	0.539556	HADH	p.R236*	c.925C>T
4:g.123844298A>G	Eur	1	8279	2	124294	7.50654	0.175891	0.539556	SPATA5	p.M1L	c.70A>C
4:g.159629677T>C	Eur	1	8279	2	124284	7.50594	0.175904	0.539556	ETFDH	p.*618Q	c.2184T>C
4:g.88577645A>G	Eur	1	8279	2	124314	7.50775	0.175866	0.539556	DMP1	p.M1V	c.100A>G
5:g.1213632C>T	Eur	1	8279	2	124256	7.50425	0.175938	0.539556	SLC6A19	p.R240*	c.774C>T
6:g.129712680C>T	Eur	1	8279	2	123902	7.48291	0.176379	0.539556	LAMA2	p.R1706*	c.5165C>T
6:g.44269796C>A	Eur	1	8279	2	123878	7.48147	0.176409	0.539556	AARS2	p.	c.C>A
6:g.51935203C>T	Eur	1	8279	2	124082	7.49376	0.176155	0.539556	PKHD1	p.	c.C>T
7:g.40228168C>T	Eur	0	8279	34	118920	0	0.168668	0.539556	SUGCT	p.R108*	c.346C>T
7:g.40277263C>T	Eur	1	8279	2	123582	7.46362	0.17678	0.539556	SUGCT	p.R179*	c.559C>T
8:g.15605938C>A	Eur	3	8279	20	124174	2.25014	0.171012	0.539556	TUSC3	p.S331*	c.1140C>A
9:g.103055258C>T	Eur	1	8279	2	124306	7.50726	0.175876	0.539556	INVS	p.R907*	c.2904C>T
9:g.133376362G>C	Eur	1	8279	2	123974	7.48725	0.17629	0.539556	ASS1	p.	c.G>C
11:g.22225349G>A	Eur	1	8279	2	121466	7.33601	0.179475	0.543994	ANO5	p.	c.G>A
2:g.241808403G>A	Eur	1	8279	2	121576	7.34264	0.179333	0.543994	AGXT	p.G41R	c.508G>A
3:g.33055804T>C	Eur	1	8279	2	120686	7.28936	0.18049	0.546072	GLB1	p.	c.T>C
11:g.121000866G>A	Eur	1	8279	2	118030	7.12885	0.184031	0.555774	TECTA	p.A963T	c.3158G>A
2:g.26644264C>T	Eur	9	8279	82	124324	1.64887	0.186048	0.560845	DRC1	p.Q118*	c.426C>T
10:g.102750231A>G	Eur	1	8279	62	124386	0.242237	0.186415	0.560933	C10orf2	p.Y508C	c.1708A>G
3:g.15685833G>A	Eur	3	8279	21	123988	2.13985	0.18748	0.563119	BTD	p.R157H	c.579G>A
17:g.78078931G>A	Eur	1	8279	2	114598	6.92151	0.188818	0.566112	GAA	p.T182	c.765G>A
11:g.47364129C>G	Eur	1	8279	2	113228	6.83875	0.190798	0.570017	MYBPC3	NA	NA
22:g.40760969G>A	Eur	5	8279	38	124380	1.97738	0.190806	0.570017	ADSL	p.R426H	c.1333G>A
12:g.52139691C>T	Eur	1	8279	2	112238	6.77895	0.192255	0.573315	SCN8A	p.T668I	c.2181C>T
15:g.42693953G>A	Eur	2	8279	11	124220	2.72822	0.193251	0.574222	CAPN3	p.R490Q	c.1688G>A
21:g.33671285G>A	Eur	2	8279	11	124252	2.72892	0.193179	0.574222	MRAP	p.M1I	c.190G>A
12:g.21375289C>T	Eas	5	652	37	8970	1.86552	0.20469	0.607126	SLCO1B1	p.R580*	c.1834C>T
6:g.161127501A>G	Amr	2	305	95	34258	2.37346	0.211139	0.625138	PLG	p.K38E	c.175A>G
11:g.6638385C>G	Eur	9	8279	90	124300	1.50191	0.214654	0.634413	TPP1	p.	c.C>G
10:g.78317029C>T	Afr	1	971	3	14902	5.11935	0.22316	0.637956	C10orf11	p.R194*	c.795C>T
13:g.31843415G>A	Afr	1	971	3	14696	5.04792	0.22582	0.637956	B3GALTL	p.	c.G>A
22:g.40757536C>T	Afr	1	971	3	14902	5.11935	0.22316	0.637956	ADSL	p.R303C	c.963C>T
2:g.219679132G>A	Eas	1	652	6	17692	4.52703	0.223821	0.637956	CYP27A1	p.R405Q	c.1641G>A
5:g.156890311C>T	Eas	1	652	6	17272	4.4199	0.228502	0.637956	NIPAL4	p.R145*	c.549C>T
1:g.100340950C>T	Eur	1	8279	3	124238	5.0023	0.227444	0.637956	AGL	p.R408*	c.1700C>T
1:g.45974519C>T	Eur	1	8279	3	123704	4.98096	0.228277	0.637956	MMACHC	p.R161*	c.761C>T
11:g.2799254G>A	Eur	1	8279	3	124072	4.99581	0.227702	0.637956	KCNQ1	NA	NA
11:g.47359085C>T	Eur	1	8279	3	123572	4.97562	0.228483	0.637956	MYBPC3	NA	NA
11:g.47603988C>T	Eur	1	8279	3	124380	5.00821	0.227223	0.637956	NDUFS3	p.R199W	c.677C>T
14:g.24729019T>C	Eur	7	8279	66	123230	1.57914	0.226392	0.637956	TGM1	p.	c.T>C
16:g.89598311G>A	Eur	1	8279	3	123712	4.98128	0.228264	0.637956	SPG7	p.	c.G>A
19:g.13008527G>A	Eur	1	8279	3	124336	5.00644	0.227292	0.637956	GCDH	p.E365K	c.1304G>A
19:g.38986923C>T	Eur	1	8279	3	124220	5.00272	0.227472	0.637956	RYR1	NA	NA
2:g.21233487G>A	Eur	1	8279	3	124168	4.99996	0.227553	0.637956	APOB	NA	NA
2:g.234237188C>T	Eur	2	8279	12	123512	2.48678	0.218413	0.637956	SAG	p.R193*	c.807C>T
2:g.238243533C>G	Eur	1	8279	3	123544	4.97449	0.228527	0.637956	COL6A3	p.	c.C>G
2:g.241815351G>C	Eur	1	8279	3	124294	5.00475	0.227357	0.637956	AGXT	p.	c.G>C
2:g.44100948C>T	Eur	2	8279	12	124312	2.50289	0.216425	0.637956	ABCG8	p.R412*	c.1324C>T
20:g.18506532C>T	Eur	1	8279	3	124340	5.0066	0.227285	0.637956	SEC23B	p.R264*	c.1222C>T
20:g.45354366C>T	Eur	1	8279	3	124052	4.995	0.227733	0.637956	SLC2A10	p.R231W	c.941C>T
20:g.45355523G>A	Eur	1	8279	3	124318	5.00572	0.227319	0.637956	SLC2A10	p.E437K	c.1559G>A
3:g.136048854A>G	Eur	1	8279	3	124240	5.00242	0.227441	0.637956	PCCB	p.N556D	c.1683A>G
3:g.39433004C>T	Eur	1	8279	3	124356	5.00724	0.227261	0.637956	SLC25A38	p.R117*	c.726C>T
3:g.45537808C>A	Eur	5	8279	43	124382	1.74739	0.223716	0.637956	LARS2	p.T522N	c.1706C>A
5:g.131953874C>T	Eur	1	8279	3	124266	5.00362	0.2274	0.637956	RAD50	p.R1093*	c.3664C>T
5:g.177034446C>A	Eur	1	8279	3	124290	5.00459	0.227363	0.637956	B4GALT7	p.A186D	c.668C>A
5:g.42689023C>A	Eur	1	8279	3	124286	5.00443	0.227369	0.637956	GHR	p.C56*	c.358C>A
6:g.118880200T>G	Eur	1	8279	3	124156	4.99993	0.227571	0.637956	PLN	p.L39*	c.308T>G
7:g.26404195G>A	Eur	1	8279	3	124172	4.99997	0.227546	0.637956	SNX10	p.R51Q	c.339G>A
9:g.133364791C>T	Eur	1	8279	3	124356	5.00724	0.227261	0.637956	ASS1	p.R304W	c.1391C>T
9:g.34657328C>T	Eur	1	8279	3	124368	5.00773	0.227242	0.637956	IL11RA	p.Q159*	c.1831C>T
9:g.6540050C>G	Eur	1	8279	3	124308	5.00531	0.227335	0.637956	GLDC	p.	c.C>G
1:g.26139211C>T	Eur	1	8279	3	123036	4.95389	0.229327	0.639114	SEPN1	p.R439*	c.1370C>T
3:g.183855425G>A	Eur	5	8279	44	124378	1.70761	0.23171	0.644674	EIF2B5	p.R113H	c.460G>A
21:g.45706968C>T	Eur	1	8279	3	120738	4.86157	0.233015	0.647221	AIRE	p.R139*	c.542C>T
11:g.47369975C>T	Eur	1	8279	3	120316	4.84457	0.233705	0.648054	MYBPC3	NA	NA
11:g.68701322C>T	Eur	2	8279	12	117510	2.36593	0.234213	0.648381	IGHMBP2	p.T493I	c.1589C>T
6:g.43488700G>A	Eur	3	8279	24	124366	1.87813	0.236041	0.652353	POLR1C	p.R279Q	c.924G>A
13:g.51519581G>A	Amr	1	305	30	34256	3.75267	0.240358	0.662082	RNASEH2B	p.A177T	c.928G>A
1:g.76198571C>T	Eur	2	8279	13	124260	2.30938	0.240172	0.662082	ACADM	p.L88F	c.270C>T
6:g.65523270C>A	Afr	1	971	1	6560	6.76024	0.241258	0.663461	EYS	p.	c.C>A
19:g.41930487T>A	Eur	2	8279	13	122434	2.27559	0.245126	0.672981	BCKDHA	p.Y472N	c.1541T>A
10:g.101591826C>T	Eur	8	8279	75	124374	1.60299	0.248753	0.681813	ABCC2	p.R1066*	c.3309C>T
7:g.107330570A>G	Eur	3	8279	25	124036	1.79812	0.254272	0.695791	SLC26A4	p.E384G	c.1375A>G
11:g.76895733G>T	Eur	1	8279	48	110356	0.277615	0.259446	0.708781	MYO7A	p.G1159V	c.3748G>T
17:g.3379665G>A	Eur	1	8279	53	124270	0.283128	0.260549	0.710628	ASPA	p.R71H	c.370G>A
21:g.44479080T>G	Eur	1	8279	3	105042	4.22977	0.261741	0.712709	CBS	p.	c.T>G
1:g.53668099C>T	Afr	1	971	4	14902	3.83876	0.270694	0.720091	CPT2	p.S113L	c.853C>T
13:g.23778029G>C	Afr	1	971	4	14880	3.83311	0.271024	0.720091	SGCG	p.	c.G>C
2:g.44099233G>A	Afr	1	971	4	14902	3.83876	0.270694	0.720091	ABCG8	p.W361*	c.1173G>A
20:g.18496339G>A	Afr	1	971	4	14902	3.83876	0.270694	0.720091	SEC23B	p.E109K	c.757G>A
1:g.110172109G>A	Eur	1	8279	4	123786	3.73809	0.276536	0.720091	AMPD2	p.R674H	c.2381G>A
10:g.101595950A>T	Eur	1	8279	4	124382	3.75605	0.275449	0.720091	ABCC2	p.I1173F	c.3630A>T
11:g.67376042C>T	Eur	1	8279	4	124386	3.75617	0.275441	0.720091	NDUFV1	p.R59*	c.328C>T
11:g.67376961C>T	Eur	1	8279	4	123756	3.73719	0.276591	0.720091	NDUFV1	p.P122L	c.518C>T
11:g.68154098C>T	Eur	1	8279	4	123884	3.74104	0.276357	0.720091	LRP5	p.R444C	c.1436C>T
11:g.68673577C>T	Eur	1	8279	4	124382	3.75605	0.275449	0.720091	IGHMBP2	p.R43*	c.238C>T
12:g.102157979C>T	Eur	1	8279	4	124316	3.75406	0.275569	0.720091	GNPTAB	p.	c.C>T
13:g.41381512C>T	Eur	1	8279	4	124378	3.75593	0.275456	0.720091	SLC25A15	p.R179*	c.771C>T
14:g.20942714G>A	Eur	1	8279	4	124380	3.75599	0.275452	0.720091	PNP	p.E89K	c.411G>A
16:g.46723619T>C	Eur	6	8279	47	108920	1.67999	0.272855	0.720091	ORC6	p.M1T	c.62T>C
17:g.41061435G>A	Eur	1	8279	4	124340	3.75479	0.275525	0.720091	G6PC	p.G188R	c.641G>C
19:g.11221336G>A	Eur	1	8279	4	124224	3.75129	0.275736	0.720091	LDLR	NA	NA
19:g.7591391C>T	Eur	1	8279	4	124374	3.75581	0.275463	0.720091	MCOLN1	p.R102*	c.429C>T
2:g.112777100G>T	Eur	1	8279	4	124332	3.75454	0.27554	0.720091	MERTK	p.	c.G>T
2:g.21232176G>A	Eur	1	8279	4	124098	3.74749	0.275966	0.720091	APOB	NA	NA
2:g.44023899C>T	Eur	1	8279	4	124074	3.74677	0.27601	0.720091	DYNC2LI1	p.R207*	c.719C>T
2:g.73118535C>T	Eur	1	8279	4	124372	3.75575	0.275467	0.720091	SPR	p.R219*	c.728C>T
20:g.18505665G>A	Eur	1	8279	4	124302	3.75364	0.275594	0.720091	SEC23B	p.	c.G>A
3:g.15686006C>T	Eur	1	8279	4	124380	3.75599	0.275452	0.720091	BTD	p.L215F	c.752C>T
6:g.129722399C>T	Eur	1	8279	4	124068	3.74659	0.276021	0.720091	LAMA2	p.R1826*	c.5525C>T
7:g.117234984G>T	Eur	1	8279	4	124232	3.75153	0.275722	0.720091	CFTR	p.E831*	c.2623G>T
7:g.92123800C>T	Eur	1	8279	4	124230	3.75147	0.275725	0.720091	PEX1	p.	c.C>T
8:g.94793953T>C	Eur	1	8279	4	123872	3.74068	0.276379	0.720091	TMEM67	p.L349S	c.1104T>C
9:g.12704564C>T	Eur	1	8279	4	123950	3.74303	0.276236	0.720091	TYRP1	p.R374*	c.1249C>T
11:g.6413034G>A	Eur	1	8279	4	122500	3.69934	0.278912	0.723964	SMPD1	p.G247S	c.907G>A
11:g.76917153G>A	Eur	1	8279	4	122246	3.69168	0.279386	0.723964	MYO7A	p.R1883Q	c.5920G>A
15:g.42691814C>T	Eur	1	8279	4	122446	3.69771	0.279013	0.723964	CAPN3	p.R440W	c.1537C>T
2:g.99012462C>T	Eur	2	8279	15	124334	2.00264	0.287398	0.742408	CNGA3	p.R277C	c.1246C>T
20:g.3899342G>A	Eur	2	8279	15	124374	2.00328	0.287277	0.742408	PANK2	p.G521R	c.1567G>A
7:g.21750214C>T	Eur	2	8279	15	123052	1.98199	0.291333	0.751405	DNAH11	p.R2250*	c.6779C>T
1:g.12069698C>T	Eur	6	8279	58	124386	1.55461	0.293738	0.756433	MFN2	p.R707W	c.2441C>T
7:g.107312690G>T	Eur	4	8279	34	124184	1.76505	0.297757	0.765596	SLC26A4	p.V138F	c.636G>T
15:g.72103821A>C	Afr	1	971	2	7548	3.88835	0.304479	0.781669	NR2E3	p.	c.A>C
9:g.34648350T>C	Eur	2	8279	16	124384	1.8783	0.31086	0.79682	GALT	p.L110P	c.389T>C
11:g.118220583A>T	Eur	2	8279	16	122058	1.84301	0.318441	0.803494	CD3G	p.K69*	c.273A>T
15:g.42703124G>A	Eur	1	8279	5	124304	3.00307	0.320827	0.803494	CAPN3	p.R769L	c.2525G>A
15:g.75183880C>T	Eur	1	8279	5	124370	3.00466	0.320692	0.803494	MPI	p.S102L	c.372C>T
15:g.75189391G>A	Eur	1	8279	5	124344	3.00403	0.320745	0.803494	MPI	p.R295H	c.951G>A
17:g.40689451A>G	Eur	1	8279	5	124380	3.0049	0.320672	0.803494	NAGLU	p.Y140C	c.520A>G
19:g.13007063G>C	Eur	4	8279	36	124274	1.66817	0.314209	0.803494	GCDH	p.R227P	c.891G>C
2:g.128178957C>T	Eur	1	8279	5	124240	3.00152	0.320958	0.803494	PROC	p.R57W	c.256C>T
2:g.99012861C>T	Eur	1	8279	5	123650	2.98727	0.322172	0.803494	CNGA3	p.R410W	c.1645C>T
2:g.99012939C>T	Eur	1	8279	5	123958	2.99471	0.321537	0.803494	CNGA3	p.R436W	c.1723C>T
3:g.135975430C>T	Eur	1	8279	5	124368	3.00461	0.320696	0.803494	PCCB	p.R113*	c.354C>T
4:g.123664110C>T	Eur	1	8279	5	124318	3.0034	0.320799	0.803494	BBS12	p.R355*	c.1444C>T
4:g.187195344C>T	Eur	1	8279	5	124194	3.00041	0.321053	0.803494	F11	p.Q134*	c.752C>T
7:g.107338530T>C	Eur	1	8279	5	124172	2.99988	0.321098	0.803494	SLC26A4	p.Y530H	c.1812T>C
7:g.117180324G>C	Eur	1	8279	5	124082	2.9977	0.321282	0.803494	CFTR	p.R347P	c.1172G>C
7:g.117251691C>T	Eur	1	8279	5	124020	2.99621	0.32141	0.803494	CFTR	p.R1066C	c.3328C>T
7:g.117251692G>A	Eur	1	8279	5	124024	2.9963	0.321401	0.803494	CFTR	p.R1066H	c.3329G>A
7:g.117267591C>T	Eur	1	8279	5	123818	2.99133	0.321825	0.803494	CFTR	p.R1162*	c.3616C>T
7:g.26400616C>T	Eur	1	8279	5	123968	2.99495	0.321516	0.803494	SNX10	p.R16*	c.233C>T
2:g.44032386G>A	Eur	1	8279	5	123322	2.97934	0.32285	0.803979	DYNC2LI1	p.	c.G>A
11:g.76916599T>C	Eur	1	8279	5	122250	2.95344	0.325087	0.807129	MYO7A	p.L1858P	c.5845T>C
20:g.62326972G>A	Eur	1	8279	5	122338	2.95557	0.324902	0.807129	RTEL1-TNFRSF6B;RTEL1	p.R1264H	c.3791G>A
4:g.107092429T>C	Eur	1	8279	5	119386	2.88425	0.331216	0.821119	TBCK	p.	c.T>C
1:g.76215192A>G	Eur	4	8279	38	124344	1.58122	0.332645	0.823434	ACADM	p.D270G	c.817A>G
12:g.21349909C>T	Eas	1	652	11	17692	2.46882	0.352355	0.868341	SLCO1B1	p.R253*	c.853C>T
13:g.41381512C>T	Eas	1	652	11	17692	2.46882	0.352355	0.868341	SLC25A15	p.R179*	c.771C>T
19:g.7710082G>C	Eur	4	8279	25	78570	1.51867	0.351976	0.868341	STXBP2	p.	c.G>C
1:g.16353927C>T	Eas	1	652	11	17640	2.46157	0.353169	0.869058	CLCNKA	p.Q260*	c.797C>T
11:g.76867729C>T	Eur	1	8279	6	123604	2.48845	0.364813	0.874737	MYO7A	p.T165M	c.766C>T
11:g.76868015C>T	Eur	1	8279	6	123466	2.48567	0.365125	0.874737	MYO7A	p.Q234*	c.972C>T
14:g.20940627C>T	Eur	1	8279	6	124296	2.50238	0.363257	0.874737	PNP	p.R58*	c.318C>T
14:g.20944591G>C	Eur	2	8279	18	124374	1.66935	0.357539	0.874737	PNP	p.R234Q	c.847G>C
17:g.33904914C>A	Eur	1	8279	6	124208	2.50061	0.363454	0.874737	PEX12	p.	c.C>A
17:g.73836587C>A	Eur	1	8279	6	124356	2.50359	0.363123	0.874737	UNC13D	p.	c.C>A
18:g.33840055C>T	Eur	1	8279	6	124358	2.50363	0.363118	0.874737	MOCOS	p.R776C	c.2347C>T
19:g.11231112C>T	Eur	1	8279	6	124214	2.50073	0.363441	0.874737	LDLR	NA	NA
19:g.13008632G>A	Eur	2	8279	18	124316	1.66857	0.357742	0.874737	GCDH	p.V400M	c.1409G>A
2:g.71909727C>T	Eur	1	8279	6	124386	2.50419	0.363056	0.874737	DYSF	p.R2081C	c.6382C>T
20:g.18507152C>T	Eur	1	8279	6	124240	2.50125	0.363383	0.874737	SEC23B	p.R324*	c.1402C>T
22:g.40761041C>G	Eur	1	8279	6	124372	2.50391	0.363087	0.874737	ADSL	p.T450S	c.1405C>G
3:g.148868411C>T	Eur	1	8279	6	124284	2.50214	0.363284	0.874737	HPS3	p.R397W	c.1329C>T
6:g.151748616C>T	Eur	1	8279	6	123610	2.48857	0.3648	0.874737	RMND1	p.	c.C>T
6:g.158613139C>T	Eur	1	8279	6	124342	2.50331	0.363154	0.874737	GTF2H5	p.R56*	c.244C>T
6:g.24528277G>A	Eur	1	8279	6	124324	2.50295	0.363195	0.874737	ALDH5A1	p.G422D	c.1293G>A
7:g.117174420G>T	Eur	1	8279	6	123308	2.48249	0.365483	0.874737	CFTR	p.	c.G>T
7:g.117180297C>T	Eur	1	8279	6	124196	2.50037	0.363481	0.874737	CFTR	p.T338I	c.1145C>T
7:g.143028358G>A	Eur	1	8279	6	124374	2.50395	0.363083	0.874737	CLCN1	p.R338Q	c.1100G>A
16:g.72055100C>T	Eur	1	8279	6	119760	2.41121	0.373701	0.893119	DHODH	p.R199C	c.616C>T
5:g.177034310C>T	Eur	1	8279	6	118892	2.39369	0.375767	0.896765	B4GALT7	p.R141W	c.532C>T
18:g.29172937G>A	Eur	2	8279	19	124362	1.58131	0.380482	0.906717	TTR	p.V50M	c.325G>A
17:g.45009566G>A	Eur	2	8279	19	123754	1.57358	0.382696	0.910684	GOSR2	p.	c.G>A
1:g.10042426G>A	Eur	1	8279	7	124338	2.14562	0.402922	0.943767	NMNAT1	p.W169*	c.651G>A
1:g.227170697C>T	Eur	1	8279	6	109154	2.19758	0.400567	0.943767	ADCK3	p.R348*	c.3813C>T
17:g.46019139A>T	Eur	0	8279	18	84752	0	0.398744	0.943767	PNPO	p.D33V	c.203A>T
17:g.46024036G>A	Eur	1	8279	7	124326	2.14541	0.40295	0.943767	PNPO	p.R225H	c.779G>A
17:g.7127184G>A	Eur	1	8279	7	124280	2.14462	0.403061	0.943767	ACADVL	p.G464D	c.1412G>A
19:g.13004444G>A	Eur	1	8279	7	124306	2.14506	0.402998	0.943767	GCDH	p.R161Q	c.693G>A
20:g.62324564C>T	Eur	1	8279	7	123896	2.13798	0.403984	0.943767	RTEL1	p.R998*	c.3338C>T
3:g.15686118A>G	Eur	1	8279	7	124342	2.14569	0.402912	0.943767	BTD	p.D252G	c.864A>G
4:g.123949354A>G	Eur	1	8279	7	124280	2.14462	0.403061	0.943767	SPATA5	p.D628G	c.1952A>G
5:g.177035541G>A	Eur	1	8279	7	124172	2.14284	0.40332	0.943767	B4GALT7	p.C214Y	c.752G>A
8:g.100732642G>T	Eur	1	8279	7	124122	2.14189	0.40344	0.943767	VPS13B	p.E2268*	c.6913G>T
8:g.110099790C>T	Eur	1	8279	7	124228	2.14372	0.403186	0.943767	TRHR	p.R17*	c.400C>T
9:g.34514466G>A	Eur	1	8279	7	124276	2.14455	0.40307	0.943767	DNAI1	p.W548*	c.1815G>A
11:g.47364249G>A	Eur	1	8279	7	123608	2.13299	0.40468	0.944064	MYBPC3	NA	NA
12:g.121177107G>T	Eur	1	8279	7	122814	2.11942	0.406609	0.947234	ACADS	p.Q365H	c.1246G>T
5:g.137206519C>T	Eur	1	8279	7	121952	2.10444	0.408724	0.950828	MYOT	p.S60F	c.553C>T
1:g.173800770T>C	Eur	5	8279	53	124210	1.41561	0.411005	0.954797	DARS2	p.	c.T>C
4:g.15504502C>T	Afr	1	971	7	13778	2.028	0.42013	0.974631	CC2D2A	p.R132*	c.648C>T
17:g.48245758G>A	Eur	1	8279	6	100958	2.03253	0.424043	0.982337	SGCA	p.E137K	c.445G>A
1:g.197396856A>T	Afr	0	971	1	14836	0	1	1	CRB1	p.K801*	c.2536A>T
1:g.27121547C>A	Afr	0	971	1	14902	0	1	1	PIGV	p.A341E	c.1704C>A
1:g.41475832G>C	Afr	0	971	2	14886	0	1	1	CTPS1	p.	c.G>C
1:g.43223453C>A	Afr	1	971	45	14902	0.340381	0.528375	1	LEPRE1	p.	c.C>A
1:g.45973938C>T	Afr	0	971	2	14132	0	1	1	MMACHC	p.R111*	c.611C>T
1:g.45974519C>T	Afr	0	971	1	14130	0	1	1	MMACHC	p.R161*	c.761C>T
1:g.55464862G>A	Afr	0	971	2	14898	0	1	1	BSND	p.M1I	c.257G>A
1:g.76198571C>T	Afr	0	971	1	14782	0	1	1	ACADM	p.L88F	c.270C>T
1:g.76226846A>G	Afr	2	971	22	14876	1.39352	0.656394	1	ACADM	p.K333E	c.1005A>G
10:g.124797364G>A	Afr	0	971	1	14858	0	1	1	ACADSB	p.	c.G>A
10:g.73122246G>A	Afr	0	971	1	14900	0	1	1	SLC29A3	p.G437R	c.1361G>A
10:g.73539073G>A	Afr	0	971	1	14130	0	1	1	CDH23	p.R1751Q	c.5257G>A
11:g.126145284C>T	Afr	0	971	1	14902	0	1	1	FOXRED1	p.Q232*	c.768C>T
11:g.2606494A>G	Afr	0	971	1	14900	0	1	1	KCNQ1	NA	NA
11:g.47364249G>A	Afr	0	971	1	14140	0	1	1	MYBPC3	NA	NA
11:g.61165269C>T	Afr	0	971	1	14136	0	1	1	TMEM216	p.R85*	c.1198C>T
11:g.71146886C>G	Afr	1	971	27	12972	0.494266	0.71908	1	DHCR7	p.	c.C>G
12:g.110034320G>A	Afr	0	971	6	14888	0	1	1	MVK	p.V377I	c.1205G>A
12:g.121177159C>T	Afr	0	971	3	14516	0	1	1	ACADS	p.R383C	c.1298C>T
12:g.21375289C>T	Afr	0	971	9	9476	0	1	1	SLCO1B1	p.R580*	c.1834C>T
13:g.41381512C>T	Afr	0	971	1	14902	0	1	1	SLC25A15	p.R179*	c.771C>T
13:g.51519581G>A	Afr	0	971	3	14898	0	1	1	RNASEH2B	p.A177T	c.928G>A
14:g.24729019T>C	Afr	0	971	2	14752	0	1	1	TGM1	p.	c.T>C
14:g.31542174C>T	Afr	0	971	1	14898	0	1	1	AP4S1	p.R97*	c.497C>T
14:g.68191305C>T	Afr	0	971	3	14902	0	1	1	RDH12	p.R62*	c.508C>T
14:g.74726392G>A	Afr	0	971	1	14902	0	1	1	VSX2	p.G223R	c.757G>A
14:g.88883138C>T	Afr	0	971	2	14560	0	1	1	SPATA7	p.R108*	c.611C>T
15:g.40702898G>A	Afr	0	971	3	14902	0	1	1	IVD	p.G123R	c.391G>A
15:g.42691746C>T	Afr	0	971	2	14902	0	1	1	CAPN3	p.T417M	c.1469C>T
15:g.42693949C>T	Afr	0	971	1	14902	0	1	1	CAPN3	p.R489W	c.1684C>T
15:g.42693953G>A	Afr	0	971	3	14896	0	1	1	CAPN3	p.R490Q	c.1688G>A
15:g.42703124G>A	Afr	0	971	1	14902	0	1	1	CAPN3	p.R769L	c.2525G>A
15:g.43695895G>T	Afr	0	971	1	14132	0	1	1	TUBGCP4	p.L582	c.1986G>T
15:g.72105913G>A	Afr	0	971	1	12720	0	1	1	NR2E3	p.R311Q	c.1122G>A
15:g.75185647G>A	Afr	0	971	1	14900	0	1	1	MPI	p.R219Q	c.723G>A
16:g.1292145G>A	Afr	0	971	4	14558	0	1	1	TPSAB1	p.W244*	c.765G>C
16:g.47630336T>A	Afr	0	971	1	14888	0	1	1	PHKB	p.Y419*	c.1281T>A
16:g.56936421G>T	Afr	0	971	2	14902	0	1	1	SLC12A3	p.	c.G>T
16:g.78458910C>G	Afr	0	971	1	14134	0	1	1	WWOX	p.S250*	c.1115C>G
16:g.8905010G>A	Afr	1	971	10	10928	1.12555	0.608119	1	PMM2	p.R141H	c.488G>A
16:g.8905030G>A	Afr	0	971	1	9738	0	1	1	PMM2	p.D148N	c.508G>A
16:g.8905517T>C	Afr	0	971	2	14900	0	1	1	PMM2	p.F157S	c.536T>C
16:g.8941663G>C	Afr	1	971	9	14886	1.70404	0.468517	1	PMM2	p.C241S	c.788G>C
16:g.89576947T>A	Afr	0	971	1	14892	0	1	1	SPG7	p.L78*	c.248T>A
16:g.89598369G>A	Afr	0	971	3	14824	0	1	1	SPG7	p.G349S	c.1060G>A
16:g.89613145C>T	Afr	1	971	20	14902	0.767117	1	1	SPG7	p.A510V	c.1544C>T
16:g.89616953C>T	Afr	0	971	1	14902	0	1	1	SPG7	p.A572V	c.1730C>T
17:g.3402294A>C	Afr	0	971	2	14898	0	1	1	ASPA	p.E285A	c.1012A>C
17:g.3559997G>A	Afr	0	971	1	14898	0	1	1	CTNS	p.G197R	c.1048G>A
17:g.40693092C>T	Afr	0	971	1	14902	0	1	1	NAGLU	p.R297*	c.990C>T
17:g.41055964C>T	Afr	0	971	1	14900	0	1	1	G6PC	p.R83C	c.326C>T
17:g.41063408C>T	Afr	0	971	2	14396	0	1	1	G6PC	p.Q347*	c.1118C>T
17:g.45009566G>A	Afr	0	971	2	14888	0	1	1	GOSR2	p.	c.G>A
17:g.46024036G>A	Afr	0	971	1	14902	0	1	1	PNPO	p.R225H	c.779G>A
17:g.48245014C>T	Afr	0	971	1	14846	0	1	1	SGCA	p.R77C	c.265C>T
17:g.48245758G>A	Afr	0	971	1	11444	0	1	1	SGCA	p.E137K	c.445G>A
17:g.48246607G>A	Afr	0	971	1	14884	0	1	1	SGCA	p.V247M	c.775G>A
17:g.56348226T>G	Afr	1	971	13	14896	1.18024	0.587062	1	MPO	p.	c.T>G
17:g.7124899G>A	Afr	0	971	2	14902	0	1	1	ACADVL	p.V197M	c.610G>A
17:g.78090815G>A	Afr	0	971	1	14892	0	1	1	GAA	p.W746*	c.2457G>C
18:g.29101176_29101177insT	Afr	0	971	1	14134	0	1	1	DSG2	NA	NA
18:g.61471522C>T	Afr	0	971	1	14736	0	1	1	SERPINB7	p.R266*	c.1121C>T
18:g.61654237C>T	Afr	0	971	1	14902	0	1	1	SERPINB8	p.R284*	c.1106C>T
19:g.11216264G>T	Afr	0	971	1	14048	0	1	1	LDLR	p.E228*	c.869G>T
19:g.11231112C>T	Afr	0	971	1	14898	0	1	1	LDLR	NA	NA
19:g.13007063G>C	Afr	0	971	1	14902	0	1	1	GCDH	p.R227P	c.891G>C
19:g.13008527G>A	Afr	0	971	2	14888	0	1	1	GCDH	p.E365K	c.1304G>A
19:g.13008632G>A	Afr	0	971	1	14894	0	1	1	GCDH	p.V400M	c.1409G>A
19:g.13008647A>G	Afr	1	971	9	14886	1.70404	0.468517	1	GCDH	p.M405V	c.1424A>G
19:g.38934252C>T	Afr	0	971	1	14896	0	1	1	RYR1	NA	NA
19:g.38995979_38995980delAT	Afr	0	971	2	14434	0	1	1	RYR1	NA	NA
19:g.7591391C>T	Afr	0	971	1	14902	0	1	1	MCOLN1	p.R102*	c.429C>T
19:g.7710082G>C	Afr	0	971	1	9014	0	1	1	STXBP2	p.	c.G>C
19:g.7712322G>A	Afr	0	971	4	14460	0	1	1	STXBP2	p.G541S	c.1652G>A
2:g.219678909C>T	Afr	0	971	1	14884	0	1	1	CYP27A1	p.R395C	c.1610C>T
2:g.219679132G>A	Afr	0	971	1	14902	0	1	1	CYP27A1	p.R405Q	c.1641G>A
2:g.219747090C>A	Afr	0	971	6	14900	0	1	1	WNT10A	p.C107*	c.954C>A
2:g.234237188C>T	Afr	0	971	1	14134	0	1	1	SAG	p.R193*	c.807C>T
2:g.241808663C>T	Afr	0	971	1	14898	0	1	1	AGXT	p.S81L	c.629C>T
2:g.241810796T>A	Afr	0	971	1	12702	0	1	1	AGXT	p.F152I	c.841T>A
2:g.241810808G>A	Afr	0	971	1	12938	0	1	1	AGXT	p.G156R	c.853G>A
2:g.241810850G>A	Afr	0	971	1	11934	0	1	1	AGXT	p.G170R	c.895G>A
2:g.44023899C>T	Afr	0	971	1	14896	0	1	1	DYNC2LI1	p.R207*	c.719C>T
2:g.44100948C>T	Afr	0	971	3	14902	0	1	1	ABCG8	p.R412*	c.1324C>T
2:g.65248050C>T	Afr	0	971	1	14900	0	1	1	SLC1A4	p.R457W	c.1612C>T
2:g.74058095C>T	Afr	0	971	1	14902	0	1	1	STAMBP	p.R38S	c.615C>T
2:g.99012939C>T	Afr	0	971	2	14888	0	1	1	CNGA3	p.R436W	c.1723C>T
20:g.18491519C>T	Afr	0	971	1	14902	0	1	1	SEC23B	p.R14W	c.472C>T
20:g.18505624C>T	Afr	0	971	1	14898	0	1	1	SEC23B	p.R217*	c.1081C>T
20:g.3899342G>A	Afr	0	971	1	14902	0	1	1	PANK2	p.G521R	c.1567G>A
20:g.62324600C>T	Afr	0	971	1	14822	0	1	1	RTEL1	p.R1010*	c.3374C>T
21:g.33671285G>A	Afr	0	971	1	14866	0	1	1	MRAP	p.M1I	c.190G>A
21:g.45194641C>G	Afr	0	971	1	14902	0	1	1	CSTB	p.	c.C>G
21:g.45706968C>T	Afr	0	971	1	12980	0	1	1	AIRE	p.R139*	c.542C>T
22:g.40760969G>A	Afr	0	971	1	14902	0	1	1	ADSL	p.R426H	c.1333G>A
22:g.46749726G>A	Afr	0	971	1	14900	0	1	1	TRMU	p.V279M	c.1175G>A
22:g.51065593C>T	Afr	0	971	5	13948	0	1	1	ARSA	p.	c.C>T
3:g.132394747G>A	Afr	0	971	7	14542	0	1	1	UBA5	p.A371T	c.2183G>A
3:g.148714249G>C	Afr	0	971	4	14902	0	1	1	GYG1	p.D102H	c.604G>C
3:g.148868411C>T	Afr	0	971	1	14902	0	1	1	HPS3	p.R397W	c.1329C>T
3:g.15685832C>T	Afr	0	971	1	14882	0	1	1	BTD	p.R157C	c.578C>T
3:g.15685833G>A	Afr	0	971	1	14890	0	1	1	BTD	p.R157H	c.579G>A
3:g.15686731A>C	Afr	0	971	2	14902	0	1	1	BTD	p.Q456H	c.1477A>C
4:g.108948913C>T	Afr	0	971	1	14896	0	1	1	HADH	p.R236*	c.925C>T
4:g.123848876G>A	Afr	0	971	1	14878	0	1	1	SPATA5	p.R84Q	c.320G>A
4:g.123949354A>G	Afr	0	971	1	14896	0	1	1	SPATA5	p.D628G	c.1952A>G
4:g.146560724C>T	Afr	0	971	1	14806	0	1	1	MMAA	p.R145*	c.1643C>T
4:g.15565018C>T	Afr	0	971	1	13146	0	1	1	CC2D2A	p.R1019*	c.3309C>T
4:g.981646C>T	Afr	0	971	2	14618	0	1	1	IDUA	p.Q70*	c.296C>T
5:g.118788316G>A	Afr	0	971	1	14888	0	1	1	HSD17B4	p.G16S	c.179G>A
5:g.131953874C>T	Afr	0	971	1	14810	0	1	1	RAD50	p.R1093*	c.3664C>T
5:g.149359991C>T	Afr	0	971	3	14900	0	1	1	SLC26A2	p.R279W	c.1103C>T
5:g.149361113T>A	Afr	0	971	1	14900	0	1	1	SLC26A2	p.C653S	c.2225T>A
5:g.156890311C>T	Afr	0	971	1	14030	0	1	1	NIPAL4	p.R145*	c.549C>T
5:g.156895736C>A	Afr	0	971	2	13506	0	1	1	NIPAL4	p.A176D	c.643C>A
5:g.60368963C>T	Afr	0	971	1	14852	0	1	1	NDUFAF2	p.R47*	c.266C>T
5:g.70892124C>T	Afr	0	971	1	14902	0	1	1	MCCC2	p.R72*	c.343C>T
6:g.137219351T>A	Afr	0	971	3	14902	0	1	1	PEX7	p.L292*	c.956T>A
6:g.159407455T>C	Afr	0	971	1	14710	0	1	1	RSPH3	p.	c.T>C
6:g.24505099G>A	Afr	0	971	1	14902	0	1	1	ALDH5A1	p.W204*	c.640G>A
6:g.24528285C>T	Afr	0	971	1	14902	0	1	1	ALDH5A1	p.R425*	c.1301C>T
6:g.32008783C>T	Afr	0	971	8	6658	0	0.607175	1	CYP21A2	p.P454S	c.1518C>T
6:g.44269796C>A	Afr	0	971	1	14876	0	1	1	AARS2	p.	c.C>A
6:g.74191784G>A	Afr	0	971	2	14902	0	1	1	MTO1	p.A468T	c.1679G>A
6:g.74191932G>A	Afr	0	971	2	14902	0	1	1	MTO1	p.R517H	c.1827G>A
7:g.107302082A>G	Afr	0	971	2	8546	0	1	1	SLC26A4	p.	c._3_2A>GA>G
7:g.107312690G>T	Afr	0	971	1	14898	0	1	1	SLC26A4	p.V138F	c.636G>T
7:g.107315496T>C	Afr	0	971	2	14902	0	1	1	SLC26A4	p.L236P	c.931T>C
7:g.107323983G>A	Afr	0	971	1	14872	0	1	1	SLC26A4	p.	c.G>A
7:g.107329499T>C	Afr	0	971	2	14900	0	1	1	SLC26A4	p.F335L	c.1227T>C
7:g.107330665A>C	Afr	0	971	2	14896	0	1	1	SLC26A4	p.T416P	c.1470A>C
7:g.107336481A>G	Afr	0	971	2	14900	0	1	1	SLC26A4	p.Q514R	c.1765A>G
7:g.117171169G>T	Afr	0	971	1	14670	0	1	1	CFTR	p.	c.G>T
7:g.117174420G>T	Afr	0	971	1	14846	0	1	1	CFTR	p.	c.G>T
7:g.117175339T>G	Afr	0	971	1	14902	0	1	1	CFTR	p.L206W	c.749T>G
7:g.117246808G>A	Afr	1	971	22	14874	0.695972	1	1	CFTR	p.	c.G>A
7:g.117254753G>C	Afr	0	971	2	14894	0	1	1	CFTR	p.D1152H	c.3586G>C
7:g.143018934G>A	Afr	0	971	1	14876	0	1	1	CLCN1	p.G230E	c.776G>A
7:g.143027865G>A	Afr	0	971	1	14902	0	1	1	CLCN1	p.G285E	c.941G>A
7:g.143036397A>G	Afr	0	971	1	14902	0	1	1	CLCN1	p.M485V	c.1540A>G
7:g.21789320C>T	Afr	0	971	1	14136	0	1	1	DNAH11	p.R2907*	c.8750C>T
7:g.40228168C>T	Afr	0	971	1	13188	0	1	1	SUGCT	p.R108*	c.346C>T
7:g.40277263C>T	Afr	0	971	1	14134	0	1	1	SUGCT	p.R179*	c.559C>T
7:g.65546812G>A	Afr	0	971	9	14886	0	1	1	ASL	p.R12Q	c.137G>A
7:g.65551738G>A	Afr	0	971	1	13342	0	1	1	ASL	p.V178M	c.634G>A
7:g.65554101A>G	Afr	0	971	1	14858	0	1	1	ASL	p.Q55R	c.162A>G
7:g.65557065C>T	Afr	0	971	3	14866	0	1	1	ASL	p.R148G	c.440C>T
7:g.92123800C>T	Afr	0	971	1	14894	0	1	1	PEX1	p.	c.C>T
8:g.100732642G>T	Afr	0	971	2	14896	0	1	1	VPS13B	p.E2268*	c.6913G>T
8:g.133894854C>T	Afr	0	971	6	14902	0	1	1	TG	p.R296*	c.926C>T
8:g.145584068G>A	Afr	0	971	2	14806	0	1	1	SLC52A2	p.G306R	c.1499G>A
8:g.38111160G>C	Afr	0	971	1	14902	0	1	1	DDHD2	p.D660H	c.2503G>C
8:g.75276294C>T	Afr	0	971	1	14902	0	1	1	GDAP1	p.R257*	c.849C>T
9:g.12704564C>T	Afr	0	971	1	14876	0	1	1	TYRP1	p.R374*	c.1249C>T
9:g.133370313C>T	Afr	0	971	1	14900	0	1	1	ASS1	p.R344*	c.1511C>T
9:g.133374932G>A	Afr	0	971	1	14760	0	1	1	ASS1	p.G390R	c.1649G>A
9:g.134397500C>T	Afr	0	971	1	14896	0	1	1	POMT1	p.P653L	c.2137C>T
9:g.136501834T>C	Afr	1	971	12	14834	1.27334	0.561582	1	DBH	p.	c.T>C
9:g.34648167A>G	Afr	0	971	10	14900	0	1	1	GALT	p.Q103R	c.368A>G
1:g.10042426G>A	Amr	0	305	2	34250	0	1	1	NMNAT1	p.W169*	c.651G>A
1:g.156106995G>A	Amr	0	305	6	30736	0	1	1	LMNA	NA	NA
1:g.213032368T>C	Amr	0	305	1	34238	0	1	1	FLVCR1	p.C192R	c.772T>C
1:g.21890632G>A	Amr	0	305	1	34232	0	1	1	ALPL	p.E191K	c.821G>A
1:g.21900187G>A	Amr	0	305	3	34218	0	1	1	ALPL	p.E298K	c.1142G>A
1:g.227170697C>T	Amr	0	305	3	31574	0	1	1	ADCK3	p.R348*	c.3813C>T
1:g.26140381G>A	Amr	0	305	1	34188	0	1	1	SEPN1	p.R466Q	c.1452G>A
1:g.26764719A>G	Amr	0	305	1	34260	0	1	1	DHDDS	p.K42E	c.201A>G
1:g.43223453C>A	Amr	0	305	5	34260	0	1	1	LEPRE1	p.	c.C>A
1:g.45974478G>C	Amr	0	305	22	34090	0	1	1	MMACHC	p.G147A	c.720G>C
1:g.53668099C>T	Amr	0	305	31	34258	0	1	1	CPT2	p.S113L	c.853C>T
1:g.76198571C>T	Amr	0	305	1	34236	0	1	1	ACADM	p.L88F	c.270C>T
1:g.76215192A>G	Amr	0	305	27	34260	0	1	1	ACADM	p.D270G	c.817A>G
1:g.76215194G>A	Amr	0	305	8	34260	0	1	1	ACADM	p.G271R	c.819G>A
1:g.76226846A>G	Amr	0	305	35	34260	0	1	1	ACADM	p.K333E	c.1005A>G
10:g.101591826C>T	Amr	0	305	16	34258	0	1	1	ABCC2	p.R1066*	c.3309C>T
10:g.124797364G>A	Amr	0	305	4	34216	0	1	1	ACADSB	p.	c.G>A
10:g.73539073G>A	Amr	0	305	1	34186	0	1	1	CDH23	p.R1751Q	c.5257G>A
11:g.108009662A>G	Amr	1	305	76	34258	1.47943	0.495029	1	ACAT1	p.N158S	c.564A>G
11:g.134132450G>A	Amr	0	305	2	34236	0	1	1	ACAD8	p.G377S	c.1235G>A
11:g.22284590G>A	Amr	0	305	8	34194	0	1	1	ANO5	p.	c.G>A
11:g.47360071C>T	Amr	0	305	3	34180	0	1	1	MYBPC3	NA	NA
11:g.47363542C>T	Amr	0	305	3	25078	0	1	1	MYBPC3	NA	NA
11:g.47373058T>C	Amr	0	305	1	32352	0	1	1	MYBPC3	p.	c.T>C
11:g.5248159C>T	Amr	0	305	6	34254	0	1	1	HBB	p.	c.C>A
11:g.57427367G>A	Amr	0	305	1	34236	0	1	1	CLP1	p.R140H	c.1144G>A
11:g.61165269C>T	Amr	0	305	6	34186	0	1	1	TMEM216	p.R85*	c.1198C>T
11:g.6413034G>A	Amr	0	305	1	34202	0	1	1	SMPD1	p.G247S	c.907G>A
11:g.64361219G>A	Amr	0	305	1	34252	0	1	1	SLC22A12	p.W258*	c.1521G>A
11:g.66293652T>G	Amr	0	305	29	34254	0	1	1	BBS1	p.M427R	c.1358T>G
11:g.66299163G>T	Amr	0	305	3	34252	0	1	1	BBS1	p.E586*	c.1834G>T
11:g.6638385C>G	Amr	0	305	1	34248	0	1	1	TPP1	p.	c.C>G
11:g.67376961C>T	Amr	0	305	3	34254	0	1	1	NDUFV1	p.P122L	c.518C>T
11:g.68701322C>T	Amr	0	305	1	33084	0	1	1	IGHMBP2	p.T493I	c.1589C>T
11:g.68701332C>A	Amr	0	305	6	32558	0	1	1	IGHMBP2	p.C496*	c.1599C>A
11:g.71146886C>G	Amr	0	305	61	33714	0	1	1	DHCR7	p.	c.C>G
11:g.76868015C>T	Amr	0	305	3	34166	0	1	1	MYO7A	p.Q234*	c.972C>T
11:g.76901153G>A	Amr	0	305	2	27372	0	1	1	MYO7A	p.R1240Q	c.3991G>A
11:g.76917153G>A	Amr	0	305	3	33878	0	1	1	MYO7A	p.R1883Q	c.5920G>A
12:g.106827517C>T	Amr	0	305	1	34220	0	1	1	POLR3B	p.R550*	c.1870C>T
12:g.121164918C>T	Amr	0	305	5	34260	0	1	1	ACADS	p.R46W	c.287C>T
12:g.121174897C>T	Amr	0	305	2	31528	0	1	1	ACADS	p.R107C	c.470C>T
12:g.121175696T>C	Amr	0	305	5	34252	0	1	1	ACADS	p.W177R	c.680T>C
12:g.121177150C>T	Amr	0	305	17	34172	0	1	1	ACADS	p.R380W	c.1289C>T
12:g.121177159C>T	Amr	0	305	1	34160	0	1	1	ACADS	p.R383C	c.1298C>T
12:g.21349909C>T	Amr	0	305	3	34236	0	1	1	SLCO1B1	p.R253*	c.853C>T
12:g.21375289C>T	Amr	1	305	61	19056	1.02433	0.626952	1	SLCO1B1	p.R580*	c.1834C>T
12:g.31250818G>C	Amr	0	305	1	34260	0	1	1	DDX11	p.	c.G>C
12:g.40734202G>A	Amr	0	305	9	34226	0	1	1	LRRK2	p.G2019S	c.6113G>A
12:g.44172041C>T	Amr	0	305	1	34248	0	1	1	IRAK4	p.Q293*	c.948C>T
12:g.56115128C>T	Amr	0	305	4	34256	0	1	1	RDH5	p.R54*	c.312C>T
12:g.58190244C>T	Amr	0	305	3	31990	0	1	1	TSFM	p.Q307*	c.945C>T
12:g.6978464G>A	Amr	0	305	1	34260	0	1	1	TPI1	p.G160R	c.815G>A
13:g.100955253G>A	Amr	0	305	1	34256	0	1	1	PCCA	p.	c.G>A
13:g.31843415G>A	Amr	0	305	26	34146	0	1	1	B3GALTL	p.	c.G>A
13:g.77570145C>T	Amr	0	305	2	34260	0	1	1	CLN5	p.R199*	c.1887C>T
14:g.20940627C>T	Amr	0	305	2	34240	0	1	1	PNP	p.R58*	c.318C>T
14:g.24729019T>C	Amr	0	305	5	34144	0	1	1	TGM1	p.	c.T>C
14:g.31535526C>T	Amr	0	305	5	34260	0	1	1	AP4S1	p.R42*	c.332C>T
14:g.31542174C>T	Amr	0	305	6	34254	0	1	1	AP4S1	p.R97*	c.497C>T
14:g.61442765C>T	Amr	0	305	1	34254	0	1	1	TRMT5	p.R291H	c.1257C>T
14:g.73659420G>C	Amr	0	305	1	34260	0	1	1	PSEN1	p.G206A	c.889G>C
14:g.75472570G>T	Amr	0	305	5	34260	0	1	1	EIF2B2	p.G200V	c.679G>T
15:g.40702898G>A	Amr	0	305	1	34260	0	1	1	IVD	p.G123R	c.391G>A
15:g.40707653C>T	Amr	0	305	13	34248	0	1	1	IVD	p.A314V	c.965C>T
15:g.42693952C>T	Amr	0	305	4	34214	0	1	1	CAPN3	p.R490W	c.1687C>T
15:g.43695895G>T	Amr	0	305	11	34046	0	1	1	TUBGCP4	p.L582	c.1986G>T
15:g.72103821A>C	Amr	0	305	3	24900	0	1	1	NR2E3	p.	c.A>C
15:g.72640388C>T	Amr	0	305	4	34234	0	1	1	HEXA	p.	c.C>T
15:g.75183880C>T	Amr	0	305	2	34260	0	1	1	MPI	p.S102L	c.372C>T
16:g.21734300G>A	Amr	0	305	4	34254	0	1	1	OTOA	p.	c.G>A
16:g.46723619T>C	Amr	0	305	6	32232	0	1	1	ORC6	p.M1T	c.62T>C
16:g.47684830C>T	Amr	0	305	1	34242	0	1	1	PHKB	p.Q657*	c.1993C>T
16:g.56899326C>T	Amr	0	305	1	34260	0	1	1	SLC12A3	p.T60M	c.208C>T
16:g.57693446C>T	Amr	0	305	1	34220	0	1	1	GPR56	p.R476*	c.1866C>T
16:g.72048540C>T	Amr	0	305	7	34182	0	1	1	DHODH	p.R135C	c.424C>T
16:g.88873798G>A	Amr	0	305	1	34206	0	1	1	CDT1	p.R462Q	c.2004G>A
16:g.8905010G>A	Amr	0	305	61	29608	0	1	1	PMM2	p.R141H	c.488G>A
16:g.8905517T>C	Amr	0	305	10	34252	0	1	1	PMM2	p.F157S	c.536T>C
16:g.8941632G>A	Amr	0	305	1	34260	0	1	1	PMM2	p.V231M	c.757G>A
16:g.8941663G>C	Amr	0	305	1	34260	0	1	1	PMM2	p.C241S	c.788G>C
16:g.89576947T>A	Amr	0	305	4	34252	0	1	1	SPG7	p.L78*	c.248T>A
16:g.89598369G>A	Amr	0	305	4	34242	0	1	1	SPG7	p.G349S	c.1060G>A
16:g.89613145C>T	Amr	1	305	71	34260	1.58395	0.472076	1	SPG7	p.A510V	c.1544C>T
16:g.89616953C>T	Amr	0	305	2	34260	0	1	1	SPG7	p.A572V	c.1730C>T
17:g.27068158C>T	Amr	0	305	1	34250	0	1	1	NEK8	p.R599*	c.1829C>T
17:g.3379665G>A	Amr	0	305	1	34260	0	1	1	ASPA	p.R71H	c.370G>A
17:g.3402354C>A	Amr	0	305	4	34230	0	1	1	ASPA	p.A305E	c.1072C>A
17:g.40693092C>T	Amr	0	305	1	34260	0	1	1	NAGLU	p.R297*	c.990C>T
17:g.41055964C>T	Amr	0	305	15	34260	0	1	1	G6PC	p.R83C	c.326C>T
17:g.41063408C>T	Amr	0	305	4	34252	0	1	1	G6PC	p.Q347*	c.1118C>T
17:g.45384950C>T	Amr	0	305	1	34256	0	1	1	ITGB3	p.R739*	c.2213C>T
17:g.48245014C>T	Amr	0	305	3	34234	0	1	1	SGCA	p.R77C	c.265C>T
17:g.48245366T>C	Amr	0	305	2	34254	0	1	1	SGCA	p.I124T	c.407T>C
17:g.48246607G>A	Amr	0	305	2	34180	0	1	1	SGCA	p.V247M	c.775G>A
17:g.56348226T>G	Amr	1	305	98	34256	1.14654	0.58472	1	MPO	p.	c.T>G
17:g.7125591T>C	Amr	0	305	6	34246	0	1	1	ACADVL	p.V306A	c.938T>C
17:g.73836587C>A	Amr	0	305	3	34260	0	1	1	UNC13D	p.	c.C>A
17:g.78090815G>C	Amr	0	305	3	34250	0	1	1	GAA	p.W746*	c.2457G>C
17:g.78092070C>T	Amr	0	305	7	33628	0	1	1	GAA	p.R854*	c.2779C>T
18:g.29172937G>A	Amr	0	305	2	34260	0	1	1	TTR	p.V50M	c.325G>A
18:g.33793365C>T	Amr	0	305	10	34240	0	1	1	MOCOS	p.R419*	c.1276C>T
18:g.61654237C>T	Amr	0	305	2	34260	0	1	1	SERPINB8	p.R284*	c.1106C>T
19:g.11227604G>A	Amr	0	305	1	34260	0	1	1	LDLR	p.G592E	c.1962G>A
19:g.13007063G>C	Amr	0	305	6	34260	0	1	1	GCDH	p.R227P	c.891G>C
19:g.13008632G>A	Amr	0	305	4	34248	0	1	1	GCDH	p.V400M	c.1409G>A
19:g.13008647A>G	Amr	0	305	3	34246	0	1	1	GCDH	p.M405V	c.1424A>G
19:g.13008674G>A	Amr	0	305	1	34220	0	1	1	GCDH	p.E414K	c.1451G>A
19:g.39063944C>T	Amr	0	305	1	34178	0	1	1	RYR1	NA	NA
19:g.41925187C>T	Amr	0	305	1	34114	0	1	1	BCKDHA	p.T245M	c.861C>T
19:g.55665463G>A	Amr	0	305	1	34196	0	1	1	TNNI3	NA	NA
19:g.7710082G>C	Amr	0	305	1	25912	0	1	1	STXBP2	p.	c.G>C
2:g.152467029C>T	Amr	0	305	1	34154	0	1	1	NEB	p.	c.C>T
2:g.201950249G>T	Amr	0	305	5	34232	0	1	1	NDUFB3	p.G70*	c.531G>T
2:g.219525876C>T	Amr	0	305	17	34260	0	1	1	BCS1L	p.R56*	c.865C>T
2:g.219677818C>T	Amr	0	305	4	33966	0	1	1	CYP27A1	p.T339M	c.1443C>T
2:g.219679132G>A	Amr	0	305	1	34260	0	1	1	CYP27A1	p.R405Q	c.1641G>A
2:g.219747090C>A	Amr	0	305	1	34254	0	1	1	WNT10A	p.C107*	c.954C>A
2:g.234237188C>T	Amr	0	305	11	34142	0	1	1	SAG	p.R193*	c.807C>T
2:g.241810808G>A	Amr	0	305	1	32264	0	1	1	AGXT	p.G156R	c.853G>A
2:g.241810850G>A	Amr	0	305	4	30426	0	1	1	AGXT	p.G170R	c.895G>A
2:g.241814576T>C	Amr	0	305	9	34236	0	1	1	AGXT	p.I244T	c.1118T>C
2:g.26644264C>T	Amr	0	305	5	34218	0	1	1	DRC1	p.Q118*	c.426C>T
2:g.26690232C>A	Amr	0	305	1	34260	0	1	1	OTOF	p.	c.C>A
2:g.44100948C>T	Amr	0	305	8	34260	0	1	1	ABCG8	p.R412*	c.1324C>T
2:g.44547563C>A	Amr	0	305	2	34238	0	1	1	SLC3A1	p.P615T	c.1919C>A
2:g.65237863G>A	Amr	0	305	4	34120	0	1	1	SLC1A4	p.E256K	c.1009G>A
2:g.71901372C>T	Amr	0	305	1	34260	0	1	1	DYSF	p.R1944*	c.5971C>T
2:g.71909727C>T	Amr	0	305	1	34252	0	1	1	DYSF	p.R2081C	c.6382C>T
2:g.73118535C>T	Amr	0	305	2	34256	0	1	1	SPR	p.R219*	c.728C>T
2:g.73118631A>T	Amr	0	305	4	34260	0	1	1	SPR	p.K251*	c.824A>T
2:g.99012462C>T	Amr	0	305	2	34240	0	1	1	CNGA3	p.R277C	c.1246C>T
2:g.99012861C>T	Amr	0	305	3	34218	0	1	1	CNGA3	p.R410W	c.1645C>T
20:g.18491519C>T	Amr	0	305	19	34260	0	1	1	SEC23B	p.R14W	c.472C>T
20:g.18496339G>A	Amr	0	305	1	34258	0	1	1	SEC23B	p.E109K	c.757G>A
20:g.18507152C>T	Amr	0	305	1	34260	0	1	1	SEC23B	p.R324*	c.1402C>T
20:g.21117104C>T	Amr	0	305	34	30438	0	1	1	PLK1S1	p.R76*	c.288C>T
20:g.3899342G>A	Amr	0	305	3	34260	0	1	1	PANK2	p.G521R	c.1567G>A
20:g.4680404G>A	Amr	0	305	2	34260	0	1	1	PRNP	p.V180I	c.825G>A
20:g.62324564C>T	Amr	0	305	1	34198	0	1	1	RTEL1	p.R998*	c.3338C>T
20:g.62324600C>T	Amr	0	305	2	34190	0	1	1	RTEL1	p.R1010*	c.3374C>T
21:g.43906573T>G	Amr	0	305	9	34258	0	1	1	RSPH1	p.G92AlafsTer	c.T>G
22:g.40750270C>T	Amr	0	305	1	34260	0	1	1	ADSL	p.R141W	c.477C>T
22:g.40754953C>T	Amr	0	305	2	34260	0	1	1	ADSL	p.R190*	c.624C>T
22:g.40757536C>T	Amr	0	305	1	34260	0	1	1	ADSL	p.R303C	c.963C>T
22:g.40760969G>A	Amr	0	305	4	34260	0	1	1	ADSL	p.R426H	c.1333G>A
22:g.46749726G>A	Amr	0	305	1	34248	0	1	1	TRMU	p.V279M	c.1175G>A
22:g.51065593C>T	Amr	0	305	4	33954	0	1	1	ARSA	p.	c.C>T
3:g.148714249G>C	Amr	0	305	42	34254	0	1	1	GYG1	p.D102H	c.604G>C
3:g.15685833G>A	Amr	0	305	2	34184	0	1	1	BTD	p.R157H	c.579G>A
3:g.15686118A>G	Amr	0	305	3	34260	0	1	1	BTD	p.D252G	c.864A>G
3:g.15686731A>C	Amr	0	305	8	34258	0	1	1	BTD	p.Q456H	c.1477A>C
3:g.15686958C>T	Amr	0	305	3	34180	0	1	1	BTD	p.T532M	c.1704C>T
3:g.15686975C>T	Amr	0	305	1	34144	0	1	1	BTD	p.R538C	c.1721C>T
3:g.183855425G>A	Amr	0	305	3	34258	0	1	1	EIF2B5	p.R113H	c.460G>A
3:g.33109737G>A	Amr	0	305	2	34190	0	1	1	GLB1	p.R148S	c.587G>T
3:g.33156042C>A	Amr	0	305	5	29076	0	1	1	CRTAP	p.	c.C>A
3:g.38593011_38593013delAGA	Amr	0	305	1	34250	0	1	1	SCN5A	NA	NA
4:g.110790888G>A	Amr	0	305	1	34200	0	1	1	LRIT3	p.C328Y	c.983G>A
4:g.123664110C>T	Amr	0	305	1	34236	0	1	1	BBS12	p.R355*	c.1444C>T
4:g.146560724C>T	Amr	0	305	1	33698	0	1	1	MMAA	p.R145*	c.1643C>T
4:g.15565018C>T	Amr	0	305	2	32740	0	1	1	CC2D2A	p.R1019*	c.3309C>T
4:g.159629677T>C	Amr	0	305	1	34254	0	1	1	ETFDH	p.*618Q	c.2184T>C
4:g.1807363A>G	Amr	0	305	1	34228	0	1	1	FGFR3	p.I540V	c.1874A>G
4:g.187195344C>T	Amr	0	305	1	34256	0	1	1	F11	p.Q134*	c.752C>T
4:g.187195347G>T	Amr	0	305	3	34254	0	1	1	F11	p.E135*	c.755G>T
4:g.187201412T>C	Amr	0	305	4	34258	0	1	1	F11	p.F301L	c.1253T>C
4:g.6303542G>A	Amr	0	305	5	34258	0	1	1	WFS1	p.G674R	c.2190G>A
4:g.658734G>A	Amr	0	305	1	34256	0	1	1	PDE6B	p.	c.G>A
4:g.996063G>C	Amr	0	305	2	33842	0	1	1	IDUA	p.A327P	c.1067G>C
5:g.118788316G>A	Amr	0	305	2	34258	0	1	1	HSD17B4	p.G16S	c.179G>A
5:g.131705800C>T	Amr	0	305	2	33926	0	1	1	SLC22A5	p.P46S	c.357C>T
5:g.137206519C>T	Amr	0	305	1	34254	0	1	1	MYOT	p.S60F	c.553C>T
5:g.147207583A>G	Amr	0	305	1	34094	0	1	1	SPINK1	p.	c.A>G
5:g.149357747C>T	Amr	0	305	10	34226	0	1	1	SLC26A2	p.R178*	c.800C>T
5:g.149359991C>T	Amr	0	305	41	34248	0	1	1	SLC26A2	p.R279W	c.1103C>T
5:g.156895736C>A	Amr	0	305	12	33788	0	1	1	NIPAL4	p.A176D	c.643C>A
5:g.70936895A>T	Amr	1	305	88	34242	1.27668	0.546265	1	MCCC2	p.L355F	c.1194A>T
5:g.74014629C>T	Amr	0	305	5	34260	0	1	1	HEXB	p.P417L	c.1367C>T
6:g.129712680C>T	Amr	0	305	2	34192	0	1	1	LAMA2	p.R1706*	c.5165C>T
6:g.137219380G>C	Amr	0	305	1	34244	0	1	1	PEX7	p.	c.G>C
6:g.158613139C>T	Amr	0	305	1	34256	0	1	1	GTF2H5	p.R56*	c.244C>T
6:g.159407455T>C	Amr	0	305	3	30926	0	1	1	RSPH3	p.	c.T>C
6:g.30886628C>T	Amr	0	305	4	34186	0	1	1	VARS2	p.T367I	c.1181C>T
6:g.32008783C>T	Amr	0	305	79	24616	0	1	1	CYP21A2	p.P454S	c.1518C>T
6:g.43488700G>A	Amr	0	305	24	34260	0	1	1	POLR1C	p.R279Q	c.924G>A
6:g.65523270C>A	Amr	0	305	2	22158	0	1	1	EYS	p.	c.C>A
6:g.80910740G>A	Amr	0	305	11	34180	0	1	1	BCKDHB	p.G278S	c.879G>A
6:g.80912831C>T	Amr	0	305	9	34190	0	1	1	BCKDHB	p.R285*	c.900C>T
7:g.107312690G>T	Amr	0	305	2	34244	0	1	1	SLC26A4	p.V138F	c.636G>T
7:g.107315415G>T	Amr	0	305	3	34260	0	1	1	SLC26A4	p.G209V	c.850G>T
7:g.107323983G>A	Amr	0	305	2	34172	0	1	1	SLC26A4	p.	c.G>A
7:g.107330645G>A	Amr	0	305	7	34230	0	1	1	SLC26A4	p.R409H	c.1450G>A
7:g.107330648C>T	Amr	0	305	4	34230	0	1	1	SLC26A4	p.T410M	c.1453C>T
7:g.107330665A>C	Amr	0	305	4	34222	0	1	1	SLC26A4	p.T416P	c.1470A>C
7:g.107334918T>G	Amr	0	305	3	34180	0	1	1	SLC26A4	p.L445W	c.1558T>G
7:g.107555951G>T	Amr	0	305	2	34212	0	1	1	DLD	p.G229C	c.966G>T
7:g.117171028C>T	Amr	0	305	1	34114	0	1	1	CFTR	p.R117G	c.481C>T
7:g.117174420G>T	Amr	0	305	5	34174	0	1	1	CFTR	p.	c.G>T
7:g.117175339T>G	Amr	0	305	18	34258	0	1	1	CFTR	p.L206W	c.749T>G
7:g.117246808G>A	Amr	0	305	2	34198	0	1	1	CFTR	p.	c.G>A
7:g.117254753G>C	Amr	0	305	30	34182	0	1	1	CFTR	p.D1152H	c.3586G>C
7:g.143036397A>G	Amr	0	305	19	34260	0	1	1	CLCN1	p.M485V	c.1540A>G
7:g.146997331C>T	Amr	0	305	2	34224	0	1	1	CNTNAP2	p.R483*	c.1963C>T
7:g.65546812G>A	Amr	0	305	13	34240	0	1	1	ASL	p.R12Q	c.137G>A
7:g.65551738G>A	Amr	0	305	2	32238	0	1	1	ASL	p.V178M	c.634G>A
7:g.65554101A>G	Amr	0	305	3	34258	0	1	1	ASL	p.Q55R	c.162A>G
7:g.73469100G>A	Amr	0	305	2	34260	0	1	1	ELN	p.	c.G>A
8:g.145584264T>C	Amr	0	305	1	34106	0	1	1	SLC52A2	p.L339P	c.1599T>C
8:g.38111160G>C	Amr	0	305	2	34256	0	1	1	DDHD2	p.D660H	c.2503G>C
8:g.43028883C>T	Amr	0	305	1	33882	0	1	1	HGSNAT	p.P283L	c.890C>T
8:g.6357381G>A	Amr	0	305	1	34194	0	1	1	MCPH1	p.W715*	c.2221G>A
8:g.75275175C>G	Amr	0	305	1	34242	0	1	1	GDAP1	p.S194*	c.661C>G
8:g.94777845A>T	Amr	0	305	1	34256	0	1	1	TMEM67	p.R208*	c.680A>T
8:g.94792861T>C	Amr	0	305	3	34260	0	1	1	TMEM67	p.M252T	c.813T>C
8:g.94808198T>C	Amr	0	305	1	34252	0	1	1	TMEM67	p.C615R	c.1901T>C
9:g.103055234C>T	Amr	0	305	2	34242	0	1	1	INVS	p.R899*	c.2880C>T
9:g.108358912C>T	Amr	0	305	1	34244	0	1	1	FKTN	p.R47*	c.263C>T
9:g.123812470G>A	Amr	0	305	10	34258	0	1	1	C5	p.Q19*	c.85G>A
9:g.131095844C>T	Amr	0	305	1	33644	0	1	1	COQ4	p.R240C	c.1041C>T
9:g.133364791C>T	Amr	0	305	2	34258	0	1	1	ASS1	p.R304W	c.1391C>T
9:g.133364851G>A	Amr	0	305	5	34260	0	1	1	ASS1	p.G324S	c.1451G>A
9:g.133374932G>A	Amr	0	305	8	34164	0	1	1	ASS1	p.G390R	c.1649G>A
9:g.136501834T>C	Amr	0	305	15	34164	0	1	1	DBH	p.	c.T>C
9:g.34513163G>A	Amr	0	305	3	34260	0	1	1	DNAI1	p.G515S	c.1714G>A
9:g.34647855C>T	Amr	0	305	7	34260	0	1	1	GALT	p.S135L	c.446C>T
9:g.34648167A>G	Amr	0	305	28	34258	0	1	1	GALT	p.Q103R	c.368A>G
9:g.34648350T>C	Amr	0	305	1	34260	0	1	1	GALT	p.L110P	c.389T>C
9:g.34648376C>T	Amr	0	305	1	34258	0	1	1	GALT	p.R119*	c.415C>T
9:g.34649029G>T	Amr	0	305	9	34260	0	1	1	GALT	p.K285N	c.897G>T
9:g.34657328C>T	Amr	0	305	1	34258	0	1	1	IL11RA	p.Q159*	c.1831C>T
9:g.6540050C>G	Amr	0	305	1	34260	0	1	1	GLDC	p.	c.C>G
9:g.79834914C>T	Amr	0	305	1	34222	0	1	1	VPS13A	p.R267*	c.1059C>T
1:g.16382003G>A	Eas	0	652	3	17674	0	1	1	CLCNKB	p.W610*	c.1941G>A
1:g.21900187G>A	Eas	0	652	1	17684	0	1	1	ALPL	p.E298K	c.1142G>A
1:g.237058770C>T	Eas	0	652	1	16126	0	1	1	MTR	p.P1173L	c.3912C>T
1:g.53668099C>T	Eas	0	652	4	17692	0	1	1	CPT2	p.S113L	c.853C>T
1:g.53676232C>T	Eas	0	652	1	17692	0	1	1	CPT2	p.R296*	c.1401C>T
10:g.124797364G>A	Eas	0	652	1	17688	0	1	1	ACADSB	p.	c.G>A
10:g.89487160C>T	Eas	0	652	1	17640	0	1	1	PAPSS2	p.R334*	c.1263C>T
11:g.108013227C>T	Eas	0	652	1	17692	0	1	1	ACAT1	p.T297M	c.981C>T
11:g.112099388A>G	Eas	0	652	27	17650	0	1	1	PTS	p.N52S	c.234A>G
11:g.118220583A>T	Eas	0	652	1	17446	0	1	1	CD3G	p.K69*	c.273A>T
11:g.2799254G>A	Eas	0	652	1	17690	0	1	1	KCNQ1	NA	NA
11:g.46748311G>A	Eas	0	652	1	17692	0	1	1	F2	p.E352K	c.1110G>A
11:g.47603988C>T	Eas	0	652	1	17692	0	1	1	NDUFS3	p.R199W	c.677C>T
11:g.76873900G>A	Eas	0	652	1	17278	0	1	1	MYO7A	p.G519D	c.1828G>A
12:g.102157979C>T	Eas	0	652	3	17692	0	1	1	GNPTAB	p.	c.C>T
12:g.110034320G>A	Eas	0	652	2	17688	0	1	1	MVK	p.V377I	c.1205G>A
12:g.121177159C>T	Eas	0	652	1	17572	0	1	1	ACADS	p.R383C	c.1298C>T
14:g.20940627C>T	Eas	0	652	2	17690	0	1	1	PNP	p.R58*	c.318C>T
14:g.31542174C>T	Eas	0	652	3	17692	0	1	1	AP4S1	p.R97*	c.497C>T
14:g.51378873C>T	Eas	0	652	1	17692	0	1	1	PYGL	p.	c.C>T
14:g.68191267C>T	Eas	0	652	1	17690	0	1	1	RDH12	p.T49M	c.470C>T
14:g.88903909C>T	Eas	0	652	3	17668	0	1	1	SPATA7	p.R395*	c.1472C>T
15:g.42693953G>A	Eas	0	652	1	17646	0	1	1	CAPN3	p.R490Q	c.1688G>A
15:g.72105913G>A	Eas	0	652	1	16188	0	1	1	NR2E3	p.R311Q	c.1122G>A
16:g.21734300G>A	Eas	0	652	1	17682	0	1	1	OTOA	p.	c.G>A
16:g.5121865C>A	Eas	0	652	1	17154	0	1	1	ALG1	p.C5*	c.46C>A
16:g.56899326C>T	Eas	0	652	11	17692	0	1	1	SLC12A3	p.T60M	c.208C>T
16:g.57693446C>T	Eas	0	652	1	17568	0	1	1	GPR56	p.R476*	c.1866C>T
16:g.8941632G>A	Eas	0	652	2	17690	0	1	1	PMM2	p.V231M	c.757G>A
16:g.89598369G>A	Eas	0	652	3	17670	0	1	1	SPG7	p.G349S	c.1060G>A
16:g.89616953C>T	Eas	0	652	1	17692	0	1	1	SPG7	p.A572V	c.1730C>T
17:g.14063243C>T	Eas	0	652	1	17608	0	1	1	COX10	p.P225L	c.751C>T
17:g.27068158C>T	Eas	0	652	3	17692	0	1	1	NEK8	p.R599*	c.1829C>T
17:g.3559997G>A	Eas	0	652	5	17692	0	1	1	CTNS	p.G197R	c.1048G>A
17:g.41055964C>T	Eas	0	652	1	17692	0	1	1	G6PC	p.R83C	c.326C>T
17:g.41063017G>T	Eas	1	652	21	17690	1.29242	0.549201	1	G6PC	p.L216	c.727G>T
17:g.45363729C>T	Eas	0	652	1	17692	0	1	1	ITGB3	p.R229W	c.683C>T
17:g.48245014C>T	Eas	0	652	1	17678	0	1	1	SGCA	p.R77C	c.265C>T
17:g.56348226T>G	Eas	0	652	1	17692	0	1	1	MPO	p.	c.T>G
17:g.7124932G>A	Eas	0	652	1	17692	0	1	1	ACADVL	p.G208S	c.643G>A
17:g.7127359C>T	Eas	0	652	2	17692	0	1	1	ACADVL	p.R492W	c.1495C>T
17:g.78078931G>A	Eas	0	652	2	17548	0	1	1	GAA	p.T182	c.765G>A
17:g.78090815G>C	Eas	0	652	7	17692	0	1	1	GAA	p.W746*	c.2457G>C
18:g.28972163C>T	Eas	0	652	1	17682	0	1	1	DSG4	p.R289*	c.894C>T
18:g.33840055C>T	Eas	0	652	1	17692	0	1	1	MOCOS	p.R776C	c.2347C>T
19:g.38934252C>T	Eas	0	652	2	17692	0	1	1	RYR1	NA	NA
19:g.38986923C>T	Eas	0	652	1	17690	0	1	1	RYR1	NA	NA
19:g.41925187C>T	Eas	0	652	2	17642	0	1	1	BCKDHA	p.T245M	c.861C>T
19:g.55665463G>A	Eas	0	652	3	17284	0	1	1	TNNI3	NA	NA
2:g.113817043C>T	Eas	0	652	3	17692	0	1	1	IL36RN	p.R10*	c.189C>T
2:g.219677818C>T	Eas	0	652	2	17672	0	1	1	CYP27A1	p.T339M	c.1443C>T
2:g.233407702C>T	Eas	0	652	1	17692	0	1	1	CHRNG	p.R239C	c.736C>T
2:g.234237188C>T	Eas	0	652	1	17282	0	1	1	SAG	p.R193*	c.807C>T
2:g.99012939C>T	Eas	0	652	2	17688	0	1	1	CNGA3	p.R436W	c.1723C>T
20:g.18491519C>T	Eas	0	652	3	17692	0	1	1	SEC23B	p.R14W	c.472C>T
20:g.18496339G>A	Eas	0	652	1	17692	0	1	1	SEC23B	p.E109K	c.757G>A
20:g.18507152C>T	Eas	0	652	1	17692	0	1	1	SEC23B	p.R324*	c.1402C>T
20:g.3897602C>T	Eas	0	652	1	17686	0	1	1	PANK2	p.R481*	c.1447C>T
21:g.45706968C>T	Eas	0	652	1	17306	0	1	1	AIRE	p.R139*	c.542C>T
3:g.135975430C>T	Eas	0	652	2	17692	0	1	1	PCCB	p.R113*	c.354C>T
3:g.136048782C>T	Eas	0	652	1	17682	0	1	1	PCCB	p.R532C	c.1611C>T
3:g.15685833G>A	Eas	0	652	1	17618	0	1	1	BTD	p.R157H	c.579G>A
4:g.123844298A>G	Eas	0	652	1	17690	0	1	1	SPATA5	p.M1L	c.70A>C
4:g.159603421G>A	Eas	1	652	30	17692	0.904357	1	1	ETFDH	p.A84T	c.582G>A
4:g.187126358A>C	Eas	1	652	18	17692	1.50821	0.497396	1	CYP4V2	p.H331P	c.1296A>C
4:g.6303542G>A	Eas	0	652	4	17688	0	1	1	WFS1	p.G674R	c.2190G>A
5:g.1213632C>T	Eas	0	652	1	17690	0	1	1	SLC6A19	p.R240*	c.774C>T
5:g.177034310C>T	Eas	0	652	1	17234	0	1	1	B4GALT7	p.R141W	c.532C>T
5:g.60368963C>T	Eas	0	652	5	17664	0	1	1	NDUFAF2	p.R47*	c.266C>T
6:g.129712680C>T	Eas	0	652	1	17622	0	1	1	LAMA2	p.R1706*	c.5165C>T
6:g.129722399C>T	Eas	0	652	2	17684	0	1	1	LAMA2	p.R1826*	c.5525C>T
6:g.80912831C>T	Eas	0	652	1	17660	0	1	1	BCKDHB	p.R285*	c.900C>T
7:g.107329499T>C	Eas	0	652	5	17686	0	1	1	SLC26A4	p.F335L	c.1227T>C
7:g.107330648C>T	Eas	0	652	7	17684	0	1	1	SLC26A4	p.T410M	c.1453C>T
7:g.143021535C>T	Eas	0	652	1	17692	0	1	1	CLCN1	p.T268M	c.890C>T
7:g.150649718G>A	Eas	0	652	1	17692	0	1	1	KCNH2	NA	NA
7:g.40228168C>T	Eas	0	652	2	16126	0	1	1	SUGCT	p.R108*	c.346C>T
8:g.110099790C>T	Eas	0	652	2	17692	0	1	1	TRHR	p.R17*	c.400C>T
8:g.43028883C>T	Eas	0	652	3	17194	0	1	1	HGSNAT	p.P283L	c.890C>T
8:g.75276294C>T	Eas	0	652	1	17690	0	1	1	GDAP1	p.R257*	c.849C>T
9:g.12704564C>T	Eas	0	652	1	17678	0	1	1	TYRP1	p.R374*	c.1249C>T
9:g.133355785G>A	Eas	0	652	1	17692	0	1	1	ASS1	p.V263M	c.1268G>A
9:g.133364791C>T	Eas	0	652	1	17692	0	1	1	ASS1	p.R304W	c.1391C>T
9:g.133364851G>A	Eas	0	652	1	17692	0	1	1	ASS1	p.G324S	c.1451G>A
9:g.134397500C>T	Eas	0	652	1	17692	0	1	1	POMT1	p.P653L	c.2137C>T
1:g.156106995G>A	Eur	0	8279	2	106968	0	1	1	LMNA	NA	NA
1:g.20971042G>A	Eur	1	8279	8	124384	1.87819	0.440082	1	PINK1	p.R279H	c.930G>A
1:g.215853720T>C	Eur	0	8279	1	123060	0	1	1	USH2A	p.	c.T>C
1:g.21889712G>A	Eur	2	8279	28	124168	1.07126	0.711515	1	ALPL	p.R136H	c.657G>A
1:g.21900176A>C	Eur	0	8279	7	124204	0	1	1	ALPL	p.D294A	c.1131A>C
1:g.237058770C>T	Eur	1	8279	12	106398	1.071	1	1	MTR	p.P1173L	c.3912C>T
1:g.26136244G>A	Eur	3	8279	41	123782	1.09401	0.754858	1	SEPN1	p.G315S	c.998G>A
1:g.26140381G>A	Eur	1	8279	9	123646	1.65949	0.476978	1	SEPN1	p.R466Q	c.1452G>A
1:g.53676232C>T	Eur	0	8279	3	124290	0	1	1	CPT2	p.R296*	c.1401C>T
1:g.55464862G>A	Eur	1	8279	8	124232	1.8759	0.440467	1	BSND	p.M1I	c.257G>A
10:g.73122246G>A	Eur	0	8279	8	124286	0	1	1	SLC29A3	p.G437R	c.1361G>A
10:g.78317029C>T	Eur	0	8279	2	124360	0	1	1	C10orf11	p.R194*	c.795C>T
10:g.79753126C>T	Eur	0	8279	6	124112	0	1	1	POLR3A	p.	c.C>T
11:g.108009661A>G	Eur	0	8279	14	124312	0	1	1	ACAT1	p.N158D	c.563A>G
11:g.108009662A>G	Eur	0	8279	1	124302	0	1	1	ACAT1	p.N158S	c.564A>G
11:g.108013227C>T	Eur	0	8279	1	124150	0	1	1	ACAT1	p.T297M	c.981C>T
11:g.20639301C>A	Eur	0	8279	2	124364	0	1	1	SLC6A5	p.Y377*	c.1404C>A
11:g.22284590G>A	Eur	1	8279	19	123918	0.787745	1	1	ANO5	p.	c.G>A
11:g.2606494A>G	Eur	1	8279	9	124354	1.669	0.475106	1	KCNQ1	NA	NA
11:g.36596420G>T	Eur	1	8279	25	124008	0.599083	1	1	RAG1	p.W522C	c.1678G>T
11:g.5248159C>T	Eur	1	8279	17	124294	0.883111	1	1	HBB	p.	c.C>A
11:g.68696672T>C	Eur	1	8279	14	123754	1.06775	1	1	IGHMBP2	p.L361P	c.1193T>C
11:g.68701332C>A	Eur	2	8279	29	115208	0.959693	1	1	IGHMBP2	p.C496*	c.1599C>A
11:g.71146886C>A	Eur	1	8279	13	111302	1.03416	1	1	DHCR7	p.	c.C>G
11:g.76901153G>A	Eur	1	8279	10	91926	1.11035	0.612727	1	MYO7A	p.R1240Q	c.3991G>A
11:g.76917165C>T	Eur	0	8279	1	122764	0	1	1	MYO7A	p.P1887L	c.5932C>T
12:g.121175696T>C	Eur	0	8279	1	124338	0	1	1	ACADS	p.W177R	c.680T>C
12:g.6978464G>A	Eur	0	8279	2	124302	0	1	1	TPI1	p.G160R	c.815G>A
12:g.88479815C>T	Eur	1	8279	13	119128	1.10686	0.609639	1	CEP290	p.	c.C>T
14:g.31542174C>T	Eur	1	8279	13	124322	1.15514	0.594494	1	AP4S1	p.R97*	c.497C>T
14:g.61442765C>T	Eur	1	8279	10	124356	1.5021	0.507867	1	TRMT5	p.R291H	c.1257C>T
14:g.68191923C>A	Eur	0	8279	4	124382	0	1	1	RDH12	p.L99I	c.619C>A
14:g.75472570G>T	Eur	3	8279	52	124364	0.866581	1	1	EIF2B2	p.G200V	c.679G>T
14:g.88903909C>T	Eur	0	8279	2	123766	0	1	1	SPATA7	p.R395*	c.1472C>T
15:g.40702898G>A	Eur	0	8279	1	124380	0	1	1	IVD	p.G123R	c.391G>A
15:g.42691799G>A	Eur	0	8279	11	123852	0	1	1	CAPN3	p.E435K	c.1522G>A
15:g.42693952C>T	Eur	1	8279	13	124232	1.1543	0.594751	1	CAPN3	p.R490W	c.1687C>T
15:g.75185647G>A	Eur	2	8279	64	123686	0.46674	0.441301	1	MPI	p.R219Q	c.723G>A
16:g.47630336T>A	Eur	1	8279	14	124326	1.07262	0.619804	1	PHKB	p.Y419*	c.1281T>A
16:g.57693446C>T	Eur	0	8279	6	123682	0	1	1	GPR56	p.R476*	c.1866C>T
16:g.66583862G>A	Eur	1	8279	2	28708	1.73384	0.532425	1	TK2	p.Q35*	c.454G>A
16:g.72048540C>T	Eur	5	8279	77	123788	0.970895	1	1	DHODH	p.R135C	c.424C>T
16:g.8905030G>A	Eur	3	8279	23	80842	1.27375	0.729794	1	PMM2	p.D148N	c.508G>A
16:g.8941632G>A	Eur	1	8279	10	124254	1.50087	0.508144	1	PMM2	p.V231M	c.757G>A
17:g.40693092C>T	Eur	1	8279	11	124380	1.36581	0.538521	1	NAGLU	p.R297*	c.990C>T
17:g.40695468C>T	Eur	0	8279	1	107066	0	1	1	NAGLU	p.R482W	c.1545C>T
17:g.41061435G>C	Eur	1	8279	12	124340	1.25159	0.567437	1	G6PC	p.G188R	c.641G>C
17:g.48246607G>A	Eur	2	8279	24	123642	1.24459	0.677184	1	SGCA	p.V247M	c.775G>A
17:g.7487182T>C	Eur	0	8279	3	123986	0	1	1	MPDU1	p.M1T	c.218T>C
17:g.78079656G>A	Eur	0	8279	2	118988	0	1	1	GAA	p.G219R	c.874G>A
17:g.78092070C>T	Eur	0	8279	3	121940	0	1	1	GAA	p.R854*	c.2779C>T
18:g.28972163C>T	Eur	0	8279	2	124066	0	1	1	DSG4	p.R289*	c.894C>T
18:g.29126404_29126407delAGAG	Eur	1	8279	8	123682	1.8676	0.441864	1	DSG2	NA	NA
18:g.33793365C>T	Eur	2	8279	38	124220	0.78964	1	1	MOCOS	p.R419*	c.1276C>T
18:g.61471522C>T	Eur	0	8279	2	121264	0	1	1	SERPINB7	p.R266*	c.1121C>T
19:g.11224296G>A	Eur	1	8279	9	124334	1.66873	0.475158	1	LDLR	NA	NA
19:g.13008647A>G	Eur	0	8279	2	124234	0	1	1	GCDH	p.M405V	c.1424A>G
19:g.38934252C>T	Eur	0	8279	14	124252	0	1	1	RYR1	NA	NA
19:g.7712322G>A	Eur	3	8279	49	122726	0.907543	1	1	STXBP2	p.G541S	c.1652G>A
2:g.20189045T>C	Eur	0	8279	1	124370	0	1	1	WDR35	p.	c.T>C
2:g.219525876C>T	Eur	2	8279	23	124366	1.30632	0.66772	1	BCS1L	p.R56*	c.865C>T
2:g.219678909C>T	Eur	4	8279	46	124182	1.30446	0.55349	1	CYP27A1	p.R395C	c.1610C>T
2:g.219679132G>A	Eur	0	8279	1	124372	0	1	1	CYP27A1	p.R405Q	c.1641G>A
2:g.224824538T>G	Eur	2	8279	51	124332	0.588819	0.772941	1	MRPL44	p.L156R	c.536T>G
2:g.234681059T>G	Eur	0	8279	3	124076	0	1	1	UGT1A8;UGT1A10;UGT1A6	p.Y487D	c.1459T>G
2:g.241808663C>T	Eur	0	8279	1	124284	0	1	1	AGXT	p.S81L	c.629C>T
2:g.241810796T>A	Eur	1	8279	18	110212	0.739525	1	1	AGXT	p.F152I	c.841T>A
2:g.241810850G>A	Eur	7	8279	97	103934	0.905872	1	1	AGXT	p.G170R	c.895G>A
2:g.71901372C>T	Eur	0	8279	2	124384	0	1	1	DYSF	p.R1944*	c.5971C>T
2:g.73118631A>T	Eur	1	8279	12	124382	1.25201	0.567318	1	SPR	p.K251*	c.824A>T
2:g.74058095C>T	Eur	1	8279	12	124382	1.25201	0.567318	1	STAMBP	p.R38S	c.615C>T
20:g.18505624C>T	Eur	1	8279	10	124284	1.50123	0.508063	1	SEC23B	p.R217*	c.1081C>T
20:g.31395666G>A	Eur	0	8279	1	124330	0	1	1	DNMT3B	p.R840Q	c.2840G>A
20:g.44637567T>A	Eur	0	8279	8	123888	0	1	1	MMP9	p.M1R	c.21T>A
20:g.62324513C>T	Eur	0	8279	6	123750	0	1	1	RTEL1	p.R981W	c.3287C>T
20:g.62324600C>T	Eur	1	8279	13	123258	1.14525	0.597542	1	RTEL1	p.R1010*	c.3374C>T
21:g.44589354C>T	Eur	0	8279	1	122088	0	1	1	CRYAA	p.R49C	c.237C>T
21:g.45194641C>G	Eur	2	8279	36	124350	0.834397	1	1	CSTB	p.	c.C>G
21:g.45709656C>T	Eur	10	8279	170	123496	0.877307	0.877279	1	AIRE	p.R257*	c.896C>T
22:g.40757536C>T	Eur	0	8279	1	124366	0	1	1	ADSL	p.R303C	c.963C>T
22:g.51065593C>T	Eur	11	8279	129	117450	1.20998	0.495075	1	ARSA	p.	c.C>T
3:g.136012626C>T	Eur	1	8279	11	124174	1.36355	0.539094	1	PCCB	p.P248L	c.760C>T
3:g.33109737G>T	Eur	1	8279	8	123594	1.86606	0.442088	1	GLB1	p.R148S	c.587G>T
3:g.33156042C>A	Eur	1	8279	8	86442	1.30517	0.560973	1	CRTAP	p.	c.C>A
3:g.38663981G>A	Eur	0	8279	1	117486	0	1	1	SCN5A	NA	NA
4:g.123848876G>A	Eur	0	8279	16	123938	0	0.620165	1	SPATA5	p.R84Q	c.320G>A
4:g.159603421G>A	Eur	0	8279	3	124328	0	1	1	ETFDH	p.A84T	c.582G>A
4:g.159627422C>T	Eur	1	8279	10	124254	1.50087	0.508144	1	ETFDH	p.P456L	c.1699C>T
4:g.187157943C>T	Eur	0	8279	14	124236	0	1	1	KLKB1	p.R113*	c.524C>T
4:g.981646C>T	Eur	5	8279	106	119576	0.681082	0.560306	1	IDUA	p.Q70*	c.296C>T
4:g.996063G>C	Eur	1	8279	12	119948	1.20737	0.580089	1	IDUA	p.A327P	c.1067G>C
5:g.118788316G>A	Eur	4	8279	43	123104	1.38337	0.539029	1	HSD17B4	p.G16S	c.179G>A
5:g.147207583A>G	Eur	1	8279	10	122762	1.48285	0.512233	1	SPINK1	p.	c.A>G
5:g.149357747C>T	Eur	2	8279	22	124010	1.36179	0.660262	1	SLC26A2	p.R178*	c.800C>T
6:g.24302274T>C	Eur	0	8279	5	120532	0	1	1	DCDC2	p.	c.T>C
6:g.24515471G>A	Eur	1	8279	14	124376	1.07305	0.61966	1	ALDH5A1	p.G281E	c.870G>A
6:g.80910740G>A	Eur	8	8279	106	123942	1.12998	0.697307	1	BCKDHB	p.G278S	c.879G>A
6:g.86181054C>A	Eur	0	8279	1	124146	0	1	1	NT5E	p.S221*	c.711C>A
7:g.107302082A>G	Eur	1	8279	15	78200	0.629671	1	1	SLC26A4	p.	c._3_2A>GA>G
7:g.107302171G>C	Eur	1	8279	14	74316	0.641136	1	1	SLC26A4	p.E29Q	c.309G>C
7:g.107330645G>A	Eur	1	8279	15	123802	0.996916	1	1	SLC26A4	p.R409H	c.1450G>A
7:g.107330648C>T	Eur	1	8279	15	123812	0.996996	1	1	SLC26A4	p.T410M	c.1453C>T
7:g.107330665A>C	Eur	3	8279	44	123786	1.01945	1	1	SLC26A4	p.T416P	c.1470A>C
7:g.107559543C>T	Eur	0	8279	1	124256	0	1	1	DLD	p.P488L	c.1744C>T
7:g.117171028C>T	Eur	2	8279	46	124086	0.651558	0.768596	1	CFTR	p.R117G	c.481C>T
7:g.117171169G>T	Eur	1	8279	15	120940	0.973866	1	1	CFTR	p.	c.G>T
7:g.117180284C>T	Eur	0	8279	8	124168	0	1	1	CFTR	p.R334W	c.1132C>T
7:g.117188849C>A	Eur	1	8279	12	119964	1.20753	0.580042	1	CFTR	p.A455E	c.1496C>A
7:g.117246808G>A	Eur	0	8279	1	124030	0	1	1	CFTR	p.	c.G>A
7:g.143027865G>A	Eur	1	8279	12	124262	1.2508	0.567657	1	CLCN1	p.G285E	c.941G>A
7:g.143029583T>G	Eur	3	8279	65	124366	0.693195	0.800119	1	CLCN1	p.F413C	c.1325T>G
7:g.143036397A>G	Eur	5	8279	72	124380	1.04334	0.814028	1	CLCN1	p.M485V	c.1540A>G
7:g.21789320C>T	Eur	1	8279	10	123366	1.49014	0.510571	1	DNAH11	p.R2907*	c.8750C>T
7:g.65554101A>G	Eur	1	8279	20	124294	0.750621	1	1	ASL	p.Q55R	c.162A>G
9:g.103055234C>T	Eur	1	8279	10	124284	1.50123	0.508063	1	INVS	p.R899*	c.2880C>T
9:g.134397500C>T	Eur	1	8279	9	124362	1.66911	0.475085	1	POMT1	p.P653L	c.2137C>T
X:g.107842023G>A	Eur	1	8279	15	89247	0.718603	1	1	COL4A5	p.G624D	c.2115G>A
1:g.145416614G>T	Oth	0	26	1	5620	0	1	1	HFE2	p.G320V	c.1197G>T
1:g.173800770T>C	Oth	0	26	2	5588	0	1	1	DARS2	p.	c.T>C
1:g.197396856A>T	Oth	0	26	2	5572	0	1	1	CRB1	p.K801*	c.2536A>T
1:g.20971042G>A	Oth	0	26	1	5620	0	1	1	PINK1	p.R279H	c.930G>A
1:g.215853720T>C	Oth	0	26	6	5562	0	1	1	USH2A	p.	c.T>C
1:g.21890632G>A	Oth	0	26	13	5618	0	1	1	ALPL	p.E191K	c.821G>A
1:g.26764719A>G	Oth	0	26	3	5620	0	1	1	DHDDS	p.K42E	c.201A>G
1:g.45973938C>T	Oth	0	26	1	5542	0	1	1	MMACHC	p.R111*	c.611C>T
1:g.45974478G>C	Oth	0	26	2	5522	0	1	1	MMACHC	p.G147A	c.720G>C
1:g.53668099C>T	Oth	0	26	11	5620	0	1	1	CPT2	p.S113L	c.853C>T
1:g.76198571C>T	Oth	0	26	2	5596	0	1	1	ACADM	p.L88F	c.270C>T
1:g.76215192A>G	Oth	0	26	10	5608	0	1	1	ACADM	p.D270G	c.817A>G
10:g.101591826C>T	Oth	0	26	2	5620	0	1	1	ABCC2	p.R1066*	c.3309C>T
10:g.101595950A>T	Oth	0	26	5	5620	0	1	1	ABCC2	p.I1173F	c.3630A>T
10:g.124797364G>A	Oth	0	26	2	5604	0	1	1	ACADSB	p.	c.G>A
10:g.13337608T>C	Oth	0	26	1	5590	0	1	1	PHYH	p.	c.T>C
11:g.108009662A>G	Oth	0	26	1	5616	0	1	1	ACAT1	p.N158S	c.564A>G
11:g.108013227C>T	Oth	0	26	1	5616	0	1	1	ACAT1	p.T297M	c.981C>T
11:g.22284590G>A	Oth	0	26	2	5594	0	1	1	ANO5	p.	c.G>A
11:g.36596420G>T	Oth	0	26	2	5602	0	1	1	RAG1	p.W522C	c.1678G>T
11:g.47364249G>A	Oth	0	26	1	5538	0	1	1	MYBPC3	NA	NA
11:g.61161437G>T	Oth	0	26	3	5540	0	1	1	TMEM216	p.R73H	c.1163G>A
11:g.61165269C>T	Oth	0	26	1	5530	0	1	1	TMEM216	p.R85*	c.1198C>T
11:g.6415434G>T	Oth	0	26	1	5614	0	1	1	SMPD1	p.R498L	c.1661G>T
11:g.64361219G>A	Oth	0	26	1	5612	0	1	1	SLC22A12	p.W258*	c.1521G>A
11:g.66293652T>G	Oth	0	26	8	5612	0	1	1	BBS1	p.M427R	c.1358T>G
11:g.66299163G>T	Oth	0	26	1	5620	0	1	1	BBS1	p.E586*	c.1834G>T
11:g.6638385C>G	Oth	0	26	1	5620	0	1	1	TPP1	p.	c.C>G
11:g.71146886C>G	Oth	0	26	29	5304	0	1	1	DHCR7	p.	c.C>G
12:g.121164918C>T	Oth	0	26	1	5620	0	1	1	ACADS	p.R46W	c.287C>T
12:g.121174897C>T	Oth	0	26	7	5132	0	1	1	ACADS	p.R107C	c.470C>T
12:g.121177150C>T	Oth	0	26	3	5594	0	1	1	ACADS	p.R380W	c.1289C>T
12:g.121177159C>T	Oth	0	26	1	5580	0	1	1	ACADS	p.R383C	c.1298C>T
12:g.15130981C>G	Oth	0	26	1	5610	0	1	1	PDE6H	p.S12*	c.141C>G
12:g.21375289C>T	Oth	0	26	20	3308	0	1	1	SLCO1B1	p.R580*	c.1834C>T
12:g.31250818G>C	Oth	0	26	2	5620	0	1	1	DDX11	p.	c.G>C
12:g.40734202G>A	Oth	0	26	6	5612	0	1	1	LRRK2	p.G2019S	c.6113G>A
12:g.44172041C>T	Oth	0	26	2	5612	0	1	1	IRAK4	p.Q293*	c.948C>T
12:g.48525177G>A	Oth	0	26	3	5610	0	1	1	PFKM	p.	c.G>A
12:g.52310003G>A	Oth	0	26	1	5612	0	1	1	ACVRL1	p.R411Q	c.1515G>A
12:g.56115128C>T	Oth	0	26	2	5602	0	1	1	RDH5	p.R54*	c.312C>T
12:g.58190244C>T	Oth	0	26	7	5184	0	1	1	TSFM	p.Q307*	c.945C>T
12:g.64202558C>T	Oth	0	26	1	5576	0	1	1	TMEM5	p.R340*	c.1176C>T
13:g.31843415G>A	Oth	0	26	5	5588	0	1	1	B3GALTL	p.	c.G>A
13:g.51519581G>A	Oth	0	26	5	5608	0	1	1	RNASEH2B	p.A177T	c.928G>A
14:g.24729019T>C	Oth	0	26	1	5586	0	1	1	TGM1	p.	c.T>C
14:g.31542174C>T	Oth	0	26	1	5616	0	1	1	AP4S1	p.R97*	c.497C>T
14:g.61442765C>T	Oth	0	26	1	5620	0	1	1	TRMT5	p.R291H	c.1257C>T
14:g.68191923C>A	Oth	0	26	1	5620	0	1	1	RDH12	p.L99I	c.619C>A
14:g.73659420G>C	Oth	0	26	1	5620	0	1	1	PSEN1	p.G206A	c.889G>C
14:g.75472570G>T	Oth	0	26	2	5620	0	1	1	EIF2B2	p.G200V	c.679G>T
15:g.40707653C>T	Oth	0	26	4	5620	0	1	1	IVD	p.A314V	c.965C>T
15:g.42693949C>T	Oth	0	26	1	5612	0	1	1	CAPN3	p.R489W	c.1684C>T
15:g.43695895G>T	Oth	0	26	2	5510	0	1	1	TUBGCP4	p.L582	c.1986G>T
15:g.72105913G>A	Oth	0	26	4	5270	0	1	1	NR2E3	p.R311Q	c.1122G>A
15:g.72638575C>G	Oth	0	26	1	5602	0	1	1	HEXA	p.	c.C>G
15:g.72640388C>T	Oth	0	26	1	5618	0	1	1	HEXA	p.	c.C>T
15:g.75185647G>A	Oth	0	26	6	5616	0	1	1	MPI	p.R219Q	c.723G>A
15:g.75189391G>A	Oth	0	26	1	5620	0	1	1	MPI	p.R295H	c.951G>A
15:g.90319895G>T	Oth	0	26	4	3594	0	1	1	MESP2	p.E103*	c.307G>T
16:g.21734300G>A	Oth	0	26	1	5610	0	1	1	OTOA	p.	c.G>A
16:g.46723619T>C	Oth	0	26	1	5180	0	1	1	ORC6	p.M1T	c.62T>C
16:g.72055100C>T	Oth	0	26	1	5418	0	1	1	DHODH	p.R199C	c.616C>T
16:g.88873798G>A	Oth	0	26	1	5608	0	1	1	CDT1	p.R462Q	c.2004G>A
16:g.8905517T>C	Oth	0	26	1	5614	0	1	1	PMM2	p.F157S	c.536T>C
16:g.8941632G>A	Oth	0	26	1	5618	0	1	1	PMM2	p.V231M	c.757G>A
16:g.8941651C>G	Oth	0	26	1	5614	0	1	1	PMM2	p.T237R	c.776C>G
16:g.89576947T>A	Oth	0	26	1	5620	0	1	1	SPG7	p.L78*	c.248T>A
16:g.89598369G>A	Oth	0	26	7	5608	0	1	1	SPG7	p.G349S	c.1060G>A
16:g.89616953C>T	Oth	0	26	1	5616	0	1	1	SPG7	p.A572V	c.1730C>T
17:g.27068158C>T	Oth	0	26	2	5620	0	1	1	NEK8	p.R599*	c.1829C>T
17:g.3402294A>C	Oth	0	26	7	5620	0	1	1	ASPA	p.E285A	c.1012A>C
17:g.3402354C>A	Oth	0	26	1	5616	0	1	1	ASPA	p.A305E	c.1072C>A
17:g.40689451A>G	Oth	0	26	1	5620	0	1	1	NAGLU	p.Y140C	c.520A>G
17:g.41055964C>T	Oth	0	26	2	5614	0	1	1	G6PC	p.R83C	c.326C>T
17:g.41063408C>T	Oth	0	26	1	5568	0	1	1	G6PC	p.Q347*	c.1118C>T
17:g.45009566G>A	Oth	0	26	2	5608	0	1	1	GOSR2	p.	c.G>A
17:g.48245014C>T	Oth	0	26	5	5598	0	1	1	SGCA	p.R77C	c.265C>T
17:g.48245758G>A	Oth	0	26	1	4958	0	1	1	SGCA	p.E137K	c.445G>A
17:g.56348226T>G	Oth	0	26	11	5610	0	1	1	MPO	p.	c.T>G
17:g.7125591T>C	Oth	0	26	13	5620	0	1	1	ACADVL	p.V306A	c.938T>C
17:g.73832419C>T	Oth	0	26	1	5612	0	1	1	UNC13D	p.	c.C>T
17:g.78090815G>C	Oth	0	26	2	5618	0	1	1	GAA	p.W746*	c.2457G>C
18:g.29172937G>A	Oth	0	26	3	5620	0	1	1	TTR	p.V50M	c.325G>A
18:g.61645544T>C	Oth	0	26	1	5612	0	1	1	SERPINB8	p.M1T	c.258T>C
18:g.61654237C>T	Oth	0	26	3	5620	0	1	1	SERPINB8	p.R284*	c.1106C>T
19:g.13004444G>A	Oth	0	26	1	5620	0	1	1	GCDH	p.R161Q	c.693G>A
19:g.13008527G>A	Oth	0	26	1	5620	0	1	1	GCDH	p.E365K	c.1304G>A
19:g.13008632G>A	Oth	0	26	2	5620	0	1	1	GCDH	p.V400M	c.1409G>A
19:g.13008638C>T	Oth	0	26	2	5618	0	1	1	GCDH	p.R402W	c.1415C>T
19:g.13010300C>T	Oth	0	26	1	5618	0	1	1	GCDH	p.A421V	c.1473C>T
19:g.39051787_39051787delA	Oth	0	26	1	5616	0	1	1	RYR1	NA	NA
19:g.7712322G>A	Oth	0	26	1	5548	0	1	1	STXBP2	p.G541S	c.1652G>A
2:g.201950249G>T	Oth	0	26	1	5606	0	1	1	NDUFB3	p.G70*	c.531G>T
2:g.21233487G>A	Oth	0	26	1	5600	0	1	1	APOB	NA	NA
2:g.219674424G>A	Oth	0	26	1	5612	0	1	1	CYP27A1	p.R127Q	c.807G>A
2:g.219678909C>T	Oth	0	26	1	5618	0	1	1	CYP27A1	p.R395C	c.1610C>T
2:g.219678911G>A	Oth	0	26	1	5616	0	1	1	CYP27A1	p.	c.G>A
2:g.219679132G>A	Oth	0	26	1	5620	0	1	1	CYP27A1	p.R405Q	c.1641G>A
2:g.219747090C>A	Oth	0	26	2	5620	0	1	1	WNT10A	p.C107*	c.954C>A
2:g.224824538T>G	Oth	0	26	2	5618	0	1	1	MRPL44	p.L156R	c.536T>G
2:g.234237188C>T	Oth	0	26	3	5528	0	1	1	SAG	p.R193*	c.807C>T
2:g.241810850G>A	Oth	0	26	3	5026	0	1	1	AGXT	p.G170R	c.895G>A
2:g.241814576T>C	Oth	0	26	1	5620	0	1	1	AGXT	p.I244T	c.1118T>C
2:g.26644264C>T	Oth	0	26	1	5614	0	1	1	DRC1	p.Q118*	c.426C>T
2:g.44099233G>A	Oth	0	26	8	5614	0	1	1	ABCG8	p.W361*	c.1173G>A
2:g.44513213C>T	Oth	0	26	1	5620	0	1	1	SLC3A1	p.R270*	c.884C>T
2:g.44539792T>C	Oth	0	26	13	5598	0	1	1	SLC3A1	p.M467K	c.1476T>A
2:g.65237863G>A	Oth	0	26	3	5610	0	1	1	SLC1A4	p.E256K	c.1009G>A
2:g.65248050C>T	Oth	0	26	3	5604	0	1	1	SLC1A4	p.R457W	c.1612C>T
2:g.73118631A>T	Oth	0	26	3	5620	0	1	1	SPR	p.K251*	c.824A>T
2:g.98986540G>A	Oth	0	26	2	5594	0	1	1	CNGA3	p.	c.G>A
20:g.18491519C>T	Oth	0	26	3	5616	0	1	1	SEC23B	p.R14W	c.472C>T
20:g.18496339G>A	Oth	0	26	1	5616	0	1	1	SEC23B	p.E109K	c.757G>A
20:g.18505624C>T	Oth	0	26	1	5616	0	1	1	SEC23B	p.R217*	c.1081C>T
20:g.21117104C>T	Oth	0	26	3	5062	0	1	1	PLK1S1	p.R76*	c.288C>T
20:g.44637567T>A	Oth	0	26	1	5612	0	1	1	MMP9	p.M1R	c.21T>A
20:g.62324600C>T	Oth	0	26	1	5596	0	1	1	RTEL1	p.R1010*	c.3374C>T
21:g.43906573T>G	Oth	0	26	2	5620	0	1	1	RSPH1	p.G92AlafsTer	c.T>G
21:g.45194641C>G	Oth	0	26	1	5620	0	1	1	CSTB	p.	c.C>G
21:g.45709656C>T	Oth	0	26	4	5590	0	1	1	AIRE	p.R257*	c.896C>T
22:g.40760969G>A	Oth	0	26	2	5620	0	1	1	ADSL	p.R426H	c.1333G>A
22:g.46749726G>A	Oth	0	26	1	5620	0	1	1	TRMU	p.V279M	c.1175G>A
22:g.50967768C>G	Oth	0	26	1	5598	0	1	1	TYMP	p.	c.C>G
22:g.51065593C>T	Oth	0	26	7	5404	0	1	1	ARSA	p.	c.C>T
3:g.132394747G>A	Oth	0	26	12	5400	0	1	1	UBA5	p.A371T	c.2183G>A
3:g.15686731A>C	Oth	0	26	1	5610	0	1	1	BTD	p.Q456H	c.1477A>C
3:g.15686975C>T	Oth	0	26	1	5486	0	1	1	BTD	p.R538C	c.1721C>T
3:g.183855425G>A	Oth	0	26	1	5618	0	1	1	EIF2B5	p.R113H	c.460G>A
3:g.33156042C>A	Oth	0	26	1	4616	0	1	1	CRTAP	p.	c.C>A
3:g.45537808C>A	Oth	0	26	1	5618	0	1	1	LARS2	p.T522N	c.1706C>A
4:g.107092429T>C	Oth	0	26	1	5070	0	1	1	TBCK	p.	c.T>C
4:g.123848876G>A	Oth	0	26	1	5594	0	1	1	SPATA5	p.R84Q	c.320G>A
4:g.146560724C>T	Oth	0	26	1	5532	0	1	1	MMAA	p.R145*	c.1643C>T
4:g.15565018C>T	Oth	0	26	2	5378	0	1	1	CC2D2A	p.R1019*	c.3309C>T
4:g.187157943C>T	Oth	0	26	1	5612	0	1	1	KLKB1	p.R113*	c.524C>T
4:g.187195347G>T	Oth	0	26	10	5614	0	1	1	F11	p.E135*	c.755G>T
4:g.187201412T>C	Oth	0	26	11	5618	0	1	1	F11	p.F301L	c.1253T>C
4:g.6303542G>A	Oth	0	26	1	5610	0	1	1	WFS1	p.G674R	c.2190G>A
4:g.996063G>C	Oth	0	26	1	5512	0	1	1	IDUA	p.A327P	c.1067G>C
4:g.998074C>T	Oth	0	26	1	5608	0	1	1	IDUA	p.R619*	c.1943C>T
5:g.118788316G>A	Oth	0	26	1	5604	0	1	1	HSD17B4	p.G16S	c.179G>A
5:g.1212453G>A	Oth	0	26	6	5618	0	1	1	SLC6A19	p.D173N	c.573G>A
5:g.1213632C>T	Oth	0	26	1	5614	0	1	1	SLC6A19	p.R240*	c.774C>T
5:g.131705800C>T	Oth	0	26	2	5482	0	1	1	SLC22A5	p.P46S	c.357C>T
5:g.147207583A>G	Oth	0	26	2	5568	0	1	1	SPINK1	p.	c.A>G
5:g.149359991C>T	Oth	0	26	6	5608	0	1	1	SLC26A2	p.R279W	c.1103C>T
5:g.156895736C>A	Oth	0	26	4	5414	0	1	1	NIPAL4	p.A176D	c.643C>A
5:g.70936895A>T	Oth	0	26	1	5608	0	1	1	MCCC2	p.L355F	c.1194A>T
6:g.137219351T>A	Oth	0	26	2	5606	0	1	1	PEX7	p.L292*	c.956T>A
6:g.159407455T>C	Oth	0	26	2	5282	0	1	1	RSPH3	p.	c.T>C
6:g.43488700G>A	Oth	0	26	1	5612	0	1	1	POLR1C	p.R279Q	c.924G>A
6:g.74191932G>A	Oth	0	26	1	5618	0	1	1	MTO1	p.R517H	c.1827G>A
6:g.80910740G>A	Oth	0	26	2	5600	0	1	1	BCKDHB	p.G278S	c.879G>A
7:g.107302082A>G	Oth	0	26	1	4532	0	1	1	SLC26A4	p.	c._3_2A>GA>G
7:g.107302171G>C	Oth	0	26	1	4454	0	1	1	SLC26A4	p.E29Q	c.309G>C
7:g.107315415G>T	Oth	0	26	2	5616	0	1	1	SLC26A4	p.G209V	c.850G>T
7:g.107315496T>C	Oth	0	26	1	5620	0	1	1	SLC26A4	p.L236P	c.931T>C
7:g.107329499T>C	Oth	0	26	5	5604	0	1	1	SLC26A4	p.F335L	c.1227T>C
7:g.107330648C>T	Oth	0	26	1	5600	0	1	1	SLC26A4	p.T410M	c.1453C>T
7:g.107330665A>C	Oth	0	26	1	5600	0	1	1	SLC26A4	p.T416P	c.1470A>C
7:g.107555951G>T	Oth	0	26	3	5606	0	1	1	DLD	p.G229C	c.966G>T
7:g.117227865C>T	Oth	0	26	2	5594	0	1	1	CFTR	p.R553*	c.1789C>T
7:g.117251692G>A	Oth	0	26	1	5592	0	1	1	CFTR	p.R1066H	c.3329G>A
7:g.117254753G>C	Oth	0	26	4	5588	0	1	1	CFTR	p.D1152H	c.3586G>C
7:g.117267591C>T	Oth	0	26	1	5584	0	1	1	CFTR	p.R1162*	c.3616C>T
7:g.117292931C>G	Oth	0	26	2	5562	0	1	1	CFTR	p.N1303K	c.4041C>G
7:g.143027931T>C	Oth	0	26	2	5620	0	1	1	CLCN1	p.F307S	c.1007T>C
7:g.143029583T>G	Oth	0	26	2	5620	0	1	1	CLCN1	p.F413C	c.1325T>G
7:g.143036397A>G	Oth	0	26	4	5620	0	1	1	CLCN1	p.M485V	c.1540A>G
7:g.146997331C>T	Oth	0	26	1	5614	0	1	1	CNTNAP2	p.R483*	c.1963C>T
7:g.40228168C>T	Oth	0	26	3	5174	0	1	1	SUGCT	p.R108*	c.346C>T
7:g.65546812G>A	Oth	0	26	12	5606	0	1	1	ASL	p.R12Q	c.137G>A
7:g.65551738G>A	Oth	0	26	3	5342	0	1	1	ASL	p.V178M	c.634G>A
7:g.65554101A>G	Oth	0	26	1	5616	0	1	1	ASL	p.Q55R	c.162A>G
7:g.65557065C>T	Oth	0	26	1	5598	0	1	1	ASL	p.R148G	c.440C>T
8:g.110099790C>T	Oth	0	26	1	5610	0	1	1	TRHR	p.R17*	c.400C>T
8:g.133894854C>T	Oth	0	26	4	5620	0	1	1	TG	p.R296*	c.926C>T
8:g.145584264T>C	Oth	0	26	1	5528	0	1	1	SLC52A2	p.L339P	c.1599T>C
8:g.94792861T>C	Oth	0	26	1	5610	0	1	1	TMEM67	p.M252T	c.813T>C
8:g.94808198T>C	Oth	0	26	1	5610	0	1	1	TMEM67	p.C615R	c.1901T>C
9:g.116958257G>C	Oth	0	26	2	5620	0	1	1	COL27A1	p.G697R	c.2480G>C
9:g.131095844C>T	Oth	0	26	3	5484	0	1	1	COQ4	p.R240C	c.1041C>T
9:g.34514466G>A	Oth	0	26	1	5620	0	1	1	DNAI1	p.W548*	c.1815G>A
9:g.34648167A>G	Oth	0	26	6	5620	0	1	1	GALT	p.Q103R	c.368A>G
9:g.34649029G>T	Oth	0	26	1	5620	0	1	1	GALT	p.K285N	c.897G>T
1:g.12069698C>T	Sas	0	50	1	30526	0	1	1	MFN2	p.R707W	c.2441C>T
1:g.21889712G>A	Sas	0	50	3	30516	0	1	1	ALPL	p.R136H	c.657G>A
1:g.26139211C>T	Sas	0	50	3	30268	0	1	1	SEPN1	p.R439*	c.1370C>T
1:g.26140381G>A	Sas	0	50	1	30504	0	1	1	SEPN1	p.R466Q	c.1452G>A
1:g.43223453C>A	Sas	0	50	2	30526	0	1	1	LEPRE1	p.	c.C>A
1:g.45973938C>T	Sas	0	50	1	30512	0	1	1	MMACHC	p.R111*	c.611C>T
1:g.53668099C>T	Sas	0	50	14	30524	0	1	1	CPT2	p.S113L	c.853C>T
1:g.53676232C>T	Sas	0	50	1	30524	0	1	1	CPT2	p.R296*	c.1401C>T
1:g.76215194G>A	Sas	0	50	15	30526	0	1	1	ACADM	p.G271R	c.819G>A
1:g.76226846A>G	Sas	0	50	9	30512	0	1	1	ACADM	p.K333E	c.1005A>G
10:g.101591826C>T	Sas	0	50	6	30526	0	1	1	ABCC2	p.R1066*	c.3309C>T
10:g.73082584C>T	Sas	0	50	1	30526	0	1	1	SLC29A3	p.R25*	c.125C>T
10:g.73122246G>A	Sas	0	50	2	30524	0	1	1	SLC29A3	p.G437R	c.1361G>A
10:g.89487160C>T	Sas	0	50	6	30524	0	1	1	PAPSS2	p.R334*	c.1263C>T
11:g.108009662A>G	Sas	0	50	1	30526	0	1	1	ACAT1	p.N158S	c.564A>G
11:g.121000866G>A	Sas	0	50	1	30500	0	1	1	TECTA	p.A963T	c.3158G>A
11:g.22284590G>A	Sas	0	50	1	30508	0	1	1	ANO5	p.	c.G>A
11:g.47363542C>T	Sas	0	50	2	23328	0	1	1	MYBPC3	NA	NA
11:g.47364249G>A	Sas	0	50	1	30512	0	1	1	MYBPC3	NA	NA
11:g.68673577C>T	Sas	0	50	3	30526	0	1	1	IGHMBP2	p.R43*	c.238C>T
11:g.71146886C>G	Sas	0	50	3	30034	0	1	1	DHCR7	p.	c.C>G
11:g.76917153G>A	Sas	0	50	1	29982	0	1	1	MYO7A	p.R1883Q	c.5920G>A
11:g.76919517C>T	Sas	0	50	1	30422	0	1	1	MYO7A	p.R1967*	c.6171C>T
12:g.110034320G>A	Sas	0	50	28	30526	0	1	1	MVK	p.V377I	c.1205G>A
12:g.121164918C>T	Sas	0	50	24	30526	0	1	1	ACADS	p.R46W	c.287C>T
12:g.121174897C>T	Sas	0	50	5	27176	0	1	1	ACADS	p.R107C	c.470C>T
12:g.121177150C>T	Sas	0	50	1	30472	0	1	1	ACADS	p.R380W	c.1289C>T
12:g.121177159C>T	Sas	0	50	4	30476	0	1	1	ACADS	p.R383C	c.1298C>T
12:g.15130981C>G	Sas	0	50	2	30514	0	1	1	PDE6H	p.S12*	c.141C>G
12:g.21349909C>T	Sas	0	50	1	30516	0	1	1	SLCO1B1	p.R253*	c.853C>T
12:g.21375289C>T	Sas	0	50	12	20452	0	1	1	SLCO1B1	p.R580*	c.1834C>T
13:g.31843415G>A	Sas	0	50	5	30400	0	1	1	B3GALTL	p.	c.G>A
13:g.51519581G>A	Sas	0	50	48	30522	0	1	1	RNASEH2B	p.A177T	c.928G>A
14:g.31542174C>T	Sas	0	50	3	30522	0	1	1	AP4S1	p.R97*	c.497C>T
14:g.51378873C>T	Sas	0	50	1	30526	0	1	1	PYGL	p.	c.C>T
14:g.68191267C>T	Sas	0	50	1	30526	0	1	1	RDH12	p.T49M	c.470C>T
14:g.75471553C>T	Sas	0	50	1	30498	0	1	1	EIF2B2	p.R183*	c.627C>T
14:g.88903909C>T	Sas	0	50	1	30192	0	1	1	SPATA7	p.R395*	c.1472C>T
15:g.40702898G>A	Sas	0	50	1	30526	0	1	1	IVD	p.G123R	c.391G>A
15:g.42691814C>T	Sas	0	50	1	30238	0	1	1	CAPN3	p.R440W	c.1537C>T
15:g.42693949C>T	Sas	0	50	1	30522	0	1	1	CAPN3	p.R489W	c.1684C>T
15:g.42703124G>A	Sas	0	50	2	30524	0	1	1	CAPN3	p.R769L	c.2525G>A
15:g.72103821A>C	Sas	0	50	2	23076	0	1	1	NR2E3	p.	c.A>C
15:g.75189391G>A	Sas	0	50	1	30526	0	1	1	MPI	p.R295H	c.951G>A
16:g.46956326C>T	Sas	0	50	9	30124	0	1	1	GPT2	p.R404*	c.1322C>T
16:g.56899326C>T	Sas	0	50	1	30526	0	1	1	SLC12A3	p.T60M	c.208C>T
16:g.57493495C>T	Sas	0	50	1	30526	0	1	1	COQ9	p.R244*	c.799C>T
16:g.57693446C>T	Sas	0	50	3	30520	0	1	1	GPR56	p.R476*	c.1866C>T
16:g.72048540C>T	Sas	0	50	1	30512	0	1	1	DHODH	p.R135C	c.424C>T
16:g.72055100C>T	Sas	0	50	1	29500	0	1	1	DHODH	p.R199C	c.616C>T
16:g.88873798G>A	Sas	0	50	2	30520	0	1	1	CDT1	p.R462Q	c.2004G>A
16:g.8904973G>A	Sas	0	50	2	26066	0	1	1	PMM2	p.V129M	c.451G>A
16:g.8905010G>A	Sas	0	50	24	25442	0	1	1	PMM2	p.R141H	c.488G>A
16:g.8905030G>A	Sas	0	50	2	24176	0	1	1	PMM2	p.D148N	c.508G>A
16:g.8941632G>A	Sas	0	50	2	30526	0	1	1	PMM2	p.V231M	c.757G>A
16:g.89598369G>A	Sas	0	50	4	30514	0	1	1	SPG7	p.G349S	c.1060G>A
16:g.89613145C>T	Sas	0	50	23	30526	0	1	1	SPG7	p.A510V	c.1544C>T
17:g.3559997G>A	Sas	0	50	1	30526	0	1	1	CTNS	p.G197R	c.1048G>A
17:g.40695468C>T	Sas	0	50	1	28440	0	1	1	NAGLU	p.R482W	c.1545C>T
17:g.46024036G>A	Sas	0	50	1	30526	0	1	1	PNPO	p.R225H	c.779G>A
17:g.48245366T>C	Sas	0	50	1	30526	0	1	1	SGCA	p.I124T	c.407T>C
17:g.56348226T>G	Sas	0	50	3	30526	0	1	1	MPO	p.	c.T>G
17:g.7124899G>A	Sas	0	50	1	30526	0	1	1	ACADVL	p.V197M	c.610G>A
17:g.7125591T>C	Sas	0	50	4	30526	0	1	1	ACADVL	p.V306A	c.938T>C
17:g.78086800C>T	Sas	0	50	1	29736	0	1	1	GAA	p.R672W	c.2233C>T
17:g.78092070C>T	Sas	0	50	1	29760	0	1	1	GAA	p.R854*	c.2779C>T
18:g.29645880C>T	Sas	0	50	3	30514	0	1	1	RNF125	p.R174C	c.1012C>T
18:g.33793365C>T	Sas	0	50	16	30512	0	1	1	MOCOS	p.R419*	c.1276C>T
18:g.33840055C>T	Sas	0	50	1	30526	0	1	1	MOCOS	p.R776C	c.2347C>T
18:g.61471522C>T	Sas	0	50	6	28538	0	1	1	SERPINB7	p.R266*	c.1121C>T
19:g.11221336G>A	Sas	0	50	9	30520	0	1	1	LDLR	NA	NA
19:g.11230819C>T	Sas	0	50	1	30526	0	1	1	LDLR	p.R633C	c.2084C>T
19:g.13008638C>T	Sas	0	50	4	30526	0	1	1	GCDH	p.R402W	c.1415C>T
19:g.38934252C>T	Sas	0	50	1	30524	0	1	1	RYR1	NA	NA
19:g.39063944C>T	Sas	0	50	1	30502	0	1	1	RYR1	NA	NA
19:g.41925187C>T	Sas	0	50	1	30342	0	1	1	BCKDHA	p.T245M	c.861C>T
19:g.55665463G>A	Sas	0	50	3	30512	0	1	1	TNNI3	NA	NA
19:g.7591391C>T	Sas	0	50	1	30526	0	1	1	MCOLN1	p.R102*	c.429C>T
19:g.7710082G>C	Sas	0	50	5	23562	0	1	1	STXBP2	p.	c.G>C
19:g.7712322G>A	Sas	0	50	1	30424	0	1	1	STXBP2	p.G541S	c.1652G>A
2:g.201950249G>T	Sas	0	50	1	30518	0	1	1	NDUFB3	p.G70*	c.531G>T
2:g.219677818C>T	Sas	0	50	1	30196	0	1	1	CYP27A1	p.T339M	c.1443C>T
2:g.219678909C>T	Sas	0	50	3	30526	0	1	1	CYP27A1	p.R395C	c.1610C>T
2:g.219678911G>A	Sas	0	50	22	30524	0	1	1	CYP27A1	p.	c.G>A
2:g.234237188C>T	Sas	0	50	1	30510	0	1	1	SAG	p.R193*	c.807C>T
2:g.234681059T>G	Sas	0	50	21	30526	0	1	1	UGT1A8;UGT1A10;UGT1A6	p.Y487D	c.1459T>G
2:g.241808403G>A	Sas	0	50	1	30510	0	1	1	AGXT	p.G41R	c.508G>A
2:g.241810850G>A	Sas	0	50	3	26032	0	1	1	AGXT	p.G170R	c.895G>A
2:g.26644264C>T	Sas	0	50	3	30494	0	1	1	DRC1	p.Q118*	c.426C>T
2:g.44513213C>T	Sas	0	50	1	30524	0	1	1	SLC3A1	p.R270*	c.884C>T
2:g.44539792T>C	Sas	0	50	9	30520	0	1	1	SLC3A1	p.M467K	c.1476T>A
2:g.44547563C>A	Sas	0	50	1	30524	0	1	1	SLC3A1	p.P615T	c.1919C>A
2:g.65237863G>A	Sas	0	50	1	30478	0	1	1	SLC1A4	p.E256K	c.1009G>A
2:g.71797014C>T	Sas	0	50	1	30498	0	1	1	DYSF	p.R977W	c.3070C>T
2:g.71886125C>T	Sas	0	50	2	30526	0	1	1	DYSF	p.R1625*	c.5014C>T
2:g.71909727C>T	Sas	0	50	1	30526	0	1	1	DYSF	p.R2081C	c.6382C>T
2:g.73118535C>T	Sas	0	50	1	30522	0	1	1	SPR	p.R219*	c.728C>T
2:g.73676473T>A	Sas	0	50	2	30508	0	1	1	ALMS1	p.L939*	c.2927T>A
2:g.98986540G>A	Sas	0	50	1	30206	0	1	1	CNGA3	p.	c.G>A
2:g.99012462C>T	Sas	0	50	5	30526	0	1	1	CNGA3	p.R277C	c.1246C>T
2:g.99012861C>T	Sas	0	50	2	30502	0	1	1	CNGA3	p.R410W	c.1645C>T
2:g.99012939C>T	Sas	0	50	11	30506	0	1	1	CNGA3	p.R436W	c.1723C>T
20:g.18491519C>T	Sas	0	50	3	30526	0	1	1	SEC23B	p.R14W	c.472C>T
20:g.18505665G>A	Sas	0	50	1	30522	0	1	1	SEC23B	p.	c.G>A
20:g.3897602C>T	Sas	0	50	1	30522	0	1	1	PANK2	p.R481*	c.1447C>T
20:g.3899342G>A	Sas	0	50	1	30526	0	1	1	PANK2	p.G521R	c.1567G>A
20:g.44637567T>A	Sas	0	50	177	30526	0	1	1	MMP9	p.M1R	c.21T>A
20:g.45355523G>A	Sas	0	50	2	30526	0	1	1	SLC2A10	p.E437K	c.1559G>A
20:g.4680404G>A	Sas	0	50	9	30526	0	1	1	PRNP	p.V180I	c.825G>A
21:g.35172156G>T	Sas	0	50	1	30496	0	1	1	ITSN1	p.V743L	c.2515G>T
22:g.24808658G>A	Sas	0	50	1	30526	0	1	1	SPECC1L	p.G1083S	c.3532G>A
22:g.40760969G>A	Sas	0	50	1	30526	0	1	1	ADSL	p.R426H	c.1333G>A
22:g.46749726G>A	Sas	0	50	18	30526	0	1	1	TRMU	p.V279M	c.1175G>A
22:g.51065593C>T	Sas	0	50	2	30236	0	1	1	ARSA	p.	c.C>T
3:g.128615334C>T	Sas	0	50	1	30522	0	1	1	ACAD9	p.A170V	c.590C>T
3:g.148459198C>T	Sas	0	50	1	30454	0	1	1	AGTR1	p.R126*	c.822C>T
3:g.148868411C>T	Sas	0	50	1	30524	0	1	1	HPS3	p.R397W	c.1329C>T
3:g.15685832C>T	Sas	0	50	2	30494	0	1	1	BTD	p.R157C	c.578C>T
3:g.15686975C>T	Sas	0	50	3	30430	0	1	1	BTD	p.R538C	c.1721C>T
3:g.183855425G>A	Sas	0	50	2	30526	0	1	1	EIF2B5	p.R113H	c.460G>A
3:g.186445047C>T	Sas	0	50	1	30522	0	1	1	KNG1	p.R196*	c.798C>T
3:g.33156042C>A	Sas	0	50	1	25536	0	1	1	CRTAP	p.	c.C>A
3:g.38593011_38593013delAGA	Sas	0	50	1	30524	0	1	1	SCN5A	NA	NA
3:g.45537808C>A	Sas	0	50	15	30526	0	1	1	LARS2	p.T522N	c.1706C>A
4:g.146560724C>T	Sas	0	50	7	29640	0	1	1	MMAA	p.R145*	c.1643C>T
4:g.146576317C>T	Sas	0	50	1	30522	0	1	1	MMAA	p.R330*	c.2198C>T
4:g.15565018C>T	Sas	0	50	1	28840	0	1	1	CC2D2A	p.R1019*	c.3309C>T
4:g.187195347G>T	Sas	0	50	6	30526	0	1	1	F11	p.E135*	c.755G>T
4:g.6303542G>A	Sas	0	50	2	30526	0	1	1	WFS1	p.G674R	c.2190G>A
5:g.1212453G>A	Sas	0	50	5	30526	0	1	1	SLC6A19	p.D173N	c.573G>A
5:g.1213632C>T	Sas	0	50	6	30524	0	1	1	SLC6A19	p.R240*	c.774C>T
5:g.147207583A>G	Sas	0	50	2	30230	0	1	1	SPINK1	p.	c.A>G
5:g.149359991C>T	Sas	0	50	1	30520	0	1	1	SLC26A2	p.R279W	c.1103C>T
5:g.156895736C>A	Sas	0	50	16	30400	0	1	1	NIPAL4	p.A176D	c.643C>A
5:g.74014629C>T	Sas	0	50	2	30524	0	1	1	HEXB	p.P417L	c.1367C>T
6:g.158613139C>T	Sas	0	50	1	30526	0	1	1	GTF2H5	p.R56*	c.244C>T
6:g.161127501A>G	Sas	0	50	2	30526	0	1	1	PLG	p.K38E	c.175A>G
6:g.32008783C>T	Sas	0	50	18	22854	0	1	1	CYP21A2	p.P454S	c.1518C>T
7:g.107330645G>A	Sas	0	50	3	30526	0	1	1	SLC26A4	p.R409H	c.1450G>A
7:g.107330648C>T	Sas	0	50	18	30526	0	1	1	SLC26A4	p.T410M	c.1453C>T
7:g.107555951G>T	Sas	0	50	2	30514	0	1	1	DLD	p.G229C	c.966G>T
7:g.117171028C>T	Sas	0	50	2	30490	0	1	1	CFTR	p.R117G	c.481C>T
7:g.117227865C>T	Sas	0	50	1	30508	0	1	1	CFTR	p.R553*	c.1789C>T
7:g.117232346C>T	Sas	0	50	4	30512	0	1	1	CFTR	p.R709*	c.2257C>T
7:g.117251691C>T	Sas	0	50	1	30502	0	1	1	CFTR	p.R1066C	c.3328C>T
7:g.117267591C>T	Sas	0	50	7	30506	0	1	1	CFTR	p.R1162*	c.3616C>T
7:g.117292931C>G	Sas	0	50	1	30202	0	1	1	CFTR	p.N1303K	c.4041C>G
7:g.143021535C>T	Sas	0	50	1	30526	0	1	1	CLCN1	p.T268M	c.890C>T
7:g.144288512T>A	Sas	0	50	1	30446	0	1	1	TPK1	p.	c.T>A
7:g.21750214C>T	Sas	0	50	6	30382	0	1	1	DNAH11	p.R2250*	c.6779C>T
7:g.40228168C>T	Sas	0	50	19	26222	0	1	1	SUGCT	p.R108*	c.346C>T
7:g.65548162G>A	Sas	0	50	1	30496	0	1	1	ASL	p.	c.G>A
7:g.65554101A>G	Sas	0	50	4	30526	0	1	1	ASL	p.Q55R	c.162A>G
7:g.65557065C>T	Sas	0	50	3	30524	0	1	1	ASL	p.R148G	c.440C>T
8:g.133894854C>T	Sas	0	50	1	30526	0	1	1	TG	p.R296*	c.926C>T
8:g.145584068G>A	Sas	0	50	1	30522	0	1	1	SLC52A2	p.G306R	c.1499G>A
8:g.43028883C>T	Sas	0	50	1	30040	0	1	1	HGSNAT	p.P283L	c.890C>T
9:g.103055258C>T	Sas	0	50	1	30516	0	1	1	INVS	p.R907*	c.2904C>T
9:g.133355785G>A	Sas	0	50	2	30524	0	1	1	ASS1	p.V263M	c.1268G>A
9:g.133364791C>T	Sas	0	50	1	30526	0	1	1	ASS1	p.R304W	c.1391C>T
9:g.133364851G>A	Sas	0	50	1	30526	0	1	1	ASS1	p.G324S	c.1451G>A
9:g.134397500C>T	Sas	0	50	3	30526	0	1	1	POMT1	p.P653L	c.2137C>T
9:g.34648167A>G	Sas	0	50	13	30526	0	1	1	GALT	p.Q103R	c.368A>G
9:g.34648392A>G	Sas	0	50	1	30526	0	1	1	GALT	p.Y124C	c.431A>G
