# Supplementary material for: Non-cancer-related pathogenic germline variants and expression consequences in ten-thousand cancer genomes
Source: Genome Med. 2021 Sep 9;13:147. doi: 10.1186/s13073-021-00964-1 (PMC8431938; doi:10.1186/s13073-021-00964-1)
Supplement: Supplementary file 7 — Additional file 7: Table S6. NC P/LP carrier count/frequency of all affected genes, ASE NC P/LPs enriched genes and genes impacted by NC P/LPs across different quartile expression splits. [file 13073_2021_964_MOESM7_ESM.xlsx]

## Sheet: All affected genes
Table S6. NC P/LP carrier count/frequency of all affected genes across different quartile expression splits.
Class	0-0.25	0.25-0.5	0.5-0.75	0.75-1		0-0.25	0.25-0.5	0.5-0.75	0.75-1
Significant	43	22	25	30		0.358333	0.183333	0.208333	0.25
Suggestive	3	5	6	5		0.157895	0.263158	0.315789	0.263158
Not ASE	82	94	67	84		0.250765	0.287462	0.204893	0.256881
Insufficient read count data	440	354	372	358		0.288714	0.232283	0.244094	0.234908
frameshift	9	6	7	11		0.272727	0.181818	0.212121	0.333333
inframe	0	0	0	1		0	0	0	1
missense	271	277	289	332		0.231822	0.236955	0.24722	0.284003
splice-acceptor	91	54	45	25		0.423256	0.251163	0.209302	0.116279
splice-donor	47	55	36	26		0.286585	0.335366	0.219512	0.158537
splice-variant	3	1	0	0		0.75	0.25	0	0
start-lost	2	1	3	1		0.285714	0.142857	0.428571	0.142857
non-sense	137	76	86	77		0.364362	0.202128	0.228723	0.204787
stop-lost	2	1	1	3		0.285714	0.142857	0.142857	0.428571
synonymous	6	4	3	1		0.428571	0.285714	0.214286	0.0714286
Total	568	475	470	477		0.285427	0.238693	0.236181	0.239698

## Sheet: ASE NC P LPs enriched genes
Table S6. NC P/LP carrier count/frequency of ASE NC P/LPs enriched genes across different quartile expression splits.
	0-0.25	0.25-0.5	0.5-0.75	0.75-1		0-0.25	0.25-0.5	0.5-0.75	0.75-1
Significant	8	5	6	5		0.333333	0.208333	0.25	0.208333
Suggestive	0	0	0	0
Not ASE	2	1	1	2		0.333333	0.166667	0.166667	0.333333
Insufficient read count data	5	0	12	11		0.178571	0	0.428571	0.392857
frameshift	0	0	0	0
missense	7	2	14	14		0.189189	0.0540541	0.378378	0.378378
splice-acceptor	2	0	0	0		1	0	0	0
splice-donor	0	0	0	0
splice-variant	0	0	0	0
start-lost	0	0	0	0
non-sense	6	4	4	4		0.333333	0.222222	0.222222	0.222222
stop-lost	0	0	0	0
synonymous	0	0	1	0		0	0	1	0
Total	15	6	19	18		0.258621	0.103448	0.327586	0.310345

## Sheet: Genes impacted by NC P LPs
Table S6. NC P/LP carrier count/frequency of genes impacted by NC P/LPs across different quartile expression splits.
	0-0.25	0.25-0.5	0.5-0.75	0.75-1		0-0.25	0.25-0.5	0.5-0.75	0.75-1
Significant	7	0	2	1		0.7	0	0.2	0.1
Suggestive	1	1	0	0		0.5	0.5	0	0
Not ASE	15	9	3	1		0.535714	0.321429	0.107143	0.0357143
Insufficient read count data	113	57	49	30		0.453815	0.228916	0.196787	0.120482
frameshift	2	1	0	0		0.666667	0.333333	0	0
inframe	0	0	0	0
missense	24	13	6	5		0.5	0.270833	0.125	0.104167
splice-acceptor	64	36	33	15		0.432432	0.243243	0.222973	0.101351
splice-donor	23	14	11	10		0.396552	0.241379	0.189655	0.172414
splice-variant	0	0	0	0
start-lost	0	0	0	0
non-sense	22	3	2	2		0.758621	0.103448	0.0689655	0.0689655
stop-lost	0	0	0	0
synonymous	1	0	2	0		0.333333	0	0.666667	0
