# Supplementary material for: Non-cancer-related pathogenic germline variants and expression consequences in ten-thousand cancer genomes
Source: Genome Med. 2021 Sep 9;13:147. doi: 10.1186/s13073-021-00964-1 (PMC8431938; doi:10.1186/s13073-021-00964-1)
Supplement: Supplementary file 8 — Additional file 8: Table S7. Count/Frequency of NC P/LPs among predicted function groups across different ASE enrichment status. [file 13073_2021_964_MOESM8_ESM.xlsx]

## Sheet: Predicted Function
Table S7. Count/Frequency of NC P/LPs among predicted function groups across different ASE enrichment status.
class	missense	splice-acceptor	splice-donor	splice-variant	start-lost	nonsense	stop-lost	synonymous		class	missense	splice-acceptor	splice-donor	splice-variant	start-lost	nonsense	stop-lost	synonymous
Not ASE	307	16	26	1	1	103	2	0		Not ASE	0.673246	0.0350877	0.0570175	0.00219298	0.00219298	0.225877	0.00438596	0
Suggestive	14	1	2	0	0	11	0	0		Suggestive	0.5	0.0357143	0.0714286	0	0	0.392857	0	0
Significant	59	0	2	0	0	105	0	7		Significant	0.34104	0	0.0115607	0	0	0.606936	0	0.0404624
Column proportion	missense	splice-acceptor	splice-donor	splice-variant	start-lost	nonsense	stop-lost	synonymous
Not ASE	0.807895	0.941176	0.866667	1	1	0.47032	1	0
Suggestive	0.0368421	0.0588235	0.0666667	0	0	0.0502283	0	0
Significant	0.155263	0	0.0666667	0	0	0.479452	0	1
